# Supplementary material for: An uncharacterized protein NY1 targets EAT1 to regulate anther tapetum development in polyploid rice
Source: BMC Plant Biol. 2022 Dec 13;22:582. doi: 10.1186/s12870-022-03976-0 (PMC9746164; doi:10.1186/s12870-022-03976-0)
Supplement: Supplementary file 2 — Additional file 2: Table S1. Mutations detected in the NY1 sequence of 121 rice materials. Table S2. Analysis of NY1 DNA sequence variations in neo-tetraploid (H3) compared to autotetraploid (T452) rice. Table S3-1 to S3-24. Mutation site of ny1 allele, reference allele and the alternative allele type1 to 22. [file 12870_2022_3976_MOESM2_ESM.xlsx]

## Sheet: Table S1
	Additional file 2: Table S1. Mutations detected in the NY1 sequence of 121 rice materials
No.	Mutation type
1	G/G; C/C; GCTCCTCCTCCTC/GCTCCTCCTCCTC; GCTCCTCCTCCTC/GCTCCTCCTCCTC; C/C; G/G; C/C; G/G; G/G; C/C; G/G
2	G/G; C/C; G/G; G/G; C/C; G/G; T/T; A/A; G/G; C/C; T/T
3	GCGC/GCGC; C/C; GCTCCTCCTCCTC/GCTCCTCCTCCTC; GCTCCTCCTCCTC/GCTCCTCCTCCTC; C/C; G/G; T/T; A/A; G/G; C/C; T/T
4	G/G; C/C; GCTCCTCCTCCTC/G; GCTCCTCCTCCTC/G; C/C; G/G; C/T; G/A; G/G; C/C; G/T
5	G/G; ./.; ./.; ./.; ./.; G/G; T/T; A/A; G/G; C/C; T/T
6	G/G; ./.; ./.; ./.; ./.; G/G; C/T; G/A; G/G; C/C; G/T
7	G/G; C/C; GCTCCTCCTCCTC/GCTCCTCCTCCTC; GCTCCTCCTCCTC/GCTCCTCCTCCTC; C/C; G/G; T/T; A/A; G/G; C/C; G/G
8	G/G; C/C; GCTCCTCCTCCTCCTC/GCTCCTCCTCCTCCTC; GCTCCTCCTCCTCCTC/GCTCCTCCTCCTCCTC; C/C; G/G; C/C; G/G; G/G; C/C; G/G
9	G/G; ./.; ./.; ./.; ./.; G/G; C/C; G/G; G/G; C/C; G/G
10	G/G; C/C; ./.; ./.; ./.; G/G; C/C; G/G; G/G; C/C; G/T
11	G/G; ./.; ./.; ./.; ./.; G/G; T/T; A/A; G/G; C/C; G/G
12	G/GCGC; C/C; GCTCCTCCTCCTC/GCTCCTCCTCCTCCTC; GCTCCTCCTCCTC/GCTCCTCCTCCTCCTC; C/C; G/G; C/T; G/A; G/G; C/C; G/T
13	G/G; C/CCCG; GCTCCTCCTCCTC/GCTCCTCCTCCTC; GCTCCTCCTCCTC/GCTCCTCCTCCTC; C/CCTG; G/C; C/T; G/A; G/A; C/C; G/G
14	G/G; ./.; G/G; G/G; C/C; G/G; T/T; A/A; G/G; C/C; T/T
15	./.; C/C; ./.; ./.; C/C; G/G; T/T; A/A; G/G; C/C; T/T
16	G/G; ./.; ./.; ./.; C/C; G/G; C/C; G/G; G/G; C/C; G/G
17	G/G; C/C; GCTCCTCCTCCTCCTC/GCTCCTCCTCCTCCTC; GCTCCTCCTCCTCCTC/GCTCCTCCTCCTCCTC; C/C; G/G; C/T; G/A; G/G; C/C; G/T
18	G/G; ./.; ./.; ./.; C/C; G/G; T/T; A/A; G/G; T/T; T/T
19	G/G; C/C; GCTCCTCCTCCTC/GCTCCTCCTCCTCCTC; GCTCCTCCTCCTC/GCTCCTCCTCCTCCTC; C/C; G/G; T/T; A/A; G/G; C/C; G/G
20	G/G; C/C; ./.; ./.; C/C; G/G; T/T; A/A; G/G; C/C; T/T
21	G/G; C/C; GCTCCTCCTCCTC/G; GCTCCTCCTCCTC/G; C/C; G/G; C/C; G/A; G/G; C/C; G/T
22	./.; ./.; ./.; ./.; ./.; G/G; T/T; A/A; G/G; C/C; T/T
	Note: No. 1-22 represent types of mutations that were detected at 11 mutation sites, and the most frequent type was detected in 41 materials. Mutation sites separated by semicolon in each type
	./. Represent deletion of nucleotide bases during alignment compared to Nipponbare reference genome

## Sheet: Table S2
Additional file 2: Table S2. Analysis of NY1 DNA sequence variations in neo-tetraploid (H3) compared to autotetraploid (T452) rice
Chromosome	Position	Ref	Alt	Quality				NY1	H3 base	H3_alt_depth	H3_reads_depth	T452 base	T452_alt_depth	T452_reads_depth
Chr7	19270440	T	A	3138.2	PASS	downstream_gene_variant	MODIFIER	LOC_Os07g32406	A/A	0,42	42	A/A	0,42	42
Chr7	19270500	T	C	3396.2	PASS	downstream_gene_variant	MODIFIER	LOC_Os07g32406	C/C	0,40	40	C/C	0,36	36
Chr7	19270503	T	C	3433.2	PASS	downstream_gene_variant	MODIFIER	LOC_Os07g32406	C/C	0,41	41	C/C	0,36	36
Chr7	19270569	C	G	1846.42	PASS	downstream_gene_variant	MODIFIER	LOC_Os07g32406	G/G	0,46	46	C/C	36,0	36
Chr7	19270586	C	T	3182.19	PASS	downstream_gene_variant	MODIFIER	LOC_Os07g32406	T/T	0,42	42	T/T	0,31	31
Chr7	19270638	C	T	2006.42	PASS	downstream_gene_variant	MODIFIER	LOC_Os07g32406	T/T	0,45	45	C/C	37,0	37
Chr7	19270645	G	A	3249.2	PASS	downstream_gene_variant	MODIFIER	LOC_Os07g32406	A/A	0,49	49	A/A	0,28	28
Chr7	19270693	G	A	3074.2	PASS	downstream_gene_variant	MODIFIER	LOC_Os07g32406	A/A	0,49	49	A/A	0,28	28
Chr7	19270743	C	T	1990.42	PASS	downstream_gene_variant	MODIFIER	LOC_Os07g32406	C/C	54,0	54	T/T	0,45	45
Chr7	19270744	T	C	4619.2	PASS	downstream_gene_variant	MODIFIER	LOC_Os07g32406	C/C	0,59	59	C/C	0,45	45
Chr7	19270758	G	A	2080.42	PASS	downstream_gene_variant	MODIFIER	LOC_Os07g32406	G/G	64,0	64	A/A	0,47	47
Chr7	19270771	G	A	4729.2	PASS	downstream_gene_variant	MODIFIER	LOC_Os07g32406	A/A	0,62	62	A/A	0,45	45
Chr7	19270901	C	T	3021.2	PASS	downstream_gene_variant	MODIFIER	LOC_Os07g32406	T/T	0,38	38	T/T	0,32	32
Chr7	19270920	G	T	1855.42	PASS	downstream_gene_variant	MODIFIER	LOC_Os07g32406	T/T	0,44	44	G/G	37,0	37
Chr7	19270983	G	A	3744.2	PASS	downstream_gene_variant	MODIFIER	LOC_Os07g32406	A/A	0,51	51	A/A	0,39	39
Chr7	19271014	C	T	4017.2	PASS	downstream_gene_variant	MODIFIER	LOC_Os07g32406	T/T	0,57	57	T/T	0,34	34
Chr7	19271032	G	A	3901.2	PASS	downstream_gene_variant	MODIFIER	LOC_Os07g32406	A/A	0,60	60	A/A	0,29	29
Chr7	19271058	G	A	1262.42	PASS	downstream_gene_variant	MODIFIER	LOC_Os07g32406	G/G	59,0	59	A/A	0,30	30
Chr7	19271081	ATTT	A	3139.16	PASS	downstream_gene_variant	MODIFIER	LOC_Os07g32406	A/A	0,45	45	A/A	0,27	27
Chr7	19271248	A	T	4228.2	PASS	downstream_gene_variant	MODIFIER	LOC_Os07g32406	T/T	0,55	55	T/T	0,41	41
Chr7	19271249	C	A	4228.2	PASS	downstream_gene_variant	MODIFIER	LOC_Os07g32406	A/A	0,55	55	A/A	0,40	40
Chr7	19271339	TC	T	3206.16	PASS	downstream_gene_variant	MODIFIER	LOC_Os07g32406	T/T	0,66	66	T/T	0,33	33
Chr7	19271394	T	G	3266.2	PASS	downstream_gene_variant	MODIFIER	LOC_Os07g32406	G/G	0,52	52	G/G	0,30	30
Chr7	19271571	C	T	4563.2	PASS	downstream_gene_variant	MODIFIER	LOC_Os07g32406	T/T	0,67	67	T/T	0,43	43
Chr7	19271672	C	T	3752.2	PASS	downstream_gene_variant	MODIFIER	LOC_Os07g32406	T/T	0,58	58	T/T	0,33	33
Chr7	19271724	T	C	4354.2	PASS	downstream_gene_variant	MODIFIER	LOC_Os07g32406	C/C	0,68	68	C/C	0,34	34
Chr7	19271738	C	T	1523.42	PASS	downstream_gene_variant	MODIFIER	LOC_Os07g32406	C/C	69,0	69	T/T	0,35	35
Chr7	19271739	A	G	2756.42	PASS	downstream_gene_variant	MODIFIER	LOC_Os07g32406	G/G	0,66	66	A/A	42,0	42
Chr7	19271772	A	G	4353.2	PASS	3_prime_UTR_variant	MODIFIER	LOC_Os07g32406	G/G	0,63	63	G/G	0,43	43
Chr7	19271820	C	T	3712.2	PASS	3_prime_UTR_variant	MODIFIER	LOC_Os07g32406	T/T	0,44	44	T/T	0,47	47
Chr7	19271908	C	A	2114.42	PASS	3_prime_UTR_variant	MODIFIER	LOC_Os07g32406	A/A	0,48	48	C/C	41,0	41
Chr7	19271909	C	A	2114.42	PASS	3_prime_UTR_variant	MODIFIER	LOC_Os07g32406	A/A	0,48	48	C/C	41,0	41
Chr7	19272134	G	GCGC	1472.38	PASS	conservative_inframe_insertion	MODERATE	LOC_Os07g32406	G/G	23,0	23	GCGC/GCGC	0,33	33
Chr7	19272207	GCTCCTCCTCCTC	G	1063.38	PASS	conservative_inframe_deletion	MODERATE	LOC_Os07g32406	G/G	0,25	25	GCTCCTCCTCCTC/GCTCCTCCTCCTC	48,0	48
Chr7	19272712	C	T	1499.42	PASS	intron_variant	MODIFIER	LOC_Os07g32406	C/C	32,0	32	T/T	0,38	38
Chr7	19272746	A	AT	1106.16	PASS	intron_variant	MODIFIER	LOC_Os07g32406	./.	33,0	33	AT/AT	0,26	26
Chr7	19272753	TAAA	T	1038.38	PASS	intron_variant	MODIFIER	LOC_Os07g32406	T/T	0,24	25	TAAA/TAAA	37,0	37
Chr7	19272754	A	T	2227.2	PASS	intron_variant	MODIFIER	LOC_Os07g32406	*/*	0,0,24	25	T/T	0,27,0	27
Chr7	19272754	A	*	2227.2	PASS	intron_variant	MODIFIER	LOC_Os07g32406	*/*	0,0,24	25	T/T	0,27,0	27
Chr7	19272756	A	ATTTTT	812.38	PASS	intron_variant	MODIFIER	LOC_Os07g32406	ATTTTT/ATTTTT	1,24	25	A/A	37,0	37
Chr7	19272814	G	A	1792.2	PASS	intron_variant	MODIFIER	LOC_Os07g32406	A/A	0,20	20	A/A	0,19	19
Chr7	19272839	C	T	1591.2	PASS	intron_variant	MODIFIER	LOC_Os07g32406	T/T	0,15	15	T/T	0,21	21
Chr7	19272923	G	A	996.23	PASS	intron_variant	MODIFIER	LOC_Os07g32406	A/A	0,6	6	A/A	0,18	18
Chr7	19272938	C	T	144.19	PASS	intron_variant	MODIFIER	LOC_Os07g32406	T/T	0,3	3	C/C	19,0	19
Chr7	19272950	C	T	843.46	PASS	intron_variant	MODIFIER	LOC_Os07g32406	T/T	0,2	2	T/T	0,17	17
Chr7	19272957	AT	A	790.57	PASS	intron_variant	MODIFIER	LOC_Os07g32406	./.	0,0	2	A/A	0,17	17
Chr7	19272996	T	G	370.44	PASS	intron_variant	MODIFIER	LOC_Os07g32406	G/G	0,9	9	T/T	21,0	21
Chr7	19273006	A	G	1089.2	PASS	intron_variant	MODIFIER	LOC_Os07g32406	G/G	0,11	11	G/G	1,11	12
Chr7	19273012	A	G	1098.2	PASS	intron_variant	MODIFIER	LOC_Os07g32406	G/G	0,12	12	G/G	0,13	13
Chr7	19273022	C	G	1130.2	PASS	intron_variant	MODIFIER	LOC_Os07g32406	G/G	0,11	11	G/G	0,14	14
Chr7	19273094	C	A	834.42	PASS	synonymous_variant	LOW	LOC_Os07g32406	C/C	20,0	20	A/A	0,22	22
Chr7	19273592	C	T	3943.2	PASS	missense_variant	MODERATE	LOC_Os07g32406	T/T	0,56	56	T/T	0,40	40
Chr7	19273927	C	T	1754.42	PASS	intron_variant	MODIFIER	LOC_Os07g32406	C/C	48,0	48	T/T	0,41	41
Chr7	19274272	G	A	4023.2	PASS	missense_variant	MODERATE	LOC_Os07g32406	A/A	0,77	77	A/A	0,31	31
Chr7	19274538	T	C	4414.2	PASS	synonymous_variant	LOW	LOC_Os07g32406	C/C	0,62	62	C/C	0,44	44
Chr7	19274779	G	C	1774.42	PASS	downstream_gene_variant	MODIFIER	LOC_Os07g32412	G/G	64,0	64	C/C	0,45	45
Chr7	19274849	G	T	4662.2	PASS	missense_variant	MODERATE	LOC_Os07g32406	T/T	0,74	74	T/T	0,39	39
Chr7	19274985	T	G	4527.2	PASS	downstream_gene_variant	MODIFIER	LOC_Os07g32412	G/G	0,65	65	G/G	0,45	45
Chr7	19276013	GA	G	646.38	PASS	downstream_gene_variant	MODIFIER	LOC_Os07g32412	GA/GA	85,0	85	G/G	0,23	23
Chr7	19276240	C	T	1766.42	PASS	upstream_gene_variant	MODIFIER	LOC_Os07g32406	C/C	51,0	51	T/T	0,44	44
Chr7	19276302	C	T	3906.2	PASS	upstream_gene_variant	MODIFIER	LOC_Os07g32406	T/T	0,55	55	T/T	0,40	40
Chr7	19276357	C	G	2372.42	PASS	upstream_gene_variant	MODIFIER	LOC_Os07g32406	G/G	0,60	60	C/C	48,0	48

## Sheet: Table S3-1
Additional file 2: Table S3-1. Mutation site of ny1 allele
>Y05_66									>WT
GGTTTATTTTGGGACGGAGGGAGTAGCATTTAAATTCAATGCTTATTTTATTTTTAAATC									MESAEAEPTNKSVIQGTHELTVCQTTERLDTWKLNEQQQQLVDASGLGNLIHTAGLVIDRIALMAFFELWSKETNTAQLNGFEMAPSLRDAAYILGIPVTGRVVTTGAVLNKSVEDLCFQYLGQVPDCRDCRGSHVKLSWLQSKFSRIPERPTNDQTMYGTRAYLLFLIGSALLPERDRGYVSPKYLPLLSDFDKVQEYAWGAAALAHLYKALSIAVAHSARKRLFGSAALLMGWIYEYIPALRPDMYDPPEHIFPRVLKWTGSTISQPAKNVSDIRKAFGLLQVSDVNWEPYKGVDPASIPKHCAAPDNLCFSRTWLVSFNLKEIYAPDRFARQFGQEQHRPLNDVPAFQRQLWNPAVDWSLMYASEIERFQQLINAADGGDHGHTADAAAAAAADVF…
TAGTGTAGTCATCAAATCCATAGTAGTCAAATCAAATGCTACATAACCTGAATTCAACGA
TCAACGACATACATAGGAGTAAGTACCAGTAAAAGAGCTCTTCGACCGTCTGCCTAAGCC
TAACACACATGACACATGGACACCGAACACAACCGTAGTTCACTGCAAAGGTAGCACTAC
TGGTAGGCTAGTAGCAAAGCTGATGAGAGCAGCGGCCGCAGATTCACAGCACGATGGGGT
CGGACGACTGCGAGCCCTTCCCTCCCACGCGCCTGAACCTCTTCGCCTGCACGCAGCTCC
GGCTGCTCCGCCGCACCGCGCCGCCGCCGCCGCCTGATCCCTTCGCCGCCCCGTCCTCCT
CCTCCCGCCGCCGCCGCCGCCGCCACTTCTGCTCCTCCTCCTCATCCTGCTGCTGCTGCT
CATCAGACCGCTCCTTCGGCGGCACGGCGTCGTCGTCGTCGGCGTCGCCGCGCACGATCC
CCGGAGCCTCCGCGTCCCCCGTGCCATGCGGCGCTTCCTGCTCGCGCGGTGGCATCACAG
CCAGGGGAGGGATCACCGCGATCACCTGGGGCTGGGGCTGTGGCGCGGCGTCGCCTCGCT
TAAGCGGCGGAGCAGGAGGGGAGGCCTCGATGAGACCGCGGATCCTGGACAGGGACGTCG
CCAGCTCGGCGGGGAGGCGGTGTTGCTCCAGAAACCGCGCGACGGTCGGGAGCTCCTCCC
TGACGCCCTCCACCTGCATGAACCGATCCAATCGATCACAACAACGAAACGCACGATGCA
ATCACCCGAACTGAACCGCGATGACACGCTCACGTCAATGTGACAGCTTCCTCAGCACGA
GTGTTAGGGAGATGGATTCTAATCTAATCACTCGGTGCATGTCCACACGTTTATTATACG
TTAGCTATATGACTATGATTTTTTATTTTTAAAAATGACAAGATAGATTGATAACAAACA
TGCCAGCAAATTCGACTTCTGTAAGTTATAACAATGATAACAAAGTTAATTGTGAATATA
TCTATACTAATTAAAATTTAATTTGCTACTTTTATTACAATTTAAATAAGTAAAATTTGA
GCTTGCATATTTGTAGGATAACATATTATTACATATGAATCTACCTTGTTATTTTTTTTT
TAATTTTTTTATAACCATTTAGTTGATAGTATGTAGCAAAAGGGTAGATGTCCACCTAAG
TGATTAAAAGTGTTTCACCGACAGGTAGTTTTACCACGGATATCAGGCTGAGCCCAAGGG
AAGCTCGCGCCATGGTCGCCGGAGTGAAAACATCTGCGGCGGCGGCGGCGGCGGCATCTG
CTGTATGACCATGATCACCACCATCTGCAGCGTTGATCAGCTGCTGGAACCGTTCGATCT
CTGAAGCGTACATCAGGCTCCAGTCCACTGCCGGGTTCCACAGCTGCCGCTGGAACGCGG
GGACATCGTTGAGCGGGCGATGCTGTTCTTGCCCAAACTGGCGAGCGAACCGGTCCGGGG
CGTAGATTTCCTTGAGGTTGAAGCTGACCAGCCATGTTCTGGAGAAGCAGAGGTTATCCG
GAGCAGCGCAATGCTTCGGAATGGATGCAGGATCAACGCCCTTGTAGGGCTCCCAGTTGA
CCTGAAGTTGTTGTTCATATCATCATATGGTCTCAAATCAAATGGCAAGGGAAAGGATGA
AATGCTGAACACAAAACTGTGGTGATGACTGATGAGAATCACAACTCAGATGGATAGACT
TTTACATCAGAAACTTGAAGCAGGCTGAAGGCTTTCCTGATGTCTGAAACGTTCTTGGCC
GGTTGAGAGATCGTGCTCCCTGTCCACTTGAGTACTCGTGGGAAGATGTGTTCTGGAGGA
TCATACATGTCAGGGCGCAATGCCGGAATATACTCATATATCCAGCCCTACAGACAGATA
TTCAGAATATATCAGAACATTTTCGCAATGGACACAGTGAAGGCACAAGTCACAAACTTG
GTCTGTAAGGTAAAATTTTGTGAGAAACAAAAATGGAGAATTTTGTTATTTCCTATCATC
TTTATGCCTTACTATCAATTACAATTCTCATGTTGAAGTTCATTAATCCTTTTCAGAAAA
CATGAACAGATCATAACAATCAAAATAGTTTTTTGATAGTTTCATAGAACTGGAAGATCA
TTTCCTACTCGAAATTCAAGTGATATTTTCCTATACAATGGTTTTGTTAAACATACCATG
AGCAAAGCCGCGCTACCGAATAGCCTTTTTCTGGCAGAATGGGCCACGGCGATGGAGAGA
GCCTTGTAGAGATGAGCAAGAGCAGCAGCACCCCAAGCATATTCCTGTACCTTGTCAAAG
TCTGACAGAAGTGGCAAATACTTTGGTGAGACATAGCCCCTGTCCCTCTCTGGAAGTAAG
GCTGATCCAATCAAGAACAGGAGATATGCCCTGGTGCCATACATGATCTGATCATTGGTG
GGGCGTTCCGGGATCCGGCTAAACTTGGATTGCAGCCAAGAGAGCTTCACATGGCTGCCC
CTGCAGTCCCTGCAATCAGGCACTTGCCCCAGATACTGGAAGCAGAGGTCTTCGACCGAC
TTGTTGAGCACAGCTCCGGTTGTCACCACACGGCCTGTCACCGGAATCCCCAGTATGTAG
GCGGCGTCCCTGAGTGAGGGTGCCATTTCAAAGCCATTGAGCTGAGCAGTGTTGGTCTCC
TTGCTCCACAGCTCGAAGAATGCCATGAGCGCGATGCGATCGATGACTAGGCCTGCTGTG
TGTATCAGGTTGCCGAGCCCGCTTGCATCGACCAATTGTTGCTGCTGCTCATTCAGCTTC
CATGTGTCGAGTCTCTCCGTCGTCTGGCATACGGTTAGTTCATGGGTTCCCTGTATGTTT
GAGCATCAAAATGTTATGATTTAGGTACAAACTATATATCACAAGAGCCAAAGGAAGGTT
CAGCAAATTGGTGTCGCTTGCTCGTTGTTGATAAATAATAATTACCTGAATGACGCTTTT
GTTTGTTGGTTCTGCCTCTGCGTATTCCATCTGGTTCCATTAAGAGAAGGAATGTTATGT
GGTAAGTGTGCATACAATCCAAGAATTGCTCGCAGAGAAATTTCAGTTTAAGCATCCAGG
TTAAGTACGGCAAGAATTTGCATAAGTTTGATAACAACGTAACAAGTCCTCAATGAGCGG
TCTATTGCTTATATGAGCAACTGAACATGTAATTGAGACTTTGTTCCCCTCAAGGAAATG
AAAAAATTAACTAGCACAGAATCTGGAAACTTTGACATTGGTAATCAAAAGGACTGTATA
TATCAGGCATGATGATAATAAGGCTGGGAAAAACTGTAGATACCAGGTTTGATTCACTAA
AGTTCACCAAAAAACTGTAGAAGTTTTTAAACAGATGACGTGAGCTCTACCCTTAAGAGG
AAGAGAACTGCAACCACAAAGAGCAAAAGCACTAGGAACAACTGCTTTAAATTTTCTTCA
GAATAAGGAGAAAGCAAAATGCCAGGATTGGCCACATACAAGGTACAAAAGGACAGCAGC
AACCAGCCAAGAAACCATCAAAGTTTACCTGAACAAAAAAGATACGTTGTGAAACAGGAA
CTGAACTACTCATCTAATCAACTGTAAAAATAAAGAAACAAAATCTGGAGGAAAATTGAA
TCGAAATGACGTAGATGAAGTTGGTTGTGCGCCTAACAGCAGCCATTTCCATCATCTTAA
AATATTGCAGCAGATGAGGAAGAATACCAGCACTAAATTAACGAGTATACACTTGATCAA
GAAGATGGTATACCATTTTAATCATAGAAAACATCACACAAAAGAGGGGGAACAAAATAT
CGAAGAAATACATCCGATAACCATCCATTTCCTTCTAAAACTGACTAGGAAGAGCAAAAT
AAAATTGACCGCTATCCTCTAAAACCCAACCACAAATATGGAAATCGGGACAGAAAACAA
AGGGGAAAGGAGAAAAAAAAAACTGAAGACCATAGATGAGATGGAACCCTTACACAGAAG
CTGGAGACCATCCATAGCAGTTGAAAAATTCAGCAGGAAAACAGAAACACACACCCCACA
CAGGCGATTCCCAGTCATAAGCACAAGGATGAAATGATGAAAGAATACCAAAATGCAGGA
GCAAACAAAGCGATCCGGGATTCACCATGAACGAAGGAGATGCAAGGAAAAAAAAATACT
GGCATATCATATCACACGATGAGAGTGATAGAAAAGAGAGAGCAAACTAACCAGGATCAA
TGAGTAGCCGCAGCAGCGAGCGAGAGGCAACAAGAGCACAGCAAAGAAGGCGAAGAGCTT
CTTCTATGCAGGCGAGCGTTGGTTGGGCAATGAAAGGGC
>Y50_66
GGTTTATTTTGGGACGGAGGGAGTAGCATTTAAATTCAATGCTTATTTTATTTTTAAATC
TAGTGTAGTCATCAAATCCATAGTAGTCAAATCAAATGCTACATAACCTGAATTCAACGA
TCAACGACATACATAGGAGTAAGTACCAGTAAAAGAGCTCTTCGACCGTCTGCCTAAGCC
TAACACACATGACACATGGACACCGAACACAACCGTAGTTCACTGCAAAGGTAGCACTAC
TGGTAGGCTAGTAGCAAAGCTGATGAGAGCAGCGGCCGCAGATTCACAGCACGATGGGGT
CGGACGACTGCGAGCCCTTCCCTCCCACGCGCCTGAACCTCTTCGCCTGCACGCAGCTCC
GGCTGCTCCGCCGCACCGCGCCGCCGCCGCCGCCTGATCCCTTCGCCGCCCCGTCCTCCT
CCTCCCGCCGCCGCCGCCGCCGCCACTTCTGCTCCTCCTCCTCCTCCTCCTCCTCATCCT
GCTGCTGCTGCTCATCAGACCGCTCCTTCGGCGGCACGGCGTCGTCGTCGTCGGCGTCGC
CGCGCACGATCCCCGGAGCCTCCGCGTCCCCCGTGCCATGCGGCGCTTCCTGCTCGCGCG
GTGGCATCACAGCCAGGGGAGGGATCACCGCGATCACCTGGGGCTGGGGCTGTGGCGCGG
CGTCGCCTCGCTTAAGCGGCGGAGCAGGAGGGGAGGCCTCGATGAGACCGCGGATCCTGG
ACAGGGACGTCGCCAGCTCGGCGGGGAGGCGGTGTTGCTCCAGAAACCGCGCGACGGTCG
GGAGCTCCTCCCTGACGCCCTCCACCTGCATGAACCGATCCAATCGATCACAACAACGAA
ACGCACGATGCAATCACCCGAACTGAACCGCGATGACACGCTCACGTCAATGTGACAGCT
TCCTCAGCACGAGTGTTAGGGAGATGGATTCTAATCTAATCACTCGGTGCATGTCCACAC
GTTTATTATACGTTAGCTATATGACTATGATTTTTTATTTTTAAAAATGACAAGATAGAT
TGATAACAAACATGCCAGCAAATTCGACTTCTGTAAGTTATAACAATGATAACAAAGTTA
ATTGTGAATATATCTATACTAATTAAAATTTAATTTGCTACTTTTATTACAATTTAAATA
AGTAAAATTTGAGCTTGCATATTTGTAGAATAACATATTATTATATATGAATCTATCTTG
TTATTTTTTTTAATTTTTTTATAACCATTTAGTTGATAGGATGTAGCAAGAGGGTGGATG
TCCACGTAAGTGATTAAAAGTGTTTCACCGACAGGTAGTTTTACCACGGATATCAGGCTG
AGCCCAAGGGAAGCTCGCGCCATGGTCGCCGGAGTGAAAACATCTGCGGCGGCGGCGGCG
GCGGCATCTGCTGTATGACCATGATCACCACCATCTGCAGCGTTGATCAGCTGCTGGAAC
CGTTCGATCTCTGAAGCGTACATCAGGCTCCAGTCCACTGCCGGGTTCCACAGCTGCCGC
TGGAACGCGGGGACATCGTTGAGCGGGCGATGCTGTTCTTGCCCAAACTGGCGAGCGAAC
CGGTCCGGGGCGTAGATTTCCTTGAGGTTGAAGCTGACCAGCCATGTTCTGGAGAAGCAG
AGGTTATCCGGAGCAGCGCAATGCTTCGGAATGGATGCAGGATCAACGCCCTTGTAGGGC
TCCCAGTTGACCTGAAGTTGTTGTTCATATCATCATATGGTCTCAAATCAAATGGCAAGG
GAAAGGATGAAATGCTGAACACAAAACTGTGGTGATGACTGATGAGAATCACAACTCAGA
TGGATAGACTTTTACATCAGAAACTTGAAGCAGGCTGAAGGCTTTCCTGATGTCTGAAAC
GTTCTTGGCCGGTTGAGAGATCGTGCTCCCTGTCCACTTGAGTACTCGTGGGAAGATGTG
TTCTGGAGGATCATACATGTCAGGGCGCAATGCCGGAATATACTCATATATCCAGCCCTA
CAGACAGATATTCAGAATATATCAGAACATTTTCGCAATGGACACAGTGAAGGCACAAGT
CACAAACTTGGTCTGTAAGGTAAAATTTTGTGAGAAACAAAAATGGAGAATTTTGTTATT
TCCTATCATCTTTATGCCTTACTATCAATTACAATTCTCATGTTGAAGTTCATTAATCCT
TTTCAGAAAACATGAACAGATCATAACAATCAAAATAGTTTTTTGATAGTTTCATAGAAC
TGGAAGATCATTTCCTACTCGAAATTCAAGTGATATTTTCCTATACAATGGTTTTGTTAA
ACATACCATGAGCAAAGCCGCGCTACCGAATAGCCTTTTTCTGGCAGAATGGGCCACGGC
GATGGAGAGAGCCTTGTAGAGATGAGCAAGAGCAGCAGCACCCCAAGCATATTCCTGTAC
CTTGTCAAAGTCTGACAGAAGTGGCAAATACTTTGGTGAGACATAGCCCCTGTCCCTCTC
TGGAAGTAAGGCTGATCCAATCAAGAACAGGAGATATGCCCTGGTGCCATACATGATCTG
ATCATTGGTGGGGCGTTCCGGGATCCGGCTAAACTTGGATTGCAGCCAAGAGAGCTTCAC
ATGGCTGCCCCTGCAGTCCCTGCAATCAGGCACTTGCCCCAGATACTGGAAGCAGAGGTC
TTCGACCGACTTGTTGAGCACAGCTCCGGTTGTCACCACACGGCCTGTCACCGGAATCCC
CAGTATGTAGGCGGCGTCCCTGAGTGAGGGTGCCATTTCAAAGCCATTGAGCTGAGCAGT
GTTGGTCTCCTTGCTCCACAGCTCGAAGAATGCCATGAGCGCGATGCGATCGATGACTAG
GCCTGCTGTGTGTATCAGGTTGCCGAGCCCGCTTGCATCGACCAATTGTTGCTGCTGCTC
ATTCAGCTTCCATGTGTCGAGTCTCTCCGTCGTCTGGCATACGGTTAGTTCATGGGTTCC
CTGTATGTTTGAGCATCAAAATGTTATGATTTAGGTACAAACTATATATCACAAGAGCCA
AAGGAAGGTTCAGCAAATTGGTGTCGCTTGCTCGTTGTTGATAAATAATAATTACCTGAA
TGACGCTTTTGTTTGTTGGTTCTGCCTCTGCGTATTCCATCTGGTTCCATTAAGAGAAGG
AATGTTATGTGGTAAGTGTGCATACAATCCAAGAATTGCTCGCAGAGAAATTTCAGTTTA
AGCATCCAGGTTAAGTACGGCAAGAATTTGCATAAGTTTGATAACAACGTAACAAGTCCT
CAATGAGCGGTCTATTGCTTATATGAGCAACTGAACATGTAATTGAGACTTTGTTCCCCT
CAAGGAAATGAAAAAATTAACTAGCACAGAATCTGGAAACTTTGACATTGGTAATCAAAA
GGACTGTATATATCAGGCATGATGATAATAAGGCTGGGAAAAACTGTAGATACCAGGTTT
GATTCACTAAAGTTCACCAAAAAACTGTAGAAGTTTTTAAACAGATGACGTGAGCTCTAC
CCTTAAGAGGAAGAGAACTGCAACCACAAAGAGCAAAAGCACTAGGAACAACTGCTTTAA
ATTTTCTTCAGAATAAGGAGAAAGCAAAATGCCAGGATTGGCCACATACAAGGTACAAAA
GGACAGCAGCAACCAGCCAAGAAACCATCAAAGTTTACCTGAACAAAAAAGATACGTTGT
GAAACAGGAACTGAACTACTCATCTAATCAACTGTAAAAATAAAGAAACAAAATCTGGAG
GAAAATTGAATCGAAATGACGTAGATGAAGTTGGTTGTGCGCCTAACAGCAGCCATTTCC
ATCATCTTAAAATATTGCAGCAGATGAGGAAGAATACCAGCACTAAATTAACGAGTATAC
ACTTGATCAAGAAGATGGTATACCATTTTAATCATAGAAAACATCACACAAAAGAGGGGG
AACAAAATATCGAAGAAATACATCCGATAACCATCCATTTCCTTCTAAAACTGACTAGGA
AGAGCAAAATAAAATTGACCGCTATCCTCTAAAACCCAACCACAAATATGGAAATCGGGA
CAGAAAACAAAGGGGAAAGGAGAAAAAAAAAACTGAAGACCATAGATGAGATGGAACCCT
TACACAGAAGCTGGAGACCATCCATAGCAGTTGAAAAATTCAGCAGGAAAACAGAAACAC
ACACCCCACACAGGCGATTCCCAGTCATAAGCACAAGGATGAAATGATGAAAGAATACCA
AAATGCAGGAGCAAACAAAGCGATCCGGGATTCACCATGAACGAAGGAGATGCAAGGAAA
AAAAAATACTGGCATATCATATCACACGATGAGAGTGATAGAAAAGAGAGAGCAAACTAA
CCAGGATCAATGAGTAGCCGCAGCAGCGAGCGAGAGGCAACAAGAGCACAGCAAAGAAGG
CGAAGAGCTTCTTCTATGCAGGCGAGCGTTGGTTGGGCAATGAAAGGGC
>C20_23-100(VI)
GGTTTATTTTGGGACGGAGGGAGTAGCATTTAAATTCAATGCTTATTTTATTTTTAAATC
TAGCGTAGTCATCAAATCCATAGTAGTCAAATCAAATGCTACATAACCTGAATTCAACGA
TCAACGACATACATAGGAGTAAGTACCAGTACCAGAGCTCTTCGACCGTCTGCCTAAGCC
TAACACACATGACACATGGACACCGAACACAACCGTAGTTCACTGCAAAGGTAGCACTAC
TGGTAGGCTAGTAGCAAAGCTGATGAGAGCAGCGGCCGCAGATTCACAGCACGATGGGGT
CGGACGACTGCGAGCCCTTCCCTCCCACGCGCCTGAACCTCTTCGCCTGCACGCAGCTCC
GGCTGCTCCGCCGCACCGCGCCGCCGCCGCCGCCTGATCCCTTCGCCGCCCCGTCCTCCT
CCTCCCGCCGCCGCCGCCGCCGCCACTTCTGCTCCTCCTCCTCCTCCTCCTCCTCATCCT
GCTGCTGCTGCTCATCAGACCGCTCCTTCGGCGGCACGGCGTCGTCGTCGTCGGCGTCGC
CGCGCACGATCCCCGGAGCCTCCGCGTCCCCCGTGCCATGCGGCGCTTCCTGCTCGCGCG
GTGGCATCACAGCCAGGGGAGGGATCACCGCGATCACCTGGGGCTGGGGCTGTGGCGCGG
CGTCGCCTCGCTTAAGCGGCGGAGCAGGAGGGGAGGCCTCGATGAGACCGCGGATCCTGG
ACAGGGACGTCGCCAGCTCGGCGGGGAGGCGGTGTTGCTCCAGAAACCGCGCGACGGTCG
GGAGCTCCTCCCTGACGCCCTCCACCTGCATGAACCGATCCAATCGATCACAACAACGAA
ACGCACGATGCAATCACCCGAACTGAACCGCGATGACACGCTCACGTCAATGTGACAGCT
TCCTCAGCACGAGTGTTAGGGAGATGGATTCTAATCTAATCACTCGGTGCATGTCCACAC
GTTTATTATACGTTAGCTATATGACTATGATTTTTTATTTTTAAAAATGACAAGATAGAT
TGATAACAAACATGCCAGCAAATTCGACTTCTGTAAGTTATAACAATGATAACAAAGTTA
ATTGTGAATATATCTATACTAATTAAAATTTAATTTGCTACTTTTATTACAATTTAAATA
AGTAAAATTTGAGCTTGCATATTTGTAGAATAACATATTATTATATATGAATCTACCTTG
TTATTTTTTTTTTAATTTTTTTATAACCATTTAGTTGATAGTATGTAGCAAAAGGGTAGA
TGTCCACCTAAGTGATTAAAAGTGTTTCACCGACAGGTAGTTTTACCACGGATATCAGGC
TGAGCCCAAGGGAAGCTCGCGCCATGGTCGCCGGAGTGAAAACATCTGCGGCGGCGGCGG
CGGCGGCATCTGCTGTATGACCATGATCACCACCATCTGCAGCGTTGATCAGCTGCTGGA
ACCGTTCGATCTCTGAAGCGTACATCAGGCTCCAGTCCACTGCCGGGTTCCACAGCTGCC
GCTGGAACGCGGGGACATCGTTGAGCGGGCGATGCTGTTCTTGCCCAAACTGGCGAGCGA
ACCGGTCCGGGGCGTAGATTTCCTTGAGGTTGAAGCTGACCAGCCATGTTCTGGAGAAGC
AGAGGTTATCCGGAGCAGCGCAATGCTTCGGAATGGATGCAGGATCAACGCCCTTGTAGG
GCTCCCAGTTGACCTGAAGTTGTTGTTCATATCATCATATGGTCTCAAATCAAATGGCAA
GGGAAAGGATGAAATGCTGAACACAAAACTGTGGTGATGACTGATGAGAATCACAACTCA
GATGGATAGACTTTTACATCAGAAACTTGAAGCAGGCTGAAGGCTTTCCTGATGTCTGAA
ACGTTCTTGGCCGGTTGAGAGATCGTGCTCCCTGTCCACTTGAGTACTCGTGGGAAGATG
TGTTCTGGAGGATCATACATGTCAGGGCGCAATGCCGGAATATACTCATATATCCAGCCC
TACAGACAGATATTCAGAATATATCAGAACATTTTCGCAATGGACACAGTGAAGGCACAA
GTCACAAACTTGGTCTGTAAGGTAAAATTTTGTGAGAAACAAAAATGGAGAATTTTGTTA
TTTCCTATCATCTTTATGCCTTACTATCAATTACAATTCTCATGTTGAAGTTCATTAATC
CTTTTCAGAAAACATGAACAGATCATAACAATCAAAATAGTTTTTTGATAGTTTCATAGA
ACTGGAAGATCATTTCCTACTCGAAATTCAAGTGATATTTTCCTATACAATGGTTTTGTT
AAACATACCATGAGCAAAGCCGCGCTACCGAATAGCCTTTTTCTGGCAGAATGGGCCACG
GCGATGGAGAGAGCCTTGTAGAGATGAGCAAGAGCAGCAGCACCCCAAGCATATTCCTGT
ACCTTGTCAAAGTCTGACAGAAGTGGCAAATACTTTGGTGAGACATAGCCCCTGTCCCTC
TCTGGAAGTAAGGCTGATCCAATCAAGAACAGGAGATATGCCCTGGTGCCATACATGATC
TGATCATTGGTGGGGCGTTCCGGGATCCGGCTAAACTTGGATTGCAGCCAAGAGAGCTTC
ACATGGCTGCCCCTGCAGTCCCTGCAATCAGGCACTTGCCCCAGATACTGGAAGCAGAGG
TCTTCGACCGACTTGTTGAGCACAGCTCCGGTTGTCACCACACGGCCTGTCACCGGAATC
CCCAGTATGTAGGCGGCGTCCCTGAGTGAGGGTGCCATTTCAAAGCCATTGAGCTGAGCA
GTGTTGGTCTCCTTGCTCCACAGCTCGAAGAATGCCATGAGCGCGATGCGATCGATGACT
AGGCCTGCTGTGTGTATCAGGTTGCCGAGCCCGCTTGCATCGACCAATTGTTGCTGCTGC
TCATTCAGCTTCCATGTGTCGAGTCTCTCCGTCGTCTGGCATACGGTTAGTTCATGGGTT
CCCTGTATGTTTGAGCATCAAAATGTTATGATTTAGGTACAAACTATATATCACAAGAGC
CAAAGGAAGGTTCAGCAAATTGGTGTCGCTTGCTCGTTGTTGATAAATAATAATTACCTG
AATGACGCTTTTGTTTGTTGGTTCTGCCTCTGCGTATTCCATCTGGTTCCATTAAGAGAA
GGAATGTTATGTGGTAAGTGTGCATACAATCCAAGAATTGCTCGCAGAGAAATTTCAGTT
TAAGCATCCAGGTTAAGTACGGCAAGAATTTGCATAAGTTTGATAACAACGTAACAAGTC
CTCAATGAGCGGTCTATTGCTTATATGAGCAACTGAACATGTAATTGAGACTTTGTTCCC
CTCAAGGAAATGAAAAAATTAACTAGCACAGAATCTGGAAACTTTGACATTGGTAATCAA
AAGGACTGTATATATCAGGCATGATGATAATAAGGCTGGGAAAAACTGTAGATACCAGGT
TTGATTCACTAAAGTTCACCAAAAAACTGTAGAAGTTTTTAAACAGATGACGTGAGCTCT
ACCCTTAAGAGGAAGAGAACTGCAACCACAAAGAGCAAAAGCACTAGGAACAACTGCTTT
AAATTTTCTTCAGAATAAGGAGAAAGCAAAATGCCAGGATTGGCCACATACAAGGTACAA
AAGGACAGCAGCAACCAGCCAAGAAACCATCAAAGTTTACCTGAACAAAAAAGATACGTT
GTGAAACAGGAACTGAACTACTCATCTAATCAACTGTAAAAATAAAGAAACAAAATCTGG
AGGAAAATTGAATCGAAATGACGTAGATGAAGTTGGTTGTGCGCCTAACAGCAGCCATTT
CCATCATCTTAAAATATTGCAGCAGATGAGGAAGAATACCAGCACTAAATTAACGAGTAT
ACACTTGATCAAGAAGATGGTATACCATTTTAATCATAGAAAACATCACACAAAAGAGGG
GGAACAAAATATCGAAGAAATACATCCGATAACCATCCATTTCCTTCTAAAACTGACTAG
GAAGAGCAAAATAAAATTGACCGCTATCCTCTAAAACCCAACCACAAATATGGAAATCGG
GACAGAAAACAAAGGGGAAAGGAGAAAAAAAAAACTGAAGACCATAGATGAGATGGAACC
CTTACACAGAAGCTGGAGACCATCCATAGCAGTTGAAAAATTCAGCAGGAAAACAGAAAC
ACACACCCCACACAGGCGATTCCCAGTCATAAGCACAAGGATGAAATGATGAAAGAATAC
CAAAATGCAGGAGCAAACAAAGCGATCCGGGATTCACCATGAACGAAGGAGATGCAAGGA
AAAAAAAATACTGGCATATCATATCACACGATGAGAGTGATAGAAAAGAGAGAGCAAACT
AACCAGGATCAATGAGTAGCCGCAGCAGCGAGCGAGAGGCAACAAGAGCACAGCAAAGAA
GGCGAAGAGCTTCTTCTATGCAGGCGAGCGTTGGTTGGGCAATGAAAGGGC
>Y20_T446
GGTTTATTTTGGAACGGAGGGAGTAGCATTTAAATTCAATGCTTATTTTATTTTTAAATC
TAGCGTAGTCATCAAATCCATAGTAGTCAAATCAAATGCTACATAACCTGAATTCAACGA
TCAACGACATACATAGGAGTAAGTACCAGTACCAGAGCTCTTCGACCGTCTGCCTAAGCC
TAACACACATGACACATGGACACCGAACACAACCGTAGTTCACTGCAAAGGTAGCACTAC
TGGTAGGCTAGTAGTAAAGCTGATGAGAGCAGCGGCCGCAGATTCACAGCACGATGGGGT
CGGACGACTGCGAGCCCTTCCCTCCCACGCGCCTGAACCTCTTCGCCTGCACGCAGCTCC
GGCTGCTCCGCCGCACCGCGCCGCCGCCGCCGCCTGATCCCTTCGCCGCCCCGTCCTCCT
CCTCCCGCCGCCGCCGCCGCCGCCACTTCTGCTCCTCCTCCTCCTCCTCCTCATCCTGCT
GCTGCTGCTCATCAGACCGCTCCTTCGGCGGCACGGCGTCGTCGTCGTCGGCGTCGCCGC
GCACGATCCCCGGAGCCTCCGCGTCCCCCGTGCCATGCGGCGCTTCCTGCTCGCGCGGTG
GCATCACAGCCAGGGGAGGGATCACCGCGATCACCTGGGGCTGGGGCTGTGGCGCGGCGT
CGCCTCGCTTAAGCGGCGGAGCAGGAGGGGAGGCCTCGATGAGACCGCGGATCCTGGACA
GGGACGTCGCCAGCTCGGCGGGGAGGCGGTGTTGCTCCAGAAACCGCGCGACGGTCGGGA
GCTCCTCCCTGACGCCCTCCACCTGCATGAACCGATCCAATCGATCACAACAACGAAACG
CACGATGCAATCACCCGAACTGAACCGCGATGACACGCTCACGTCAATGTGACAGCTTCC
TCAGCACGAGTGTTAGGGAGATGGATTCTAATCTAATCACTCGGTGCATGTCCACACGTT
TATTATACGTTAGCTATATGACTATGATTTTTTTTTAAAAAAATGACAAGATAGATCGAT
AACAAACATGCCAGCAAATTCGACTTCTGTAAGTTATAACTGTGAATTGTGCTAAAATCA
GTACGGTGTATTCCAGGAGAGCACTAACAAAGTTAATTGTGAATATATCTATACTAAATA
AAATTTAATTTGCTACTTTTATTACAATTTAAATAAGTAAAATTTGAGCTTGCATATTTG
TAGAATAACATATTATTACATATGAATCTATCTGGTTATTTTTTTTTAATTTTTTTATAA
CCATTTAGTTGATAGTATGTAGCAAGAGGGTGGATGTCCACGTAAGTGATTAAAAGTGTT
TCACCGACAGGTAGTTTTACCACGGATATCAGGCTGAGCCCAAGGGAAGCTCGCGCCATG
GTCGCCGGAGTGAAAACATCTGCGGCGGCGGCGGCGGCGGCATCTGCTGTATGACCATGA
TCACCACCATCTGCAGCGTTGATCAGCTGCTGGAACCGTTCGATCTCTGAAGCGTACATC
AGGCTCCAGTCCACTGCCGGGTTCCACAGCTGCCGCTGGAACGCGGGGACATCGTTGAGC
GGGCGATGCTGTTCTTGCCCAAACTGGCGAGCGAACCGGTCCGGGGCGTAGATTTCCTTG
AGGTTGAAGCTGACCAGCCATGTTCTGGAGAAGCAGAGGTTATCCGGAGCAGCGCAATGC
TTCGGAATGGATGCAGGATCAACGCCCTTGTAGGGCTCCCAGTTGACCTGAAGTTGTTGT
TCATATCATCATATGGTCTCAAATCAAATGGCAAGGGAAAGGATGAAATGCTGAACACAA
AACTGTGGTGATGACTGATGAGAATCACAACTCAGATGGATAGACTTTTACATCAGAAAC
TTGAAGCAGGCTGAAGGCTTTCCTGATGTCTGAAACGTTCTTGGCCGGTTGAGAGATCGT
GCTCCCTGTCCACTTGAGTACTCGTGGGAAGATGTGTTCTGGAGGATCATACATGTCAGG
GCGCAATGCCGGAATATACTCATATATCCAGCCCTACAGACAGATATTCAGAATATATCA
GAACATTTTCGCAATGGACACAGTGAAGGCACAAGTCACAAACTTGGTCTGTAAGGTAAA
ATTTTGTGAGAAACAAAAATGGAGAATTTTGTTATTTCCTATCATCTTTATGCCTTACTA
TCAATTACAATTCTCATGTTGAAGTTCATTAATCCTTTTCAGAAAACATGAACAGATCAT
AACAATCAAAATAGTTTTTTGATAGTTTCATAGAACTGGAAGATCATTTCCTACTCGAAA
TTCAAGTGATATTTTCCTATACAATGGTTTTGTTAAACATACCATGAGCAAAGCCGCGCT
ACCGAATAGCCTTTTTCTGGCAGAATGGGCCACGGCGATGGAGAGAGCCTTGTAGAGATG
AGCAAGAGCAGCAGCACCCCAAGCATATTCCTGTACCTTGTCAAAGTCTGACAGAAGTGG
CAAATACTTTGGTGAGACATAGCCCCTGTCCCTCTCTGGAAGTAAGGCTGATCCAATCAA
GAACAGGAGATATGCCCTGGTGCCATACATGATCTGATCATTGGTGGGGCGTTCCGGGAT
CCGGCTAAACTTGGATTGCAGCCAAGAGAGCTTCACATGGCTGCCCCTGCAGTCCCTGCA
ATCAGGCACTTGCCCCAGATACTGGAAGCAGAGGTCTTCGACCGACTTGTTGAGCACAGC
TCCGGTTGTCACCACACGGCCTGTCACCGGAATCCCCAGTATGTAGGCGGCGTCCCTGAG
TGAGGGTGCCATTTCAAAGCCATTGAGCTGAGCAGTGTTGGTCTCCTTGCTCCACAGCTC
GAAGAATGCCATGAGCGCGATGCGATCGATGACTAGGCCTGCTGTGTGTATCAGGTTGCC
GAGCCCGCTTGCATCGACCAATTGTTGCTGCTGCTCATTCAGCTTCCATGTGTCGAGTCT
CTCCGTCGTCTGGCATACGGTTAGTTCATGGGTTCCCTGTATGTTTGAGCATCAAAATGT
TATGATTTAGGTACAAACTATATATCACAAGAGCCAAAGGAAGGTTCAGCAAATTGGTGT
CGCTTGCTCGTTGTTGATAAATAATAATTACCTGAATGACGCTTTTGTTTGTTGGTTCTG
CCTCTGCGGATTCCATCTGGTTCCATTAAGAGAAGGAATGTTATGTGGTAAGTGTGCATA
CAATCCAAGAATTGCTCGCAGAGAAATTTCAGTTTAAGCATCCAGGTTAAGTACGGCAAG
AATTTGCATAAGTTTGATAACAACTTAACAAGTCCTCAATGAGCGGTCTATTGCTTATAT
GAGCAACTGAACATGTAATTGAGACTTTGTTCCCCTCAAGGAAATGAAAAAATTAACTAG
CACAGAATCTGGAAACTTTGACATTGGTAATCAAAAGGACTGTATATATCAGGCATGATG
ATAATAAGGCTGGGAAAAACTGTAGATACCAGGTTTGATTCACTAAAGTTCACCAAAAAA
CTGTAGAAGTTTTTAAACAGATGATGTGAGCTCTACCCTTAAGAGGAAGAGAACTGCAAC
CACAAAGAGCAAAAGCACTAGGAACAACTGCTTTAAATTTTCTTCAGAATAAGGAGAAAG
CAAAATGCCAGGATTGGCCTCATACAAGGTACAAAAGGACAGCAGCAACCAGCCAAGAAA
CCATCAAAGTTTACCTGAACAAAAAAGATACGTTGTGAAACAGGAACTGAACTACTCATC
TAATCAACTGTAAAAATAAAGAAACAAAATCTGGAGGAAAATTGAATCGAAATGACGTAG
ATGAAGTTGGTTGTGCGCCTAACAGCAGCCATTTCCATCATCTTAAAATATTGCAGCAGA
TGAGGAAGAATACCAGCACTAAATTAACGAGTATACACTTGATCAAGAAGATGGTATACC
ATTTTAATCATAGAAAACATCACACAAAAGAGGGGGAACAAAATATCGAAGAAATACATC
CGATAACCATCCATTTCCTTCTAAAACTGACTAGGAAGAGCAAAATAAAATTGACCGCTA
TCCTCTAAAACCCAACCACAAATATGGAAATCGGGACAGAAAACAAAGGGGAAAGGAGAA
AAAAAAAACTGAAGACCATAGATGAGATGGAACCCTTACACAGAAGCTGGAGACCATCCA
TAGCAGTTGAAAAATTCAGCAGAAAACAGAAACACACACCCCACACAGGCGATTCCCAGT
CATAAGCACAAGGATGAAATGATGAAAGAATACCAAAATGCAGGAGCAAACAAAGCGATC
CGGGATTCACCATGAACGAAGGAGATGCAAGGAAAAAAAAATACTGGCATATCATATCAC
ACGATGAGAGTGATAGAAAAGAGAGAGCAAACTAACCAGGATCAATGAGTAGCCGCAGCA
GCGAGCGAGAGGCAACAAGAGCACAGTAAAGAAGGCGAAGAGCTTCTTCTATGCAGGCGA
GCGTTGGTTGGGCAATGAAAGGGC
>Y54_S18-4x(G2)
GGTTTATTTTGGGACGGAGGGAGTAGCATTTAAATTCAATGCTTATTTTATTTTTAAATC
TAGCGTAGTCATCAAATCCATAGTAGTCAAATCAAATGCTACATAACCTGAATTCAACGA
TCAACGACATACATAGGAGTAAGTACCAGTACCAGAGCTCTTCGACCGTCTGCCTAAGCC
TAACACACATGACACATGGACACCGAACACAACCGTAGTTCACTGCAAAGGTAGCACTAC
TGGTAGGCTAGTAGCAAAGCTGATGAGAGCAGCGGCCGCAGATTCACAGCACGATGGGGT
CGGACGACTGCGAGCCCTTCCCTCCCACGCGCCTGAACCTCTTCGCCTGCACGCAGCTCC
GGCTGCTCCGCCGCACCGCGCCGCCGCCGCCGCCTGATCCCTTCGCCGCCCCGTCCTCCT
CCTCCCGCCGCCGCCGCCGCCGCCACTTCTGCTCCTCCTCCTCCTCCTCCTCCTCATCCT
GCTGCTGCTGCTCATCAGACCGCTCCTTCGGCGGCACGGCGTCGTCGTCGTCGGCGTCGC
CGCGCACGATCCCCGGAGCCTCCGCGTCCCCCGTGCCATGCGGCGCTTCCTGCTCGCGCG
GTGGCATCACAGCCAGGGGAGGGATCACCGCGATCACCTGGGGCTGGGGCTGTGGCGCGG
CGTCGCCTCGCTTAAGCGGCGGAGCAGGAGGGGAGGCCTCGATGAGACCGCGGATCCTGG
ACAGGGACGTCGCCAGCTCGGCGGGGAGGCGGTGTTGCTCCAGAAACCGCGCGACGGTCG
GGAGCTCCTCCCTGACGCCCTCCACCTGCATGAACCGATCCAATCGATCACAACAACGAA
ACGCACGATGCAATCACCCGAACTGAACCGCGATGACACGCTCACGTCAATGTGACAGCT
TCCTCAGCACGAGTGTTAGGGAGATGGATTCTAATCTAATCACTCGGTGCATGTCCACAC
GTTTATTATACGTTAGCTATATGACTATGATTTTTTTTAAAAAAATGACAAGATAGATTG
ATAACAAACATGCCAGCAAATTCGACTTCTGTAAGTTGTAACAATGATAACAAAGTTAAT
TGCGAATATATCTATACTAATTAAAATTTAATTTGCTACTTTTATTACAATTTAAATAAG
TAAAATTTGAGCTTGCATATTTGTAGGATAACATATTATTACATATGAATCTACCTTGTT
ATTTTTTTTTAATTTTTTTATAACCATTTAGTTGATAGTATGTAGCAAAAGGGTAGATGT
CCACCTAAGTGATTAAAAGTGTTTCACCGACAGGTAGTTTTACCACGGATATCAGGCTGA
GCCCAAGGGAAGCTCGCGCCATGGTCGCCGGAGTGAAAACATCTGCGGCGGCGGCGGCGG
CGGCATCTGCTGTATGACCATGATCACCACCATCTGCAGCGTTGATCAGCTGCTGGAACC
GTTCGATCTCTGAAGCGTACATCAGGCTCCAGTCCACTGCCGGGTTCCACAGCTGCCGCT
GGAACGCGGGGACATCGTTGAGCGGGCGATGCTGTTCTTGCCCAAACTGGCGAGCGAACC
GGTCCGGGGCGTAGATTTCCTTGAGGTTGAAGCTGACCAGCCATGTTCTGGAGAAGCAGA
GGTTATCCGGAGCAGCGCAATGCTTCGGAATGGATGCAGGATCAACGCCCTTGTAGGGCT
CCCAGTTGACCTGAAGTTGTTGTTCATATCATCATATGGTCTCAAATCAAATGGCAAGGG
AAAGGATGAAATGCTGAACACAAAACTGTGGTGATGACTGATGAGAATCACAACTCAGAT
GGATAGACTTTTACATCAGAAACTTGAAGCAGGCCGAAGGCTTTCCTGATGTCTGAAACG
TTCTTGGCCGGTTGAGAGATCGTGCTCCCTGTCCACTTGAGTACTCGTGGGAAGATGTGT
TCTGGAGGATCATACATGTCAGGGCGCAATGCCGGAATATACTCATATATCCAGCCCTAC
AGACAGATATTCAGAATATATCAGAACATTTTCGCAATGGACACAGTGAAGGCACAAGTC
ACAAACTTGGTCTGTAAGGTAAAATTTTGTGAGAAACAAAAATGGAGAATTTTGTTATTT
CCTATCATCTTTATGCCTTACTATCAATTACAATTCTCATGTTGAAGTTCATTAATCCTT
TTCAGAAAACATGAACAGATCATAACAATCAAAATAGTTTTTTGATAGTTTCATAGAACT
GGAAGATCATTTCCTACTCGAAATTCAAGTGATATTTTCCTATACAATGGTTTTGTTAAA
CATACCATGAGCAAAGCCGCGCTACCGAATAGCCTTTTTCTGGCAGAATGGGCCACGGCG
ATGGAGAGAGCCTTGTAGAGATGAGCAAGAGCAGCAGCACCCCAAGCATATTCCTGTACC
TTGTCAAAGTCTGACAGAAGTGGCAAATACTTTGGTGAGACATAGCCCCTGTCCCTCTCT
GGAAGTAAGGCTGATCCAATCAAGAACAGGAGATATGCCCTGGTGCCATACATGGTCTGA
TCATTGGTGGGGCGTTCCGGGATCCGGCTAAACTTGGATTGCAGCCAAGAGAGCTTCACA
TGGCTGCCCCTGCAGTCCCTGCAATCAGGCACTTGCCCCAGATACTGGAAGCAGAGGTCT
TCGACCGACTTGTTGAGCACAGCTCCGGTTGTCACCACACGGCCTGTCACCGGAATCCCC
AGTATGTAGGCGGCGTCCCTGAGTGAGGGTGCCATTTCAAAGCCATTGAGCTGAGCAGTG
TTGGTCTCCTTGCTCCACAGCTCGAAGAATGCCATGAGCGCGATGCGATCGATGACTAGG
CCTGCTGTGTGTATCAGGTTGCCGAGCCCGCTTGCATCGACCAATTGTTGCTGCTGCTCA
TTCAGCTTCCATGTGTCGAGTCTCTCCGTCGTCTGGCATACGGTTAGTTCATGGGTTCCC
TGTATGTTTGAGCATCAAAATGTTATGATTTAGGTACAAACTATATATCACAAGAGCCAA
AGGAAGGTTCAGCAAATTGGTGTCGCTTGCTCGTTGTTGATAAATAATAATTACCTGAAT
GACGCTTTTGTTTGTTGGTTCTGCCTCTGCGGATTCCATCTGGTTCAATTAAGAGAAGGA
ATGTTATGTGGTAAGTGTGCATACAATCCAAGAATTGCTCGCAGAGAAATTTCAGTTTAA
GCATCCAGGTTAAGTACGGCAAGAATTTGCATAAGTTTGATAACAACTTAACAAGTCCTC
AATGAGCGGTCTATTGCTTATATGAGCAACTGAACATGTAATTAAGACTTTGTTCCCCTC
AAGGAAATGAAAAAAATAACTAGCACAGAATCTGGAAACTTTGACATTGGTAATCAAAAG
GACTGTATATATCAGGCATGATGATAATAAGGCTGGGAAAAACTGTAGATACCAGGTTTG
ATTCACTAAAGTTCACCAAAAAACTGTAGAAGTTTTTAAACAGATGACGTGAGCTCTACC
CTTAAGAGGAAGAGAACTGCAACCACAAAGAGCAAAAGCACTAGGAACAACTGCTTTAAA
TTTTCTTCAGAATAAGGAGAAAGCAAAATGCCAGGATTGGCCACATACAAGGTACAAAAG
GACAGCAGCAACCAGCCAAGAAACCATCAAAGTTTACCTGAACAAAAAAGATACGTTGTG
AAACAGGAACTGAACTACTCATCTAATCAACTGTAAAAATAAAGAAACAAAATCTGGAGG
AAAATTGAATCGAAATGACGTAGATGAAGTTGGTTGTGCGCCTAACAGCAGCCATTTCCA
TCATCTTAAAATATTGCAGCAGATGAGGAAGAATACCAGCACTAAATTAACGAGTATACA
CTTGATCAAGAAGATGGTATACCATTTTAATCATAGAAAACATCACACAAAAGAGGGGGA
ACAAAATATCGAAGAAATACATCCGATAACCATCCATTTCCTTCTAAAACTGACTAGGAA
GAGCAAAATAAAATTGACCGCTATCCTCTAAAACCCAACCACAAATATGGAAATCGGGAC
AGAAAACAAAGGGGAAAGGAGAAAAAAAAACTGAAGACCATAGATGAGATGGAACCCTTA
CACAGAAGCTGGAGACCATCCATAGCAGTTGAAAAATTCAGCAGGAAAACAGAAACACAC
ACCCCACACAGGCGATTCCCAGTCATAAGCACAAGGATGAAATGATGAAAGAATACCAAA
ATGCAGGAGCAAACAAAGCGATCCGGGATTCACCATGAACGAAGGAGATGCAAGGAAAAA
AAATACTGGCATATCATATCACACGATGAGAGTGATAGAAAAGAGAGAGCAAACTAACCA
GGATCAATGAGTAGCCGCAGCAGCGAGCGAGAGGCAACAAGAGCACAGCAAAGAAGGCGA
AGAGCTTCTTCTATGCAGGCGAGCGTTGGTTGGGCAATGAAAGGGC
>Y55_S18-4x(G3)
GGTTTATTTTGGGACGGAGGGAGTAGCATTTAAATTCAATGCTTATTTTATTTTTAAATC
TAGCGTAGTCATCAAATCCATAGTAGTCAAATCAAATGCTACATAACCTGAATTCAACGA
TCAACGACATACATAGGAGTAAGTACCAGTACCAGAGCTCTTCGACCGTCTGCCTAAGCC
TAACACACATGACACATGGACACCGAACACAACCGTAGTTCACTGCAAAGGTAGCACTAC
TGGTAGGCTAGTAGCAAAGCTGATGAGAGCAGCGGCCGCAGATTCACAGCACGATGGGGT
CGGACGACTGCGAGCCCTTCCCTCCCACGCGCCTGAACCTCTTCGCCTGCACGCAGCTCC
GGCTGCTCCGCCGCACCGCGCCGCCGCCGCCGCCTGATCCCTTCGCCGCCCCGTCCTCCT
CCTCCCGCCGCCGCCGCCGCCGCCACTTCTGCTCCTCCTCCTCCTCCTCCTCCTCATCCT
GCTGCTGCTGCTCATCAGACCGCTCCTTCGGCGGCACGGCGTCGTCGTCGTCGGCGTCGC
CGCGCACGATCCCCGGAGCCTCCGCGTCCCCCGTGCCATGCGGCGCTTCCTGCTCGCGCG
GTGGCATCACAGCCAGGGGAGGGATCACCGCGATCACCTGGGGCTGGGGCTGTGGCGCGG
CGTCGCCTCGCTTAAGCGGCGGAGCAGGAGGGGAGGCCTCGATGAGACCGCGGATCCTGG
ACAGGGACGTCGCCAGCTCGGCGGGGAGGCGGTGTTGCTCCAGAAACCGCGCGACGGTCG
GGAGCTCCTCCCTGACGCCCTCCACCTGCATGAACCGATCCAATCGATCACAACAACGAA
ACGCACGATGCAATCACCCGAACTGAACCGCGATGACACGCTCACGTCAATGTGACAGCT
TCCTCAGCACGAGTGTTAGGGAGATGGATTCTAATCTAATCACTCGGTGCATGTCCACAC
GTTTATTATACGTTAGCTATATGACTATGATTTTTTTTAAAAAAATGACAAGATAGATTG
ATAACAAACATGCCAGCAAATTCGACTTCTGTAAGTTGTAACAATGATAACAAAGTTAAT
TGCGAATATATCTATACTAATTAAAATTTAATTTGCTACTTTTATTACAATTTAAATAAG
TAAAATTTGAGCTTGCATATTTGTAGGATAACATATTATTACATATGAATCTACCTTGTT
ATTTTTTTTTAATTTTTTTATAACCATTTAGTTGATAGTATGTAGCAAAAGGGTAGATGT
CCACCTAAGTGATTAAAAGTGTTTCACCGACAGGTAGTTTTACCACGGATATCAGGCTGA
GCCCAAGGGAAGCTCGCGCCATGGTCGCCGGAGTGAAAACATCTGCGGCGGCGGCGGCGG
CGGCATCTGCTGTATGACCATGATCACCACCATCTGCAGCGTTGATCAGCTGCTGGAACC
GTTCGATCTCTGAAGCGTACATCAGGCTCCAGTCCACTGCCGGGTTCCACAGCTGCCGCT
GGAACGCGGGGACATCGTTGAGCGGGCGATGCTGTTCTTGCCCAAACTGGCGAGCGAACC
GGTCCGGGGCGTAGATTTCCTTGAGGTTGAAGCTGACCAGCCATGTTCTGGAGAAGCAGA
GGTTATCCGGAGCAGCGCAATGCTTCGGAATGGATGCAGGATCAACGCCCTTGTAGGGCT
CCCAGTTGACCTGAAGTTGTTGTTCATATCATCATATGGTCTCAAATCAAATGGCAAGGG
AAAGGATGAAATGCTGAACACAAAACTGTGGTGATGACTGATGAGAATCACAACTCAGAT
GGATAGACTTTTACATCAGAAACTTGAAGCAGGCCGAAGGCTTTCCTGATGTCTGAAACG
TTCTTGGCCGGTTGAGAGATCGTGCTCCCTGTCCACTTGAGTACTCGTGGGAAGATGTGT
TCTGGAGGATCATACATGTCAGGGCGCAATGCCGGAATATACTCATATATCCAGCCCTAC
AGACAGATATTCAGAATATATCAGAACATTTTCGCAATGGACACAGTGAAGGCACAAGTC
ACAAACTTGGTCTGTAAGGTAAAATTTTGTGAGAAACAAAAATGGAGAATTTTGTTATTT
CCTATCATCTTTATGCCTTACTATCAATTACAATTCTCATGTTGAAGTTCATTAATCCTT
TTCAGAAAACATGAACAGATCATAACAATCAAAATAGTTTTTTGATAGTTTCATAGAACT
GGAAGATCATTTCCTACTCGAAATTCAAGTGATATTTTCCTATACAATGGTTTTGTTAAA
CATACCATGAGCAAAGCCGCGCTACCGAATAGCCTTTTTCTGGCAGAATGGGCCACGGCG
ATGGAGAGAGCCTTGTAGAGATGAGCAAGAGCAGCAGCACCCCAAGCATATTCCTGTACC
TTGTCAAAGTCTGACAGAAGTGGCAAATACTTTGGTGAGACATAGCCCCTGTCCCTCTCT
GGAAGTAAGGCTGATCCAATCAAGAACAGGAGATATGCCCTGGTGCCATACATGGTCTGA
TCATTGGTGGGGCGTTCCGGGATCCGGCTAAACTTGGATTGCAGCCAAGAGAGCTTCACA
TGGCTGCCCCTGCAGTCCCTGCAATCAGGCACTTGCCCCAGATACTGGAAGCAGAGGTCT
TCGACCGACTTGTTGAGCACAGCTCCGGTTGTCACCACACGGCCTGTCACCGGAATCCCC
AGTATGTAGGCGGCGTCCCTGAGTGAGGGTGCCATTTCAAAGCCATTGAGCTGAGCAGTG
TTGGTCTCCTTGCTCCACAGCTCGAAGAATGCCATGAGCGCGATGCGATCGATGACTAGG
CCTGCTGTGTGTATCAGGTTGCCGAGCCCGCTTGCATCGACCAATTGTTGCTGCTGCTCA
TTCAGCTTCCATGTGTCGAGTCTCTCCGTCGTCTGGCATACGGTTAGTTCATGGGTTCCC
TGTATGTTTGAGCATCAAAATGTTATGATTTAGGTACAAACTATATATCACAAGAGCCAA
AGGAAGGTTCAGCAAATTGGTGTCGCTTGCTCGTTGTTGATAAATAATAATTACCTGAAT
GACGCTTTTGTTTGTTGGTTCTGCCTCTGCGGATTCCATCTGGTTCAATTAAGAGAAGGA
ATGTTATGTGGTAAGTGTGCATACAATCCAAGAATTGCTCGCAGAGAAATTTCAGTTTAA
GCATCCAGGTTAAGTACGGCAAGAATTTGCATAAGTTTGATAACAACTTAACAAGTCCTC
AATGAGCGGTCTATTGCTTATATGAGCAACTGAACATGTAATTGAGACTTTGTTCCCCTC
AAGGAAATGAAAAAAATAACTAGCACAGAATCTGGAAACTTTGACATTGGTAATCAAAAG
GACTGTATATATCAGGCATGATGATAATAAGGCTGGGAAAAACTGTAGATACCAGGTTTG
ATTCACTAAAGTTCACCAAAAAACTGTAGAAGTTTTTAAACAGATGACGTGAGCTCTACC
CTTAAGAGGAAGAGAACTGCAACCACAAAGAGCAAAAGCACTAGGAACAACTGCTTTAAA
TTTTCTTCAGAATAAGGAGAAAGCAAAATGCCAGGATTGGCCACATACAAGGTACAAAAG
GACAGCAGCAACCAGCCAAGAAACCATCAAAGTTTACCTGAACAAAAAAGATACGTTGTG
AAACAGGAACTGAACTACTCATCTAATCAACTGTAAAAATAAAGAAACAAAATCTGGAGG
AAAATTGAATCGAAATGACGTAGATGAAGTTGGTTGTGCGCCTAACAGCAGCCATTTCCA
TCATCTTAAAATATTGCAGCAGATGAGGAAGAATACCAGCACTAAATTAACGAGTATACA
CTTGATCAAGAAGATGGTATACCATTTTAATCATAGAAAACATCACACAAAAGAGGGGGA
ACAAAATATCGAAGAAATACATCCGATAACCATCCATTTCCTTCTAAAACTGACTAGGAA
GAGCAAAATAAAATTGACCGCTATCCTCTAAAACCCAACCACAAATATGGAAATCGGGAC
AGAAAACAAAGGGGAAAGGAGAAAAAAAAACTGAAGACCATAGATGAGATGGAACCCTTA
CACAGAAGCTGGAGACCATCCATAGCAGTTGAAAAATTCAGCAGGAAAACAGAAACACAC
ACCCCACACAGGCGATTCCCAGTCATAAGCACAAGGATGAAATGATGAAAGAATACCAAA
ATGCAGGAGCAAACAAAGCGATCCGGGATTCACCATGAACGAAGGAGATGCAAGGAAAAA
AAATACTGGCATATCATATCACACGATGAGAGTGATAGAAAAGAGAGAGCAAACTAACCA
GGATCAATGAGTAGCCGCAGCAGCGAGCGAGAGGCAACAAGAGCACAGCAAAGAAGGCGA
AGAGCTTCTTCTATGCAGGCGAGCGTTGGTTGGGCAATGAAAGGGC

## Sheet: Table S3-2
Additional file 2: Table S3-2. Mutation site of reference allele
>B10_16-Di									>B10_16-Di
GGTTTATTTTGGGACGGAGGGAGTAGCATTTAAATTCAATGCTTATTTTATTTTTAAATC									MEYAEAEPTNKSVIQGTHELTVCQTTERLDTWKLNEQQQQLVDASGLGNLIHTAGLVIDRIALMAFFELWSKETNTAQLNGFEMAPSLRDAAYILGIPVTGRVVTTGAVLNKSVEDLCFQYLGQVPDCRDCRGSHVKLSWLQSKFSRIPERPTNDQIMYGTRAYLLFLIGSALLPERDRGYVSPKYLPLLSDFDKVQEYAWGAAALAHLYKALSIAVAHSARKRLFGSAALLMGWIYEYIPALRPDMYDPPEHIFPRVLKWTGSTISQPAKNVSDIRKAFSLLQVSDVNWEPYKGVDPASIPKHCAAPDNLCFSRTWLVSFNLKEIYAPDRFARQFGQEQHRPLNDVPAFQRQLWNPAVDWSLMYASEIERFQQLINAADGGDHGHTADAAAAAAADVF…
TAGTGTAGTCATCAAATCCATAGTAGTCAAATCAAATGCTACATAACCTGAATTCAACGA
TCAACGACATACATAGGAGTAAGTACCAGTAAAAGAGCTCTTCGACCGTCTGCCTAAGCC
TAACACACATGACACATGGACACCGAACACAACCGTAGTTCACTGCAAAGGTAGCACTAC
TGGTAGGCTAGTAGCAAAGCTGATGAGAGCAGCGGCCGCAGATTCACAGCACGATGGGGT
CGGACGACTGCGAGCCCTTCCCTCCCACGCGCCTGAACCTCTTCGCCTGCACGCAGCTCC
GGCTGCTCCGCCGCACCGCGCCGCCGCCGCCGCCTGATCCCTTCGCCGCCCCGTCCTCCT
CCTCCCGCCGCCGCCGCCGCCGCCACTTCTGCTCCTCCTCCTCATCCTGCTGCTGCTGCT
CATCAGACCGCTCCTTCGGCGGCACGGCGTCGTCGTCGTCGGCGTCGCCGCGCACGATCC
CCGGAGCCTCCGCGTCCCCCGTGCCATGCGGCGCTTCCTGCTCGCGCGGTGGCATCACAG
CCAGGGGAGGGATCACCGCGATCACCTGGGGCTGGGGCTGTGGCGCGGCGTCGCCTCGCT
TAAGCGGCGGAGCAGGAGGGGAGGCCTCGATGAGACCGCGGATCCTGGACAGGGACGTCG
CCAGCTCGGCGGGGAGGCGGTGTTGCTCCAGAAACCGCGCGACGGTCGGGAGCTCCTCCC
TGACGCCCTCCACCTGCATGAACCGATCCAATCGATCACAACAACGAAACGCACGATGCA
ATCACCCGAACTGAACCGCGATGACACGCTCACGTCAATGTGACAGCTTCCTCAGCACGA
GTGTTAGGGAGATGGATTCTAATCTAATCACTCGGTGCATGTCCACACGTTTATTATACG
TTAGCTATATGACTATGATTTTTTATTTTTAAAAATGACAAGATAGATTGATAACAAACA
TGCCAGCAAATTCGACTTCTGTAAGTTATAACAATGATAACAAAGTTAATTGTGAATATA
TCTATACTAATTAAAATTTAATTTGCTACTTTTATTACAATTTAAATAAGTAAAATTTGA
GCTTGCATATTTGTAGAATAACATATTATTATATATGAATCTATCTTGTTATTTTTTTTA
ATTTTTTTATAACCATTTAGTTGATAGGATGTAGCAAGAGGGTGGATGTCCACGTAAGTG
ATTAAAAGTGTTTCACCGACAGGTAGTTTTACCACGGATATCAGGCTGAGCCCAAGGGAA
GCTCGCGCCATGGTCGCCGGAGTGAAAACATCTGCGGCGGCGGCGGCGGCGGCATCTGCT
GTATGACCATGATCACCACCATCTGCAGCGTTGATCAGCTGCTGGAACCGTTCGATCTCT
GAAGCGTACATCAGGCTCCAGTCCACTGCCGGGTTCCACAGCTGCCGCTGGAACGCGGGG
ACATCGTTGAGCGGGCGATGCTGTTCTTGCCCAAACTGGCGAGCGAACCGGTCCGGGGCG
TAGATTTCCTTGAGGTTGAAGCTGACCAGCCATGTTCTGGAGAAGCAGAGGTTATCCGGA
GCAGCGCAATGCTTCGGAATGGATGCAGGATCAACGCCCTTGTAGGGCTCCCAGTTGACC
TGAAGTTGTTGTTCATATCATCATATGGTCTCAAATCAAATGGCAAGGGAAAGGATGAAA
TGCTGAACACAAAACTGTGGTGATGACTGATGAGAATCACAACTCAGATGGATAGACTTT
TACATCAGAAACTTGAAGCAGGCTGAAGGCTTTCCTGATGTCTGAAACGTTCTTGGCCGG
TTGAGAGATCGTGCTCCCTGTCCACTTGAGTACTCGTGGGAAGATGTGTTCTGGAGGATC
ATACATGTCAGGGCGCAATGCCGGAATATACTCATATATCCAGCCCTACAGACAGATATT
CAGAATATATCAGAACATTTTCGCAATGGACACAGTGAAGGCACAAGTCACAAACTTGGT
CTGTAAGGTAAAATTTTGTGAGAAACAAAAATGGAGAATTTTGTTATTTCCTATCATCTT
TATGCCTTACTATCAATTACAATTCTCATGTTGAAGTTCATTAATCCTTTTCAGAAAACA
TGAACAGATCATAACAATCAAAATAGTTTTTTGATAGTTTCATAGAACTGGAAGATCATT
TCCTACTCGAAATTCAAGTGATATTTTCCTATACAATGGTTTTGTTAAACATACCATGAG
CAAAGCCGCGCTACCGAATAGCCTTTTTCTGGCAGAATGGGCCACGGCGATGGAGAGAGC
CTTGTAGAGATGAGCAAGAGCAGCAGCACCCCAAGCATATTCCTGTACCTTGTCAAAGTC
TGACAGAAGTGGCAAATACTTTGGTGAGACATAGCCCCTGTCCCTCTCTGGAAGTAAGGC
TGATCCAATCAAGAACAGGAGATATGCCCTGGTGCCATACATGATCTGATCATTGGTGGG
GCGTTCCGGGATCCGGCTAAACTTGGATTGCAGCCAAGAGAGCTTCACATGGCTGCCCCT
GCAGTCCCTGCAATCAGGCACTTGCCCCAGATACTGGAAGCAGAGGTCTTCGACCGACTT
GTTGAGCACAGCTCCGGTTGTCACCACACGGCCTGTCACCGGAATCCCCAGTATGTAGGC
GGCGTCCCTGAGTGAGGGTGCCATTTCAAAGCCATTGAGCTGAGCAGTGTTGGTCTCCTT
GCTCCACAGCTCGAAGAATGCCATGAGCGCGATGCGATCGATGACTAGGCCTGCTGTGTG
TATCAGGTTGCCGAGCCCGCTTGCATCGACCAATTGTTGCTGCTGCTCATTCAGCTTCCA
TGTGTCGAGTCTCTCCGTCGTCTGGCATACGGTTAGTTCATGGGTTCCCTGTATGTTTGA
GCATCAAAATGTTATGATTTAGGTACAAACTATATATCACAAGAGCCAAAGGAAGGTTCA
GCAAATTGGTGTCGCTTGCTCGTTGTTGATAAATAATAATTACCTGAATGACGCTTTTGT
TTGTTGGTTCTGCCTCTGCGTATTCCATCTGGTTCCATTAAGAGAAGGAATGTTATGTGG
TAAGTGTGCATACAATCCAAGAATTGCTCGCAGAGAAATTTCAGTTTAAGCATCCAGGTT
AAGTACGGCAAGAATTTGCATAAGTTTGATAACAACGTAACAAGTCCTCAATGAGCGGTC
TATTGCTTATATGAGCAACTGAACATGTAATTGAGACTTTGTTCCCCTCAAGGAAATGAA
AAAATTAACTAGCACAGAATCTGGAAACTTTGACATTGGTAATCAAAAGGACTGTATATA
TCAGGCATGATGATAATAAGGCTGGGAAAAACTGTAGATACCAGGTTTGATTCACTAAAG
TTCACCAAAAAACTGTAGAAGTTTTTAAACAGATGACGTGAGCTCTACCCTTAAGAGGAA
GAGAACTGCAACCACAAAGAGCAAAAGCACTAGGAACAACTGCTTTAAATTTTCTTCAGA
ATAAGGAGAAAGCAAAATGCCAGGATTGGCCACATACAAGGTACAAAAGGACAGCAGCAA
CCAGCCAAGAAACCATCAAAGTTTACCTGAACAAAAAAGATACGTTGTGAAACAGGAACT
GAACTACTCATCTAATCAACTGTAAAAATAAAGAAACAAAATCTGGAGGAAAATTGAATC
GAAATGACGTAGATGAAGTTGGTTGTGCGCCTAACAGCAGCCATTTCCATCATCTTAAAA
TATTGCAGCAGATGAGGAAGAATACCAGCACTAAATTAACGAGTATACACTTGATCAAGA
AGATGGTATACCATTTTAATCATAGAAAACATCACACAAAAGAGGGGGAACAAAATATCG
AAGAAATACATCCGATAACCATCCATTTCCTTCTAAAACTGACTAGGAAGAGCAAAATAA
AATTGACCGCTATCCTCTAAAACCCAACCACAAATATGGAAATCGGGACAGAAAACAAAG
GGGAAAGGAGAAAAAAAAAACTGAAGACCATAGATGAGATGGAACCCTTACACAGAAGCT
GGAGACCATCCATAGCAGTTGAAAAATTCAGCAGGAAAACAGAAACACACACCCCACACA
GGCGATTCCCAGTCATAAGCACAAGGATGAAATGATGAAAGAATACCAAAATGCAGGAGC
AAACAAAGCGATCCGGGATTCACCATGAACGAAGGAGATGCAAGGAAAAAAAAATACTGG
CATATCATATCACACGATGAGAGTGATAGAAAAGAGAGAGCAAACTAACCAGGATCAATG
AGTAGCCGCAGCAGCGAGCGAGAGGCAACAAGAGCACAGCAAAGAAGGCGAAGAGCTTCT
TCTATGCAGGCGAGCGTTGGTTGGGCAATGAAAGGGC
>B1_17-Di
GGTTTATTTTGGGACGGAGGGAGTAGCATTTAAATTCAATGCTTATTTTATTTTTAAATC
TAGTGTAGTCATCAAATCCATAGTAGTCAAATCAAATGCTACATAACCTGAATTCAACGA
TCAACGACATACATAGGAGTAAGTACCAGTAAAAGAGCTCTTCGACCGTCTGCCTAAGCC
TAACACACATGACACATGGACACCGAACACAACCGTAGTTCACTGCAAAGGTAGCACTAC
TGGTAGGCTAGTAGCAAAGCTGATGAGAGCAGCGGCCGCAGATTCACAGCACGATGGGGT
CGGACGACTGCGAGCCCTTCCCTCCCACGCGCCTGAACCTCTTCGCCTGCACGCAGCTCC
GGCTGCTCCGCCGCACCGCGCCGCCGCCGCCGCCTGATCCCTTCGCCGCCCCGTCCTCCT
CCTCCCGCCGCCGCCGCCGCCGCCACTTCTGCTCCTCCTCCTCATCCTGCTGCTGCTGCT
CATCAGACCGCTCCTTCGGCGGCACGGCGTCGTCGTCGTCGGCGTCGCCGCGCACGATCC
CCGGAGCCTCCGCGTCCCCCGTGCCATGCGGCGCTTCCTGCTCGCGCGGTGGCATCACAG
CCAGGGGAGGGATCACCGCGATCACCTGGGGCTGGGGCTGTGGCGCGGCGTCGCCTCGCT
TAAGCGGCGGAGCAGGAGGGGAGGCCTCGATGAGACCGCGGATCCTGGACAGGGACGTCG
CCAGCTCGGCGGGGAGGCGGTGTTGCTCCAGAAACCGCGCGACGGTCGGGAGCTCCTCCC
TGACGCCCTCCACCTGCATGAACCGATCCAATCGATCACAACAACGAAACGCACGATGCA
ATCACCCGAACTGAACCGCGATGACACGCTCACGTCAATGTGACAGCTTCCTCAGCACGA
GTGTTAGGGAGATGGATTCTAATCTAATCACTCGGTGCATGTCCACACGTTTATTATACG
TTAGCTATATGACTATGATTTTTTATTTTTAAAAATGACAAGATAGATTGATAACAAACA
TGCCAGCAAATTCGACTTCTGTAAGTTATAACAATGATAACAAAGTTAATTGTGAATATA
TCTATACTAATTAAAATTTAATTTGCTACTTTTATTACAATTTAAATAAGTAAAATTTGA
GCTTGCATATTTGTAGAATAACATATTATTATATATGAATCTATCTTGTTATTTTTTTTA
ATTTTTTTATAACCATTTAGTTGATAGGATGTAGCAAGAGGGTGGATGTCCACGTAAGTG
ATTAAAAGTGTTTCACCGACAGGTAGTTTTACCACGGATATCAGGCTGAGCCCAAGGGAA
GCTCGCGCCATGGTCGCCGGAGTGAAAACATCTGCGGCGGCGGCGGCGGCGGCATCTGCT
GTATGACCATGATCACCACCATCTGCAGCGTTGATCAGCTGCTGGAACCGTTCGATCTCT
GAAGCGTACATCAGGCTCCAGTCCACTGCCGGGTTCCACAGCTGCCGCTGGAACGCGGGG
ACATCGTTGAGCGGGCGATGCTGTTCTTGCCCAAACTGGCGAGCGAACCGGTCCGGGGCG
TAGATTTCCTTGAGGTTGAAGCTGACCAGCCATGTTCTGGAGAAGCAGAGGTTATCCGGA
GCAGCGCAATGCTTCGGAATGGATGCAGGATCAACGCCCTTGTAGGGCTCCCAGTTGACC
TGAAGTTGTTGTTCATATCATCATATGGTCTCAAATCAAATGGCAAGGGAAAGGATGAAA
TGCTGAACACAAAACTGTGGTGATGACTGATGAGAATCACAACTCAGATGGATAGACTTT
TACATCAGAAACTTGAAGCAGGCTGAAGGCTTTCCTGATGTCTGAAACGTTCTTGGCCGG
TTGAGAGATCGTGCTCCCTGTCCACTTGAGTACTCGTGGGAAGATGTGTTCTGGAGGATC
ATACATGTCAGGGCGCAATGCCGGAATATACTCATATATCCAGCCCTACAGACAGATATT
CAGAATATATCAGAACATTTTCGCAATGGACACAGTGAAGGCACAAGTCACAAACTTGGT
CTGTAAGGTAAAATTTTGTGAGAAACAAAAATGGAGAATTTTGTTATTTCCTATCATCTT
TATGCCTTACTATCAATTACAATTCTCATGTTGAAGTTCATTAATCCTTTTCAGAAAACA
TGAACAGATCATAACAATCAAAATAGTTTTTTGATAGTTTCATAGAACTGGAAGATCATT
TCCTACTCGAAATTCAAGTGATATTTTCCTATACAATGGTTTTGTTAAACATACCATGAG
CAAAGCCGCGCTACCGAATAGCCTTTTTCTGGCAGAATGGGCCACGGCGATGGAGAGAGC
CTTGTAGAGATGAGCAAGAGCAGCAGCACCCCAAGCATATTCCTGTACCTTGTCAAAGTC
TGACAGAAGTGGCAAATACTTTGGTGAGACATAGCCCCTGTCCCTCTCTGGAAGTAAGGC
TGATCCAATCAAGAACAGGAGATATGCCCTGGTGCCATACATGATCTGATCATTGGTGGG
GCGTTCCGGGATCCGGCTAAACTTGGATTGCAGCCAAGAGAGCTTCACATGGCTGCCCCT
GCAGTCCCTGCAATCAGGCACTTGCCCCAGATACTGGAAGCAGAGGTCTTCGACCGACTT
GTTGAGCACAGCTCCGGTTGTCACCACACGGCCTGTCACCGGAATCCCCAGTATGTAGGC
GGCGTCCCTGAGTGAGGGTGCCATTTCAAAGCCATTGAGCTGAGCAGTGTTGGTCTCCTT
GCTCCACAGCTCGAAGAATGCCATGAGCGCGATGCGATCGATGACTAGGCCTGCTGTGTG
TATCAGGTTGCCGAGCCCGCTTGCATCGACCAATTGTTGCTGCTGCTCATTCAGCTTCCA
TGTGTCGAGTCTCTCCGTCGTCTGGCATACGGTTAGTTCATGGGTTCCCTGTATGTTTGA
GCATCAAAATGTTATGATTTAGGTACAAACTATATATCACAAGAGCCAAAGGAAGGTTCA
GCAAATTGGTGTCGCTTGCTCGTTGTTGATAAATAATAATTACCTGAATGACGCTTTTGT
TTGTTGGTTCTGCCTCTGCGTATTCCATCTGGTTCCATTAAGAGAAGGAATGTTATGTGG
TAAGTGTGCATACAATCCAAGAATTGCTCGCAGAGAAATTTCAGTTTAAGCATCCAGGTT
AAGTACGGCAAGAATTTGCATAAGTTTGATAACAACGTAACAAGTCCTCAATGAGCGGTC
TATTGCTTATATGAGCAACTGAACATGTAATTGAGACTTTGTTCCCCTCAAGGAAATGAA
AAAATTAACTAGCACAGAATCTGGAAACTTTGACATTGGTAATCAAAAGGACTGTATATA
TCAGGCATGATGATAATAAGGCTGGGAAAAACTGTAGATACCAGGTTTGATTCACTAAAG
TTCACCAAAAAACTGTAGAAGTTTTTAAACAGATGACGTGAGCTCTACCCTTAAGAGGAA
GAGAACTGCAACCACAAAGAGCAAAAGCACTAGGAACAACTGCTTTAAATTTTCTTCAGA
ATAAGGAGAAAGCAAAATGCCAGGATTGGCCACATACAAGGTACAAAAGGACAGCAGCAA
CCAGCCAAGAAACCATCAAAGTTTACCTGAACAAAAAAGATACGTTGTGAAACAGGAACT
GAACTACTCATCTAATCAACTGTAAAAATAAAGAAACAAAATCTGGAGGAAAATTGAATC
GAAATGACGTAGATGAAGTTGGTTGTGCGCCTAACAGCAGCCATTTCCATCATCTTAAAA
TATTGCAGCAGATGAGGAAGAATACCAGCACTAAATTAACGAGTATACACTTGATCAAGA
AGATGGTATACCATTTTAATCATAGAAAACATCACACAAAAGAGGGGGAACAAAATATCG
AAGAAATACATCCGATAACCATCCATTTCCTTCTAAAACTGACTAGGAAGAGCAAAATAA
AATTGACCGCTATCCTCTAAAACCCAACCACAAATATGGAAATCGGGACAGAAAACAAAG
GGGAAAGGAGAAAAAAAAAACTGAAGACCATAGATGAGATGGAACCCTTACACAGAAGCT
GGAGACCATCCATAGCAGTTGAAAAATTCAGCAGGAAAACAGAAACACACACCCCACACA
GGCGATTCCCAGTCATAAGCACAAGGATGAAATGATGAAAGAATACCAAAATGCAGGAGC
AAACAAAGCGATCCGGGATTCACCATGAACGAAGGAGATGCAAGGAAAAAAAAATACTGG
CATATCATATCACACGATGAGAGTGATAGAAAAGAGAGAGCAAACTAACCAGGATCAATG
AGTAGCCGCAGCAGCGAGCGAGAGGCAACAAGAGCACAGCAAAGAAGGCGAAGAGCTTCT
TCTATGCAGGCGAGCGTTGGTTGGGCAATGAAAGGGC
>B27_B22-75
GGTTTATTTTGGGACGGAGGGAGTAGCATTTAAATTCAATGCTTATTTTATTTTTAAATC
TAGTGTAGTCATCAAATCCATAGTAGTCAAATCAAATGCTACATAACCTGAATTCAACGA
TCAACGACATACATAGGAGTAAGTACCAGTAAAAGAGCTCTTCGACCGTCTGCCTAAGCC
TAACACACATGACACATGGACACCGAACACAACCGTAGTTCACTGCAAAGGTAGCACTAC
TGGTAGGCTAGTAGCAAAGCTGATGAGAGCAGCGGCCGCAGATTCACAGCACGATGGGGT
CGGACGACTGCGAGCCCTTCCCTCCCACGCGCCTGAACCTCTTCGCCTGCACGCAGCTCC
GGCTGCTCCGCCGCACCGCGCCGCCGCCGCCGCCTGATCCCTTCGCCGCCCCGTCCTCCT
CCTCCCGCCGCCGCCGCCGCCGCCACTTCTGCTCCTCCTCCTCATCCTGCTGCTGCTGCT
CATCAGACCGCTCCTTCGGCGGCACGGCGTCGTCGTCGTCGGCGTCGCCGCGCACGATCC
CCGGAGCCTCCGCGTCCCCCGTGCCATGCGGCGCTTCCTGCTCGCGCGGTGGCATCACAG
CCAGGGGAGGGATCACCGCGATCACCTGGGGCTGGGGCTGTGGCGCGGCGTCGCCTCGCT
TAAGCGGCGGAGCAGGAGGGGAGGCCTCGATGAGACCGCGGATCCTGGACAGGGACGTCG
CCAGCTCGGCGGGGAGGCGGTGTTGCTCCAGAAACCGCGCGACGGTCGGGAGCTCCTCCC
TGACGCCCTCCACCTGCATGAACCGATCCAATCGATCACAACAACGAAACGCACGATGCA
ATCACCCGAACTGAACCGCGATGACACGCTCACGTCAATGTGACAGCTTCCTCAGCACGA
GTGTTAGGGAGATGGATTCTAATCTAATCACTCGGTGCATGTCCACACGTTTATTATACG
TTAGCTATATGACTATGATTTTTTATTTTTAAAAATGACAAGATAGATTGATAACAAACA
TGCCAGCAAATTCGACTTCTGTAAGTTATAACAATGATAACAAAGTTAATTGTGAATATA
TCTATACTAATTAAAATTTAATTTGCTACTTTTATTACAATTTAAATAAGTAAAATTTGA
GCTTGCATATTTGTAGAATAACATATTATTATATATGAATCTATCTTGTTATTTTTTTTA
ATTTTTTTATAACCATTTAGTTGATAGGATGTAGCAAGAGGGTGGATGTCCACGTAAGTG
ATTAAAAGTGTTTCACCGACAGGTAGTTTTACCACGGATATCAGGCTGAGCCCAAGGGAA
GCTCGCGCCATGGTCGCCGGAGTGAAAACATCTGCGGCGGCGGCGGCGGCGGCATCTGCT
GTATGACCATGATCACCACCATCTGCAGCGTTGATCAGCTGCTGGAACCGTTCGATCTCT
GAAGCGTACATCAGGCTCCAGTCCACTGCCGGGTTCCACAGCTGCCGCTGGAACGCGGGG
ACATCGTTGAGCGGGCGATGCTGTTCTTGCCCAAACTGGCGAGCGAACCGGTCCGGGGCG
TAGATTTCCTTGAGGTTGAAGCTGACCAGCCATGTTCTGGAGAAGCAGAGGTTATCCGGA
GCAGCGCAATGCTTCGGAATGGATGCAGGATCAACGCCCTTGTAGGGCTCCCAGTTGACC
TGAAGTTGTTGTTCATATCATCATATGGTCTCAAATCAAATGGCAAGGGAAAGGATGAAA
TGCTGAACACAAAACTGTGGTGATGACTGATGAGAATCACAACTCAGATGGATAGACTTT
TACATCAGAAACTTGAAGCAGGCTGAAGGCTTTCCTGATGTCTGAAACGTTCTTGGCCGG
TTGAGAGATCGTGCTCCCTGTCCACTTGAGTACTCGTGGGAAGATGTGTTCTGGAGGATC
ATACATGTCAGGGCGCAATGCCGGAATATACTCATATATCCAGCCCTACAGACAGATATT
CAGAATATATCAGAACATTTTCGCAATGGACACAGTGAAGGCACAAGTCACAAACTTGGT
CTGTAAGGTAAAATTTTGTGAGAAACAAAAATGGAGAATTTTGTTATTTCCTATCATCTT
TATGCCTTACTATCAATTACAATTCTCATGTTGAAGTTCATTAATCCTTTTCAGAAAACA
TGAACAGATCATAACAATCAAAATAGTTTTTTGATAGTTTCATAGAACTGGAAGATCATT
TCCTACTCGAAATTCAAGTGATATTTTCCTATACAATGGTTTTGTTAAACATACCATGAG
CAAAGCCGCGCTACCGAATAGCCTTTTTCTGGCAGAATGGGCCACGGCGATGGAGAGAGC
CTTGTAGAGATGAGCAAGAGCAGCAGCACCCCAAGCATATTCCTGTACCTTGTCAAAGTC
TGACAGAAGTGGCAAATACTTTGGTGAGACATAGCCCCTGTCCCTCTCTGGAAGTAAGGC
TGATCCAATCAAGAACAGGAGATATGCCCTGGTGCCATACATGATCTGATCATTGGTGGG
GCGTTCCGGGATCCGGCTAAACTTGGATTGCAGCCAAGAGAGCTTCACATGGCTGCCCCT
GCAGTCCCTGCAATCAGGCACTTGCCCCAGATACTGGAAGCAGAGGTCTTCGACCGACTT
GTTGAGCACAGCTCCGGTTGTCACCACACGGCCTGTCACCGGAATCCCCAGTATGTAGGC
GGCGTCCCTGAGTGAGGGTGCCATTTCAAAGCCATTGAGCTGAGCAGTGTTGGTCTCCTT
GCTCCACAGCTCGAAGAATGCCATGAGCGCGATGCGATCGATGACTAGGCCTGCTGTGTG
TATCAGGTTGCCGAGCCCGCTTGCATCGACCAATTGTTGCTGCTGCTCATTCAGCTTCCA
TGTGTCGAGTCTCTCCGTCGTCTGGCATACGGTTAGTTCATGGGTTCCCTGTATGTTTGA
GCATCAAAATGTTATGATTTAGGTACAAACTATATATCACAAGAGCCAAAGGAAGGTTCA
GCAAATTGGTGTCGCTTGCTCGTTGTTGATAAATAATAATTACCTGAATGACGCTTTTGT
TTGTTGGTTCTGCCTCTGCGTATTCCATCTGGTTCCATTAAGAGAAGGAATGTTATGTGG
TAAGTGTGCATACAATCCAAGAATTGCTCGCAGAGAAATTTCAGTTTAAGCATCCAGGTT
AAGTACGGCAAGAATTTGCATAAGTTTGATAACAACGTAACAAGTCCTCAATGAGCGGTC
TATTGCTTATATGAGCAACTGAACATGTAATTGAGACTTTGTTCCCCTCAAGGAAATGAA
AAAATTAACTAGCACAGAATCTGGAAACTTTGACATTGGTAATCAAAAGGACTGTATATA
TCAGGCATGATGATAATAAGGCTGGGAAAAACTGTAGATACCAGGTTTGATTCACTAAAG
TTCACCAAAAAACTGTAGAAGTTTTTAAACAGATGACGTGAGCTCTACCCTTAAGAGGAA
GAGAACTGCAACCACAAAGAGCAAAAGCACTAGGAACAACTGCTTTAAATTTTCTTCAGA
ATAAGGAGAAAGCAAAATGCCAGGATTGGCCACATACAAGGTACAAAAGGACAGCAGCAA
CCAGCCAAGAAACCATCAAAGTTTACCTGAACAAAAAAGATACGTTGTGAAACAGGAACT
GAACTACTCATCTAATCAACTGTAAAAATAAAGAAACAAAATCTGGAGGAAAATTGAATC
GAAATGACGTAGATGAAGTTGGTTGTGCGCCTAACAGCAGCCATTTCCATCATCTTAAAA
TATTGCAGCAGATGAGGAAGAATACCAGCACTAAATTAACGAGTATACACTTGATCAAGA
AGATGGTATACCATTTTAATCATAGAAAACATCACACAAAAGAGGGGGAACAAAATATCG
AAGAAATACATCCGATAACCATCCATTTCCTTCTAAAACTGACTAGGAAGAGCAAAATAA
AATTGACCGCTATCCTCTAAAACCCAACCACAAATATGGAAATCGGGACAGAAAACAAAG
GGGAAAGGAGAAAAAAAAAACTGAAGACCATAGATGAGATGGAACCCTTACACAGAAGCT
GGAGACCATCCATAGCAGTTGAAAAATTCAGCAGGAAAACAGAAACACACACCCCACACA
GGCGATTCCCAGTCATAAGCACAAGGATGAAATGATGAAAGAATACCAAAATGCAGGAGC
AAACAAAGCGATCCGGGATTCACCATGAACGAAGGAGATGCAAGGAAAAAAAAATACTGG
CATATCATATCACACGATGAGAGTGATAGAAAAGAGAGAGCAAACTAACCAGGATCAATG
AGTAGCCGCAGCAGCGAGCGAGAGGCAACAAGAGCACAGCAAAGAAGGCGAAGAGCTTCT
TCTATGCAGGCGAGCGTTGGTTGGGCAATGAAAGGGC
>B29_B22-38-1-R2
GGTTTATTTTGGGACGGAGGGAGTAGCATTTAAATTCAATGCTTATTTTATTTTTAAATC
TAGTGTAGTCATCAAATCCATAGTAGTCAAATCAAATGCTACATAACCTGAATTCAACGA
TCAACGACATACATAGGAGTAAGTACCAGTAAAAGAGCTCTTCGACCGTCTGCCTAAGCC
TAACACACATGACACATGGACACCGAACACAACCGTAGTTCACTGCAAAGGTAGCACTAC
TGGTAGGCTAGTAGCAAAGCTGATGAGAGCAGCGGCCGCAGATTCACAGCACGATGGGGT
CGGACGACTGCGAGCCCTTCCCTCCCACGCGCCTGAACCTCTTCGCCTGCACGCAGCTCC
GGCTGCTCCGCCGCACCGCGCCGCCGCCGCCGCCTGATCCCTTCGCCGCCCCGTCCTCCT
CCTCCCGCCGCCGCCGCCGCCGCCACTTCTGCTCCTCCTCCTCATCCTGCTGCTGCTGCT
CATCAGACCGCTCCTTCGGCGGCACGGCGTCGTCGTCGTCGGCGTCGCCGCGCACGATCC
CCGGAGCCTCCGCGTCCCCCGTGCCATGCGGCGCTTCCTGCTCGCGCGGTGGCATCACAG
CCAGGGGAGGGATCACCGCGATCACCTGGGGCTGGGGCTGTGGCGCGGCGTCGCCTCGCT
TAAGCGGCGGAGCAGGAGGGGAGGCCTCGATGAGACCGCGGATCCTGGACAGGGACGTCG
CCAGCTCGGCGGGGAGGCGGTGTTGCTCCAGAAACCGCGCGACGGTCGGGAGCTCCTCCC
TGACGCCCTCCACCTGCATGAACCGATCCAATCGATCACAACAACGAAACGCACGATGCA
ATCACCCGAACTGAACCGCGATGACACGCTCACGTCAATGTGACAGCTTCCTCAGCACGA
GTGTTAGGGAGATGGATTCTAATCTAATCACTCGGTGCATGTCCACACGTTTATTATACG
TTAGCTATATGACTATGATTTTTTATTTTTAAAAATGACAAGATAGATTGATAACAAACA
TGCCAGCAAATTCGACTTCTGTAAGTTATAACAATGATAACAAAGTTAATTGTGAATATA
TCTATACTAATTAAAATTTAATTTGCTACTTTTATTACAATTTAAATAAGTAAAATTTGA
GCTTGCATATTTGTAGAATAACATATTATTATATATGAATCTATCTTGTTATTTTTTTTA
ATTTTTTTATAACCATTTAGTTGATAGGATGTAGCAAGAGGGTGGATGTCCACGTAAGTG
ATTAAAAGTGTTTCACCGACAGGTAGTTTTACCACGGATATCAGGCTGAGCCCAAGGGAA
GCTCGCGCCATGGTCGCCGGAGTGAAAACATCTGCGGCGGCGGCGGCGGCGGCATCTGCT
GTATGACCATGATCACCACCATCTGCAGCGTTGATCAGCTGCTGGAACCGTTCGATCTCT
GAAGCGTACATCAGGCTCCAGTCCACTGCCGGGTTCCACAGCTGCCGCTGGAACGCGGGG
ACATCGTTGAGCGGGCGATGCTGTTCTTGCCCAAACTGGCGAGCGAACCGGTCCGGGGCG
TAGATTTCCTTGAGGTTGAAGCTGACCAGCCATGTTCTGGAGAAGCAGAGGTTATCCGGA
GCAGCGCAATGCTTCGGAATGGATGCAGGATCAACGCCCTTGTAGGGCTCCCAGTTGACC
TGAAGTTGTTGTTCATATCATCATATGGTCTCAAATCAAATGGCAAGGGAAAGGATGAAA
TGCTGAACACAAAACTGTGGTGATGACTGATGAGAATCACAACTCAGATGGATAGACTTT
TACATCAGAAACTTGAAGCAGGCTGAAGGCTTTCCTGATGTCTGAAACGTTCTTGGCCGG
TTGAGAGATCGTGCTCCCTGTCCACTTGAGTACTCGTGGGAAGATGTGTTCTGGAGGATC
ATACATGTCAGGGCGCAATGCCGGAATATACTCATATATCCAGCCCTACAGACAGATATT
CAGAATATATCAGAACATTTTCGCAATGGACACAGTGAAGGCACAAGTCACAAACTTGGT
CTGTAAGGTAAAATTTTGTGAGAAACAAAAATGGAGAATTTTGTTATTTCCTATCATCTT
TATGCCTTACTATCAATTACAATTCTCATGTTGAAGTTCATTAATCCTTTTCAGAAAACA
TGAACAGATCATAACAATCAAAATAGTTTTTTGATAGTTTCATAGAACTGGAAGATCATT
TCCTACTCGAAATTCAAGTGATATTTTCCTATACAATGGTTTTGTTAAACATACCATGAG
CAAAGCCGCGCTACCGAATAGCCTTTTTCTGGCAGAATGGGCCACGGCGATGGAGAGAGC
CTTGTAGAGATGAGCAAGAGCAGCAGCACCCCAAGCATATTCCTGTACCTTGTCAAAGTC
TGACAGAAGTGGCAAATACTTTGGTGAGACATAGCCCCTGTCCCTCTCTGGAAGTAAGGC
TGATCCAATCAAGAACAGGAGATATGCCCTGGTGCCATACATGATCTGATCATTGGTGGG
GCGTTCCGGGATCCGGCTAAACTTGGATTGCAGCCAAGAGAGCTTCACATGGCTGCCCCT
GCAGTCCCTGCAATCAGGCACTTGCCCCAGATACTGGAAGCAGAGGTCTTCGACCGACTT
GTTGAGCACAGCTCCGGTTGTCACCACACGGCCTGTCACCGGAATCCCCAGTATGTAGGC
GGCGTCCCTGAGTGAGGGTGCCATTTCAAAGCCATTGAGCTGAGCAGTGTTGGTCTCCTT
GCTCCACAGCTCGAAGAATGCCATGAGCGCGATGCGATCGATGACTAGGCCTGCTGTGTG
TATCAGGTTGCCGAGCCCGCTTGCATCGACCAATTGTTGCTGCTGCTCATTCAGCTTCCA
TGTGTCGAGTCTCTCCGTCGTCTGGCATACGGTTAGTTCATGGGTTCCCTGTATGTTTGA
GCATCAAAATGTTATGATTTAGGTACAAACTATATATCACAAGAGCCAAAGGAAGGTTCA
GCAAATTGGTGTCGCTTGCTCGTTGTTGATAAATAATAATTACCTGAATGACGCTTTTGT
TTGTTGGTTCTGCCTCTGCGTATTCCATCTGGTTCCATTAAGAGAAGGAATGTTATGTGG
TAAGTGTGCATACAATCCAAGAATTGCTCGCAGAGAAATTTCAGTTTAAGCATCCAGGTT
AAGTACGGCAAGAATTTGCATAAGTTTGATAACAACGTAACAAGTCCTCAATGAGCGGTC
TATTGCTTATATGAGCAACTGAACATGTAATTGAGACTTTGTTCCCCTCAAGGAAATGAA
AAAATTAACTAGCACAGAATCTGGAAACTTTGACATTGGTAATCAAAAGGACTGTATATA
TCAGGCATGATGATAATAAGGCTGGGAAAAACTGTAGATACCAGGTTTGATTCACTAAAG
TTCACCAAAAAACTGTAGAAGTTTTTAAACAGATGACGTGAGCTCTACCCTTAAGAGGAA
GAGAACTGCAACCACAAAGAGCAAAAGCACTAGGAACAACTGCTTTAAATTTTCTTCAGA
ATAAGGAGAAAGCAAAATGCCAGGATTGGCCACATACAAGGTACAAAAGGACAGCAGCAA
CCAGCCAAGAAACCATCAAAGTTTACCTGAACAAAAAAGATACGTTGTGAAACAGGAACT
GAACTACTCATCTAATCAACTGTAAAAATAAAGAAACAAAATCTGGAGGAAAATTGAATC
GAAATGACGTAGATGAAGTTGGTTGTGCGCCTAACAGCAGCCATTTCCATCATCTTAAAA
TATTGCAGCAGATGAGGAAGAATACCAGCACTAAATTAACGAGTATACACTTGATCAAGA
AGATGGTATACCATTTTAATCATAGAAAACATCACACAAAAGAGGGGGAACAAAATATCG
AAGAAATACATCCGATAACCATCCATTTCCTTCTAAAACTGACTAGGAAGAGCAAAATAA
AATTGACCGCTATCCTCTAAAACCCAACCACAAATATGGAAATCGGGACAGAAAACAAAG
GGGAAAGGAGAAAAAAAAAACTGAAGACCATAGATGAGATGGAACCCTTACACAGAAGCT
GGAGACCATCCATAGCAGTTGAAAAATTCAGCAGGAAAACAGAAACACACACCCCACACA
GGCGATTCCCAGTCATAAGCACAAGGATGAAATGATGAAAGAATACCAAAATGCAGGAGC
AAACAAAGCGATCCGGGATTCACCATGAACGAAGGAGATGCAAGGAAAAAAAAATACTGG
CATATCATATCACACGATGAGAGTGATAGAAAAGAGAGAGCAAACTAACCAGGATCAATG
AGTAGCCGCAGCAGCGAGCGAGAGGCAACAAGAGCACAGCAAAGAAGGCGAAGAGCTTCT
TCTATGCAGGCGAGCGTTGGTTGGGCAATGAAAGGGC
>C1_23-17-1
GGTTTATTTTGGGACGGAGGGAGTAGCATTTAAATTCAATGCTTATTTTATTTTTAAATC
TAGTGTAGTCATCAAATCCATAGTAGTCAAATCAAATGCTACATAACCTGAATTCAACGA
TCAACGACATACATAGGAGTAAGTACCAGTAAAAGAGCTCTTCGACCGTCTGCCTAAGCC
TAACACACATGACACATGGACACCGAACACAACCGTAGTTCACTGCAAAGGTAGCACTAC
TGGTAGGCTAGTAGCAAAGCTGATGAGAGCAGCGGCCGCAGATTCACAGCACGATGGGGT
CGGACGACTGCGAGCCCTTCCCTCCCACGCGCCTGAACCTCTTCGCCTGCACGCAGCTCC
GGCTGCTCCGCCGCACCGCGCCGCCGCCGCCGCCTGATCCCTTCGCCGCCCCGTCCTCCT
CCTCCCGCCGCCGCCGCCGCCGCCACTTCTGCTCCTCCTCCTCATCCTGCTGCTGCTGCT
CATCAGACCGCTCCTTCGGCGGCACGGCGTCGTCGTCGTCGGCGTCGCCGCGCACGATCC
CCGGAGCCTCCGCGTCCCCCGTGCCATGCGGCGCTTCCTGCTCGCGCGGTGGCATCACAG
CCAGGGGAGGGATCACCGCGATCACCTGGGGCTGGGGCTGTGGCGCGGCGTCGCCTCGCT
TAAGCGGCGGAGCAGGAGGGGAGGCCTCGATGAGACCGCGGATCCTGGACAGGGACGTCG
CCAGCTCGGCGGGGAGGCGGTGTTGCTCCAGAAACCGCGCGACGGTCGGGAGCTCCTCCC
TGACGCCCTCCACCTGCATGAACCGATCCAATCGATCACAACAACGAAACGCACGATGCA
ATCACCCGAACTGAACCGCGATGACACGCTCACGTCAATGTGACAGCTTCCTCAGCACGA
GTGTTAGGGAGATGGATTCTAATCTAATCACTCGGTGCATGTCCACACGTTTATTATACG
TTAGCTATATGACTATGATTTTTTATTTTTAAAAATGACAAGATAGATTGATAACAAACA
TGCCAGCAAATTCGACTTCTGTAAGTTATAACAATGATAACAAAGTTAATTGTGAATATA
TCTATACTAATTAAAATTTAATTTGCTACTTTTATTACAATTTAAATAAGTAAAATTTGA
GCTTGCATATTTGTAGAATAACATATTATTATATATGAATCTATCTTGTTATTTTTTTTA
ATTTTTTTATAACCATTTAGTTGATAGGATGTAGCAAGAGGGTGGATGTCCACGTAAGTG
ATTAAAAGTGTTTCACCGACAGGTAGTTTTACCACGGATATCAGGCTGAGCCCAAGGGAA
GCTCGCGCCATGGTCGCCGGAGTGAAAACATCTGCGGCGGCGGCGGCGGCGGCATCTGCT
GTATGACCATGATCACCACCATCTGCAGCGTTGATCAGCTGCTGGAACCGTTCGATCTCT
GAAGCGTACATCAGGCTCCAGTCCACTGCCGGGTTCCACAGCTGCCGCTGGAACGCGGGG
ACATCGTTGAGCGGGCGATGCTGTTCTTGCCCAAACTGGCGAGCGAACCGGTCCGGGGCG
TAGATTTCCTTGAGGTTGAAGCTGACCAGCCATGTTCTGGAGAAGCAGAGGTTATCCGGA
GCAGCGCAATGCTTCGGAATGGATGCAGGATCAACGCCCTTGTAGGGCTCCCAGTTGACC
TGAAGTTGTTGTTCATATCATCATATGGTCTCAAATCAAATGGCAAGGGAAAGGATGAAA
TGCTGAACACAAAACTGTGGTGATGACTGATGAGAATCACAACTCAGATGGATAGACTTT
TACATCAGAAACTTGAAGCAGGCTGAAGGCTTTCCTGATGTCTGAAACGTTCTTGGCCGG
TTGAGAGATCGTGCTCCCTGTCCACTTGAGTACTCGTGGGAAGATGTGTTCTGGAGGATC
ATACATGTCAGGGCGCAATGCCGGAATATACTCATATATCCAGCCCTACAGACAGATATT
CAGAATATATCAGAACATTTTCGCAATGGACACAGTGAAGGCACAAGTCACAAACTTGGT
CTGTAAGGTAAAATTTTGTGAGAAACAAAAATGGAGAATTTTGTTATTTCCTATCATCTT
TATGCCTTACTATCAATTACAATTCTCATGTTGAAGTTCATTAATCCTTTTCAGAAAACA
TGAACAGATCATAACAATCAAAATAGTTTTTTGATAGTTTCATAGAACTGGAAGATCATT
TCCTACTCGAAATTCAAGTGATATTTTCCTATACAATGGTTTTGTTAAACATACCATGAG
CAAAGCCGCGCTACCGAATAGCCTTTTTCTGGCAGAATGGGCCACGGCGATGGAGAGAGC
CTTGTAGAGATGAGCAAGAGCAGCAGCACCCCAAGCATATTCCTGTACCTTGTCAAAGTC
TGACAGAAGTGGCAAATACTTTGGTGAGACATAGCCCCTGTCCCTCTCTGGAAGTAAGGC
TGATCCAATCAAGAACAGGAGATATGCCCTGGTGCCATACATGATCTGATCATTGGTGGG
GCGTTCCGGGATCCGGCTAAACTTGGATTGCAGCCAAGAGAGCTTCACATGGCTGCCCCT
GCAGTCCCTGCAATCAGGCACTTGCCCCAGATACTGGAAGCAGAGGTCTTCGACCGACTT
GTTGAGCACAGCTCCGGTTGTCACCACACGGCCTGTCACCGGAATCCCCAGTATGTAGGC
GGCGTCCCTGAGTGAGGGTGCCATTTCAAAGCCATTGAGCTGAGCAGTGTTGGTCTCCTT
GCTCCACAGCTCGAAGAATGCCATGAGCGCGATGCGATCGATGACTAGGCCTGCTGTGTG
TATCAGGTTGCCGAGCCCGCTTGCATCGACCAATTGTTGCTGCTGCTCATTCAGCTTCCA
TGTGTCGAGTCTCTCCGTCGTCTGGCATACGGTTAGTTCATGGGTTCCCTGTATGTTTGA
GCATCAAAATGTTATGATTTAGGTACAAACTATATATCACAAGAGCCAAAGGAAGGTTCA
GCAAATTGGTGTCGCTTGCTCGTTGTTGATAAATAATAATTACCTGAATGACGCTTTTGT
TTGTTGGTTCTGCCTCTGCGTATTCCATCTGGTTCCATTAAGAGAAGGAATGTTATGTGG
TAAGTGTGCATACAATCCAAGAATTGCTCGCAGAGAAATTTCAGTTTAAGCATCCAGGTT
AAGTACGGCAAGAATTTGCATAAGTTTGATAACAACGTAACAAGTCCTCAATGAGCGGTC
TATTGCTTATATGAGCAACTGAACATGTAATTGAGACTTTGTTCCCCTCAAGGAAATGAA
AAAATTAACTAGCACAGAATCTGGAAACTTTGACATTGGTAATCAAAAGGACTGTATATA
TCAGGCATGATGATAATAAGGCTGGGAAAAACTGTAGATACCAGGTTTGATTCACTAAAG
TTCACCAAAAAACTGTAGAAGTTTTTAAACAGATGACGTGAGCTCTACCCTTAAGAGGAA
GAGAACTGCAACCACAAAGAGCAAAAGCACTAGGAACAACTGCTTTAAATTTTCTTCAGA
ATAAGGAGAAAGCAAAATGCCAGGATTGGCCACATACAAGGTACAAAAGGACAGCAGCAA
CCAGCCAAGAAACCATCAAAGTTTACCTGAACAAAAAAGATACGTTGTGAAACAGGAACT
GAACTACTCATCTAATCAACTGTAAAAATAAAGAAACAAAATCTGGAGGAAAATTGAATC
GAAATGACGTAGATGAAGTTGGTTGTGCGCCTAACAGCAGCCATTTCCATCATCTTAAAA
TATTGCAGCAGATGAGGAAGAATACCAGCACTAAATTAACGAGTATACACTTGATCAAGA
AGATGGTATACCATTTTAATCATAGAAAACATCACACAAAAGAGGGGGAACAAAATATCG
AAGAAATACATCCGATAACCATCCATTTCCTTCTAAAACTGACTAGGAAGAGCAAAATAA
AATTGACCGCTATCCTCTAAAACCCAACCACAAATATGGAAATCGGGACAGAAAACAAAG
GGGAAAGGAGAAAAAAAAAACTGAAGACCATAGATGAGATGGAACCCTTACACAGAAGCT
GGAGACCATCCATAGCAGTTGAAAAATTCAGCAGGAAAACAGAAACACACACCCCACACA
GGCGATTCCCAGTCATAAGCACAAGGATGAAATGATGAAAGAATACCAAAATGCAGGAGC
AAACAAAGCGATCCGGGATTCACCATGAACGAAGGAGATGCAAGGAAAAAAAAATACTGG
CATATCATATCACACGATGAGAGTGATAGAAAAGAGAGAGCAAACTAACCAGGATCAATG
AGTAGCCGCAGCAGCGAGCGAGAGGCAACAAGAGCACAGCAAAGAAGGCGAAGAGCTTCT
TCTATGCAGGCGAGCGTTGGTTGGGCAATGAAAGGGC
>C11-3_23-64(II)-R1
GGTTTATTTTGGGACGGAGGGAGTAGCATTTAAATTCAATGCTTATTTTATTTTTAAATC
TAGTGTAGTCATCAAATCCATAGTAGTCAAATCAAATGCTACATAACCTGAATTCAACGA
TCAACGACATACATAGGAGTAAGTACCAGTAAAAGAGCTCTTCGACCGTCTGCCTAAGCC
TAACACACATGACACATGGACACCGAACACAACCGTAGTTCACTGCAAAGGTAGCACTAC
TGGTAGGCTAGTAGCAAAGCTGATGAGAGCAGCGGCCGCAGATTCACAGCACGATGGGGT
CGGACGACTGCGAGCCCTTCCCTCCCACGCGCCTGAACCTCTTCGCCTGCACGCAGCTCC
GGCTGCTCCGCCGCACCGCGCCGCCGCCGCCGCCTGATCCCTTCGCCGCCCCGTCCTCCT
CCTCCCGCCGCCGCCGCCGCCGCCACTTCTGCTCCTCCTCCTCATCCTGCTGCTGCTGCT
CATCAGACCGCTCCTTCGGCGGCACGGCGTCGTCGTCGTCGGCGTCGCCGCGCACGATCC
CCGGAGCCTCCGCGTCCCCCGTGCCATGCGGCGCTTCCTGCTCGCGCGGTGGCATCACAG
CCAGGGGAGGGATCACCGCGATCACCTGGGGCTGGGGCTGTGGCGCGGCGTCGCCTCGCT
TAAGCGGCGGAGCAGGAGGGGAGGCCTCGATGAGACCGCGGATCCTGGACAGGGACGTCG
CCAGCTCGGCGGGGAGGCGGTGTTGCTCCAGAAACCGCGCGACGGTCGGGAGCTCCTCCC
TGACGCCCTCCACCTGCATGAACCGATCCAATCGATCACAACAACGAAACGCACGATGCA
ATCACCCGAACTGAACCGCGATGACACGCTCACGTCAATGTGACAGCTTCCTCAGCACGA
GTGTTAGGGAGATGGATTCTAATCTAATCACTCGGTGCATGTCCACACGTTTATTATACG
TTAGCTATATGACTATGATTTTTTATTTTTAAAAATGACAAGATAGATTGATAACAAACA
TGCCAGCAAATTCGACTTCTGTAAGTTATAACAATGATAACAAAGTTAATTGTGAATATA
TCTATACTAATTAAAATTTAATTTGCTACTTTTATTACAATTTAAATAAGTAAAATTTGA
GCTTGCATATTTGTAGAATAACATATTATTATATATGAATCTATCTTGTTATTTTTTTTA
ATTTTTTTATAACCATTTAGTTGATAGGATGTAGCAAGAGGGTGGATGTCCACGTAAGTG
ATTAAAAGTGTTTCACCGACAGGTAGTTTTACCACGGATATCAGGCTGAGCCCAAGGGAA
GCTCGCGCCATGGTCGCCGGAGTGAAAACATCTGCGGCGGCGGCGGCGGCGGCATCTGCT
GTATGACCATGATCACCACCATCTGCAGCGTTGATCAGCTGCTGGAACCGTTCGATCTCT
GAAGCGTACATCAGGCTCCAGTCCACTGCCGGGTTCCACAGCTGCCGCTGGAACGCGGGG
ACATCGTTGAGCGGGCGATGCTGTTCTTGCCCAAACTGGCGAGCGAACCGGTCCGGGGCG
TAGATTTCCTTGAGGTTGAAGCTGACCAGCCATGTTCTGGAGAAGCAGAGGTTATCCGGA
GCAGCGCAATGCTTCGGAATGGATGCAGGATCAACGCCCTTGTAGGGCTCCCAGTTGACC
TGAAGTTGTTGTTCATATCATCATATGGTCTCAAATCAAATGGCAAGGGAAAGGATGAAA
TGCTGAACACAAAACTGTGGTGATGACTGATGAGAATCACAACTCAGATGGATAGACTTT
TACATCAGAAACTTGAAGCAGGCTGAAGGCTTTCCTGATGTCTGAAACGTTCTTGGCCGG
TTGAGAGATCGTGCTCCCTGTCCACTTGAGTACTCGTGGGAAGATGTGTTCTGGAGGATC
ATACATGTCAGGGCGCAATGCCGGAATATACTCATATATCCAGCCCTACAGACAGATATT
CAGAATATATCAGAACATTTTCGCAATGGACACAGTGAAGGCACAAGTCACAAACTTGGT
CTGTAAGGTAAAATTTTGTGAGAAACAAAAATGGAGAATTTTGTTATTTCCTATCATCTT
TATGCCTTACTATCAATTACAATTCTCATGTTGAAGTTCATTAATCCTTTTCAGAAAACA
TGAACAGATCATAACAATCAAAATAGTTTTTTGATAGTTTCATAGAACTGGAAGATCATT
TCCTACTCGAAATTCAAGTGATATTTTCCTATACAATGGTTTTGTTAAACATACCATGAG
CAAAGCCGCGCTACCGAATAGCCTTTTTCTGGCAGAATGGGCCACGGCGATGGAGAGAGC
CTTGTAGAGATGAGCAAGAGCAGCAGCACCCCAAGCATATTCCTGTACCTTGTCAAAGTC
TGACAGAAGTGGCAAATACTTTGGTGAGACATAGCCCCTGTCCCTCTCTGGAAGTAAGGC
TGATCCAATCAAGAACAGGAGATATGCCCTGGTGCCATACATGATCTGATCATTGGTGGG
GCGTTCCGGGATCCGGCTAAACTTGGATTGCAGCCAAGAGAGCTTCACATGGCTGCCCCT
GCAGTCCCTGCAATCAGGCACTTGCCCCAGATACTGGAAGCAGAGGTCTTCGACCGACTT
GTTGAGCACAGCTCCGGTTGTCACCACACGGCCTGTCACCGGAATCCCCAGTATGTAGGC
GGCGTCCCTGAGTGAGGGTGCCATTTCAAAGCCATTGAGCTGAGCAGTGTTGGTCTCCTT
GCTCCACAGCTCGAAGAATGCCATGAGCGCGATGCGATCGATGACTAGGCCTGCTGTGTG
TATCAGGTTGCCGAGCCCGCTTGCATCGACCAATTGTTGCTGCTGCTCATTCAGCTTCCA
TGTGTCGAGTCTCTCCGTCGTCTGGCATACGGTTAGTTCATGGGTTCCCTGTATGTTTGA
GCATCAAAATGTTATGATTTAGGTACAAACTATATATCACAAGAGCCAAAGGAAGGTTCA
GCAAATTGGTGTCGCTTGCTCGTTGTTGATAAATAATAATTACCTGAATGACGCTTTTGT
TTGTTGGTTCTGCCTCTGCGTATTCCATCTGGTTCCATTAAGAGAAGGAATGTTATGTGG
TAAGTGTGCATACAATCCAAGAATTGCTCGCAGAGAAATTTCAGTTTAAGCATCCAGGTT
AAGTACGGCAAGAATTTGCATAAGTTTGATAACAACGTAACAAGTCCTCAATGAGCGGTC
TATTGCTTATATGAGCAACTGAACATGTAATTGAGACTTTGTTCCCCTCAAGGAAATGAA
AAAATTAACTAGCACAGAATCTGGAAACTTTGACATTGGTAATCAAAAGGACTGTATATA
TCAGGCATGATGATAATAAGGCTGGGAAAAACTGTAGATACCAGGTTTGATTCACTAAAG
TTCACCAAAAAACTGTAGAAGTTTTTAAACAGATGACGTGAGCTCTACCCTTAAGAGGAA
GAGAACTGCAACCACAAAGAGCAAAAGCACTAGGAACAACTGCTTTAAATTTTCTTCAGA
ATAAGGAGAAAGCAAAATGCCAGGATTGGCCACATACAAGGTACAAAAGGACAGCAGCAA
CCAGCCAAGAAACCATCAAAGTTTACCTGAACAAAAAAGATACGTTGTGAAACAGGAACT
GAACTACTCATCTAATCAACTGTAAAAATAAAGAAACAAAATCTGGAGGAAAATTGAATC
GAAATGACGTAGATGAAGTTGGTTGTGCGCCTAACAGCAGCCATTTCCATCATCTTAAAA
TATTGCAGCAGATGAGGAAGAATACCAGCACTAAATTAACGAGTATACACTTGATCAAGA
AGATGGTATACCATTTTAATCATAGAAAACATCACACAAAAGAGGGGGAACAAAATATCG
AAGAAATACATCCGATAACCATCCATTTCCTTCTAAAACTGACTAGGAAGAGCAAAATAA
AATTGACCGCTATCCTCTAAAACCCAACCACAAATATGGAAATCGGGACAGAAAACAAAG
GGGAAAGGAGAAAAAAAAAACTGAAGACCATAGATGAGATGGAACCCTTACACAGAAGCT
GGAGACCATCCATAGCAGTTGAAAAATTCAGCAGGAAAACAGAAACACACACCCCACACA
GGCGATTCCCAGTCATAAGCACAAGGATGAAATGATGAAAGAATACCAAAATGCAGGAGC
AAACAAAGCGATCCGGGATTCACCATGAACGAAGGAGATGCAAGGAAAAAAAAATACTGG
CATATCATATCACACGATGAGAGTGATAGAAAAGAGAGAGCAAACTAACCAGGATCAATG
AGTAGCCGCAGCAGCGAGCGAGAGGCAACAAGAGCACAGCAAAGAAGGCGAAGAGCTTCT
TCTATGCAGGCGAGCGTTGGTTGGGCAATGAAAGGGC
>C11-4_23-64(II)-R2
GGTTTATTTTGGGACGGAGGGAGTAGCATTTAAATTCAATGCTTATTTTATTTTTAAATC
TAGTGTAGTCATCAAATCCATAGTAGTCAAATCAAATGCTACATAACCTGAATTCAACGA
TCAACGACATACATAGGAGTAAGTACCAGTAAAAGAGCTCTTCGACCGTCTGCCTAAGCC
TAACACACATGACACATGGACACCGAACACAACCGTAGTTCACTGCAAAGGTAGCACTAC
TGGTAGGCTAGTAGCAAAGCTGATGAGAGCAGCGGCCGCAGATTCACAGCACGATGGGGT
CGGACGACTGCGAGCCCTTCCCTCCCACGCGCCTGAACCTCTTCGCCTGCACGCAGCTCC
GGCTGCTCCGCCGCACCGCGCCGCCGCCGCCGCCTGATCCCTTCGCCGCCCCGTCCTCCT
CCTCCCGCCGCCGCCGCCGCCGCCACTTCTGCTCCTCCTCCTCATCCTGCTGCTGCTGCT
CATCAGACCGCTCCTTCGGCGGCACGGCGTCGTCGTCGTCGGCGTCGCCGCGCACGATCC
CCGGAGCCTCCGCGTCCCCCGTGCCATGCGGCGCTTCCTGCTCGCGCGGTGGCATCACAG
CCAGGGGAGGGATCACCGCGATCACCTGGGGCTGGGGCTGTGGCGCGGCGTCGCCTCGCT
TAAGCGGCGGAGCAGGAGGGGAGGCCTCGATGAGACCGCGGATCCTGGACAGGGACGTCG
CCAGCTCGGCGGGGAGGCGGTGTTGCTCCAGAAACCGCGCGACGGTCGGGAGCTCCTCCC
TGACGCCCTCCACCTGCATGAACCGATCCAATCGATCACAACAACGAAACGCACGATGCA
ATCACCCGAACTGAACCGCGATGACACGCTCACGTCAATGTGACAGCTTCCTCAGCACGA
GTGTTAGGGAGATGGATTCTAATCTAATCACTCGGTGCATGTCCACACGTTTATTATACG
TTAGCTATATGACTATGATTTTTTATTTTTAAAAATGACAAGATAGATTGATAACAAACA
TGCCAGCAAATTCGACTTCTGTAAGTTATAACAATGATAACAAAGTTAATTGTGAATATA
TCTATACTAATTAAAATTTAATTTGCTACTTTTATTACAATTTAAATAAGTAAAATTTGA
GCTTGCATATTTGTAGAATAACATATTATTATATATGAATCTATCTTGTTATTTTTTTTA
ATTTTTTTATAACCATTTAGTTGATAGGATGTAGCAAGAGGGTGGATGTCCACGTAAGTG
ATTAAAAGTGTTTCACCGACAGGTAGTTTTACCACGGATATCAGGCTGAGCCCAAGGGAA
GCTCGCGCCATGGTCGCCGGAGTGAAAACATCTGCGGCGGCGGCGGCGGCGGCATCTGCT
GTATGACCATGATCACCACCATCTGCAGCGTTGATCAGCTGCTGGAACCGTTCGATCTCT
GAAGCGTACATCAGGCTCCAGTCCACTGCCGGGTTCCACAGCTGCCGCTGGAACGCGGGG
ACATCGTTGAGCGGGCGATGCTGTTCTTGCCCAAACTGGCGAGCGAACCGGTCCGGGGCG
TAGATTTCCTTGAGGTTGAAGCTGACCAGCCATGTTCTGGAGAAGCAGAGGTTATCCGGA
GCAGCGCAATGCTTCGGAATGGATGCAGGATCAACGCCCTTGTAGGGCTCCCAGTTGACC
TGAAGTTGTTGTTCATATCATCATATGGTCTCAAATCAAATGGCAAGGGAAAGGATGAAA
TGCTGAACACAAAACTGTGGTGATGACTGATGAGAATCACAACTCAGATGGATAGACTTT
TACATCAGAAACTTGAAGCAGGCTGAAGGCTTTCCTGATGTCTGAAACGTTCTTGGCCGG
TTGAGAGATCGTGCTCCCTGTCCACTTGAGTACTCGTGGGAAGATGTGTTCTGGAGGATC
ATACATGTCAGGGCGCAATGCCGGAATATACTCATATATCCAGCCCTACAGACAGATATT
CAGAATATATCAGAACATTTTCGCAATGGACACAGTGAAGGCACAAGTCACAAACTTGGT
CTGTAAGGTAAAATTTTGTGAGAAACAAAAATGGAGAATTTTGTTATTTCCTATCATCTT
TATGCCTTACTATCAATTACAATTCTCATGTTGAAGTTCATTAATCCTTTTCAGAAAACA
TGAACAGATCATAACAATCAAAATAGTTTTTTGATAGTTTCATAGAACTGGAAGATCATT
TCCTACTCGAAATTCAAGTGATATTTTCCTATACAATGGTTTTGTTAAACATACCATGAG
CAAAGCCGCGCTACCGAATAGCCTTTTTCTGGCAGAATGGGCCACGGCGATGGAGAGAGC
CTTGTAGAGATGAGCAAGAGCAGCAGCACCCCAAGCATATTCCTGTACCTTGTCAAAGTC
TGACAGAAGTGGCAAATACTTTGGTGAGACATAGCCCCTGTCCCTCTCTGGAAGTAAGGC
TGATCCAATCAAGAACAGGAGATATGCCCTGGTGCCATACATGATCTGATCATTGGTGGG
GCGTTCCGGGATCCGGCTAAACTTGGATTGCAGCCAAGAGAGCTTCACATGGCTGCCCCT
GCAGTCCCTGCAATCAGGCACTTGCCCCAGATACTGGAAGCAGAGGTCTTCGACCGACTT
GTTGAGCACAGCTCCGGTTGTCACCACACGGCCTGTCACCGGAATCCCCAGTATGTAGGC
GGCGTCCCTGAGTGAGGGTGCCATTTCAAAGCCATTGAGCTGAGCAGTGTTGGTCTCCTT
GCTCCACAGCTCGAAGAATGCCATGAGCGCGATGCGATCGATGACTAGGCCTGCTGTGTG
TATCAGGTTGCCGAGCCCGCTTGCATCGACCAATTGTTGCTGCTGCTCATTCAGCTTCCA
TGTGTCGAGTCTCTCCGTCGTCTGGCATACGGTTAGTTCATGGGTTCCCTGTATGTTTGA
GCATCAAAATGTTATGATTTAGGTACAAACTATATATCACAAGAGCCAAAGGAAGGTTCA
GCAAATTGGTGTCGCTTGCTCGTTGTTGATAAATAATAATTACCTGAATGACGCTTTTGT
TTGTTGGTTCTGCCTCTGCGTATTCCATCTGGTTCCATTAAGAGAAGGAATGTTATGTGG
TAAGTGTGCATACAATCCAAGAATTGCTCGCAGAGAAATTTCAGTTTAAGCATCCAGGTT
AAGTACGGCAAGAATTTGCATAAGTTTGATAACAACGTAACAAGTCCTCAATGAGCGGTC
TATTGCTTATATGAGCAACTGAACATGTAATTGAGACTTTGTTCCCCTCAAGGAAATGAA
AAAATTAACTAGCACAGAATCTGGAAACTTTGACATTGGTAATCAAAAGGACTGTATATA
TCAGGCATGATGATAATAAGGCTGGGAAAAACTGTAGATACCAGGTTTGATTCACTAAAG
TTCACCAAAAAACTGTAGAAGTTTTTAAACAGATGACGTGAGCTCTACCCTTAAGAGGAA
GAGAACTGCAACCACAAAGAGCAAAAGCACTAGGAACAACTGCTTTAAATTTTCTTCAGA
ATAAGGAGAAAGCAAAATGCCAGGATTGGCCACATACAAGGTACAAAAGGACAGCAGCAA
CCAGCCAAGAAACCATCAAAGTTTACCTGAACAAAAAAGATACGTTGTGAAACAGGAACT
GAACTACTCATCTAATCAACTGTAAAAATAAAGAAACAAAATCTGGAGGAAAATTGAATC
GAAATGACGTAGATGAAGTTGGTTGTGCGCCTAACAGCAGCCATTTCCATCATCTTAAAA
TATTGCAGCAGATGAGGAAGAATACCAGCACTAAATTAACGAGTATACACTTGATCAAGA
AGATGGTATACCATTTTAATCATAGAAAACATCACACAAAAGAGGGGGAACAAAATATCG
AAGAAATACATCCGATAACCATCCATTTCCTTCTAAAACTGACTAGGAAGAGCAAAATAA
AATTGACCGCTATCCTCTAAAACCCAACCACAAATATGGAAATCGGGACAGAAAACAAAG
GGGAAAGGAGAAAAAAAAAACTGAAGACCATAGATGAGATGGAACCCTTACACAGAAGCT
GGAGACCATCCATAGCAGTTGAAAAATTCAGCAGGAAAACAGAAACACACACCCCACACA
GGCGATTCCCAGTCATAAGCACAAGGATGAAATGATGAAAGAATACCAAAATGCAGGAGC
AAACAAAGCGATCCGGGATTCACCATGAACGAAGGAGATGCAAGGAAAAAAAAATACTGG
CATATCATATCACACGATGAGAGTGATAGAAAAGAGAGAGCAAACTAACCAGGATCAATG
AGTAGCCGCAGCAGCGAGCGAGAGGCAACAAGAGCACAGCAAAGAAGGCGAAGAGCTTCT
TCTATGCAGGCGAGCGTTGGTTGGGCAATGAAAGGGC
>C12_23-33(II)
GGTTTATTTTGGGACGGAGGGAGTAGCATTTAAATTCAATGCTTATTTTATTTTTAAATC
TAGTGTAGTCATCAAATCCATAGTAGTCAAATCAAATGCTACATAACCTGAATTCAACGA
TCAACGACATACATAGGAGTAAGTACCAGTAAAAGAGCTCTTCGACCGTCTGCCTAAGCC
TAACACACATGACACATGGACACCGAACACAACCGTAGTTCACTGCAAAGGTAGCACTAC
TGGTAGGCTAGTAGCAAAGCTGATGAGAGCAGCGGCCGCAGATTCACAGCACGATGGGGT
CGGACGACTGCGAGCCCTTCCCTCCCACGCGCCTGAACCTCTTCGCCTGCACGCAGCTCC
GGCTGCTCCGCCGCACCGCGCCGCCGCCGCCGCCTGATCCCTTCGCCGCCCCGTCCTCCT
CCTCCCGCCGCCGCCGCCGCCGCCACTTCTGCTCCTCCTCCTCATCCTGCTGCTGCTGCT
CATCAGACCGCTCCTTCGGCGGCACGGCGTCGTCGTCGTCGGCGTCGCCGCGCACGATCC
CCGGAGCCTCCGCGTCCCCCGTGCCATGCGGCGCTTCCTGCTCGCGCGGTGGCATCACAG
CCAGGGGAGGGATCACCGCGATCACCTGGGGCTGGGGCTGTGGCGCGGCGTCGCCTCGCT
TAAGCGGCGGAGCAGGAGGGGAGGCCTCGATGAGACCGCGGATCCTGGACAGGGACGTCG
CCAGCTCGGCGGGGAGGCGGTGTTGCTCCAGAAACCGCGCGACGGTCGGGAGCTCCTCCC
TGACGCCCTCCACCTGCATGAACCGATCCAATCGATCACAACAACGAAACGCACGATGCA
ATCACCCGAACTGAACCGCGATGACACGCTCACGTCAATGTGACAGCTTCCTCAGCACGA
GTGTTAGGGAGATGGATTCTAATCTAATCACTCGGTGCATGTCCACACGTTTATTATACG
TTAGCTATATGACTATGATTTTTTATTTTTAAAAATGACAAGATAGATTGATAACAAACA
TGCCAGCAAATTCGACTTCTGTAAGTTATAACAATGATAACAAAGTTAATTGTGAATATA
TCTATACTAATTAAAATTTAATTTGCTACTTTTATTACAATTTAAATAAGTAAAATTTGA
GCTTGCATATTTGTAGAATAACATATTATTATATATGAATCTATCTTGTTATTTTTTTTA
ATTTTTTTATAACCATTTAGTTGATAGGATGTAGCAAGAGGGTGGATGTCCACGTAAGTG
ATTAAAAGTGTTTCACCGACAGGTAGTTTTACCACGGATATCAGGCTGAGCCCAAGGGAA
GCTCGCGCCATGGTCGCCGGAGTGAAAACATCTGCGGCGGCGGCGGCGGCGGCATCTGCT
GTATGACCATGATCACCACCATCTGCAGCGTTGATCAGCTGCTGGAACCGTTCGATCTCT
GAAGCGTACATCAGGCTCCAGTCCACTGCCGGGTTCCACAGCTGCCGCTGGAACGCGGGG
ACATCGTTGAGCGGGCGATGCTGTTCTTGCCCAAACTGGCGAGCGAACCGGTCCGGGGCG
TAGATTTCCTTGAGGTTGAAGCTGACCAGCCATGTTCTGGAGAAGCAGAGGTTATCCGGA
GCAGCGCAATGCTTCGGAATGGATGCAGGATCAACGCCCTTGTAGGGCTCCCAGTTGACC
TGAAGTTGTTGTTCATATCATCATATGGTCTCAAATCAAATGGCAAGGGAAAGGATGAAA
TGCTGAACACAAAACTGTGGTGATGACTGATGAGAATCACAACTCAGATGGATAGACTTT
TACATCAGAAACTTGAAGCAGGCTGAAGGCTTTCCTGATGTCTGAAACGTTCTTGGCCGG
TTGAGAGATCGTGCTCCCTGTCCACTTGAGTACTCGTGGGAAGATGTGTTCTGGAGGATC
ATACATGTCAGGGCGCAATGCCGGAATATACTCATATATCCAGCCCTACAGACAGATATT
CAGAATATATCAGAACATTTTCGCAATGGACACAGTGAAGGCACAAGTCACAAACTTGGT
CTGTAAGGTAAAATTTTGTGAGAAACAAAAATGGAGAATTTTGTTATTTCCTATCATCTT
TATGCCTTACTATCAATTACAATTCTCATGTTGAAGTTCATTAATCCTTTTCAGAAAACA
TGAACAGATCATAACAATCAAAATAGTTTTTTGATAGTTTCATAGAACTGGAAGATCATT
TCCTACTCGAAATTCAAGTGATATTTTCCTATACAATGGTTTTGTTAAACATACCATGAG
CAAAGCCGCGCTACCGAATAGCCTTTTTCTGGCAGAATGGGCCACGGCGATGGAGAGAGC
CTTGTAGAGATGAGCAAGAGCAGCAGCACCCCAAGCATATTCCTGTACCTTGTCAAAGTC
TGACAGAAGTGGCAAATACTTTGGTGAGACATAGCCCCTGTCCCTCTCTGGAAGTAAGGC
TGATCCAATCAAGAACAGGAGATATGCCCTGGTGCCATACATGATCTGATCATTGGTGGG
GCGTTCCGGGATCCGGCTAAACTTGGATTGCAGCCAAGAGAGCTTCACATGGCTGCCCCT
GCAGTCCCTGCAATCAGGCACTTGCCCCAGATACTGGAAGCAGAGGTCTTCGACCGACTT
GTTGAGCACAGCTCCGGTTGTCACCACACGGCCTGTCACCGGAATCCCCAGTATGTAGGC
GGCGTCCCTGAGTGAGGGTGCCATTTCAAAGCCATTGAGCTGAGCAGTGTTGGTCTCCTT
GCTCCACAGCTCGAAGAATGCCATGAGCGCGATGCGATCGATGACTAGGCCTGCTGTGTG
TATCAGGTTGCCGAGCCCGCTTGCATCGACCAATTGTTGCTGCTGCTCATTCAGCTTCCA
TGTGTCGAGTCTCTCCGTCGTCTGGCATACGGTTAGTTCATGGGTTCCCTGTATGTTTGA
GCATCAAAATGTTATGATTTAGGTACAAACTATATATCACAAGAGCCAAAGGAAGGTTCA
GCAAATTGGTGTCGCTTGCTCGTTGTTGATAAATAATAATTACCTGAATGACGCTTTTGT
TTGTTGGTTCTGCCTCTGCGTATTCCATCTGGTTCCATTAAGAGAAGGAATGTTATGTGG
TAAGTGTGCATACAATCCAAGAATTGCTCGCAGAGAAATTTCAGTTTAAGCATCCAGGTT
AAGTACGGCAAGAATTTGCATAAGTTTGATAACAACGTAACAAGTCCTCAATGAGCGGTC
TATTGCTTATATGAGCAACTGAACATGTAATTGAGACTTTGTTCCCCTCAAGGAAATGAA
AAAATTAACTAGCACAGAATCTGGAAACTTTGACATTGGTAATCAAAAGGACTGTATATA
TCAGGCATGATGATAATAAGGCTGGGAAAAACTGTAGATACCAGGTTTGATTCACTAAAG
TTCACCAAAAAACTGTAGAAGTTTTTAAACAGATGACGTGAGCTCTACCCTTAAGAGGAA
GAGAACTGCAACCACAAAGAGCAAAAGCACTAGGAACAACTGCTTTAAATTTTCTTCAGA
ATAAGGAGAAAGCAAAATGCCAGGATTGGCCACATACAAGGTACAAAAGGACAGCAGCAA
CCAGCCAAGAAACCATCAAAGTTTACCTGAACAAAAAAGATACGTTGTGAAACAGGAACT
GAACTACTCATCTAATCAACTGTAAAAATAAAGAAACAAAATCTGGAGGAAAATTGAATC
GAAATGACGTAGATGAAGTTGGTTGTGCGCCTAACAGCAGCCATTTCCATCATCTTAAAA
TATTGCAGCAGATGAGGAAGAATACCAGCACTAAATTAACGAGTATACACTTGATCAAGA
AGATGGTATACCATTTTAATCATAGAAAACATCACACAAAAGAGGGGGAACAAAATATCG
AAGAAATACATCCGATAACCATCCATTTCCTTCTAAAACTGACTAGGAAGAGCAAAATAA
AATTGACCGCTATCCTCTAAAACCCAACCACAAATATGGAAATCGGGACAGAAAACAAAG
GGGAAAGGAGAAAAAAAAAACTGAAGACCATAGATGAGATGGAACCCTTACACAGAAGCT
GGAGACCATCCATAGCAGTTGAAAAATTCAGCAGGAAAACAGAAACACACACCCCACACA
GGCGATTCCCAGTCATAAGCACAAGGATGAAATGATGAAAGAATACCAAAATGCAGGAGC
AAACAAAGCGATCCGGGATTCACCATGAACGAAGGAGATGCAAGGAAAAAAAAATACTGG
CATATCATATCACACGATGAGAGTGATAGAAAAGAGAGAGCAAACTAACCAGGATCAATG
AGTAGCCGCAGCAGCGAGCGAGAGGCAACAAGAGCACAGCAAAGAAGGCGAAGAGCTTCT
TCTATGCAGGCGAGCGTTGGTTGGGCAATGAAAGGGC
>C13_23-56(II-1)
GGTTTATTTTGGGACGGAGGGAGTAGCATTTAAATTCAATGCTTATTTTATTTTTAAATC
TAGTGTAGTCATCAAATCCATAGTAGTCAAATCAAATGCTACATAACCTGAATTCAACGA
TCAACGACATACATAGGAGTAAGTACCAGTAAAAGAGCTCTTCGACCGTCTGCCTAAGCC
TAACACACATGACACATGGACACCGAACACAACCGTAGTTCACTGCAAAGGTAGCACTAC
TGGTAGGCTAGTAGCAAAGCTGATGAGAGCAGCGGCCGCAGATTCACAGCACGATGGGGT
CGGACGACTGCGAGCCCTTCCCTCCCACGCGCCTGAACCTCTTCGCCTGCACGCAGCTCC
GGCTGCTCCGCCGCACCGCGCCGCCGCCGCCGCCTGATCCCTTCGCCGCCCCGTCCTCCT
CCTCCCGCCGCCGCCGCCGCCGCCACTTCTGCTCCTCCTCCTCATCCTGCTGCTGCTGCT
CATCAGACCGCTCCTTCGGCGGCACGGCGTCGTCGTCGTCGGCGTCGCCGCGCACGATCC
CCGGAGCCTCCGCGTCCCCCGTGCCATGCGGCGCTTCCTGCTCGCGCGGTGGCATCACAG
CCAGGGGAGGGATCACCGCGATCACCTGGGGCTGGGGCTGTGGCGCGGCGTCGCCTCGCT
TAAGCGGCGGAGCAGGAGGGGAGGCCTCGATGAGACCGCGGATCCTGGACAGGGACGTCG
CCAGCTCGGCGGGGAGGCGGTGTTGCTCCAGAAACCGCGCGACGGTCGGGAGCTCCTCCC
TGACGCCCTCCACCTGCATGAACCGATCCAATCGATCACAACAACGAAACGCACGATGCA
ATCACCCGAACTGAACCGCGATGACACGCTCACGTCAATGTGACAGCTTCCTCAGCACGA
GTGTTAGGGAGATGGATTCTAATCTAATCACTCGGTGCATGTCCACACGTTTATTATACG
TTAGCTATATGACTATGATTTTTTATTTTTAAAAATGACAAGATAGATTGATAACAAACA
TGCCAGCAAATTCGACTTCTGTAAGTTATAACAATGATAACAAAGTTAATTGTGAATATA
TCTATACTAATTAAAATTTAATTTGCTACTTTTATTACAATTTAAATAAGTAAAATTTGA
GCTTGCATATTTGTAGAATAACATATTATTATATATGAATCTATCTTGTTATTTTTTTTA
ATTTTTTTATAACCATTTAGTTGATAGGATGTAGCAAGAGGGTGGATGTCCACGTAAGTG
ATTAAAAGTGTTTCACCGACAGGTAGTTTTACCACGGATATCAGGCTGAGCCCAAGGGAA
GCTCGCGCCATGGTCGCCGGAGTGAAAACATCTGCGGCGGCGGCGGCGGCGGCATCTGCT
GTATGACCATGATCACCACCATCTGCAGCGTTGATCAGCTGCTGGAACCGTTCGATCTCT
GAAGCGTACATCAGGCTCCAGTCCACTGCCGGGTTCCACAGCTGCCGCTGGAACGCGGGG
ACATCGTTGAGCGGGCGATGCTGTTCTTGCCCAAACTGGCGAGCGAACCGGTCCGGGGCG
TAGATTTCCTTGAGGTTGAAGCTGACCAGCCATGTTCTGGAGAAGCAGAGGTTATCCGGA
GCAGCGCAATGCTTCGGAATGGATGCAGGATCAACGCCCTTGTAGGGCTCCCAGTTGACC
TGAAGTTGTTGTTCATATCATCATATGGTCTCAAATCAAATGGCAAGGGAAAGGATGAAA
TGCTGAACACAAAACTGTGGTGATGACTGATGAGAATCACAACTCAGATGGATAGACTTT
TACATCAGAAACTTGAAGCAGGCTGAAGGCTTTCCTGATGTCTGAAACGTTCTTGGCCGG
TTGAGAGATCGTGCTCCCTGTCCACTTGAGTACTCGTGGGAAGATGTGTTCTGGAGGATC
ATACATGTCAGGGCGCAATGCCGGAATATACTCATATATCCAGCCCTACAGACAGATATT
CAGAATATATCAGAACATTTTCGCAATGGACACAGTGAAGGCACAAGTCACAAACTTGGT
CTGTAAGGTAAAATTTTGTGAGAAACAAAAATGGAGAATTTTGTTATTTCCTATCATCTT
TATGCCTTACTATCAATTACAATTCTCATGTTGAAGTTCATTAATCCTTTTCAGAAAACA
TGAACAGATCATAACAATCAAAATAGTTTTTTGATAGTTTCATAGAACTGGAAGATCATT
TCCTACTCGAAATTCAAGTGATATTTTCCTATACAATGGTTTTGTTAAACATACCATGAG
CAAAGCCGCGCTACCGAATAGCCTTTTTCTGGCAGAATGGGCCACGGCGATGGAGAGAGC
CTTGTAGAGATGAGCAAGAGCAGCAGCACCCCAAGCATATTCCTGTACCTTGTCAAAGTC
TGACAGAAGTGGCAAATACTTTGGTGAGACATAGCCCCTGTCCCTCTCTGGAAGTAAGGC
TGATCCAATCAAGAACAGGAGATATGCCCTGGTGCCATACATGATCTGATCATTGGTGGG
GCGTTCCGGGATCCGGCTAAACTTGGATTGCAGCCAAGAGAGCTTCACATGGCTGCCCCT
GCAGTCCCTGCAATCAGGCACTTGCCCCAGATACTGGAAGCAGAGGTCTTCGACCGACTT
GTTGAGCACAGCTCCGGTTGTCACCACACGGCCTGTCACCGGAATCCCCAGTATGTAGGC
GGCGTCCCTGAGTGAGGGTGCCATTTCAAAGCCATTGAGCTGAGCAGTGTTGGTCTCCTT
GCTCCACAGCTCGAAGAATGCCATGAGCGCGATGCGATCGATGACTAGGCCTGCTGTGTG
TATCAGGTTGCCGAGCCCGCTTGCATCGACCAATTGTTGCTGCTGCTCATTCAGCTTCCA
TGTGTCGAGTCTCTCCGTCGTCTGGCATACGGTTAGTTCATGGGTTCCCTGTATGTTTGA
GCATCAAAATGTTATGATTTAGGTACAAACTATATATCACAAGAGCCAAAGGAAGGTTCA
GCAAATTGGTGTCGCTTGCTCGTTGTTGATAAATAATAATTACCTGAATGACGCTTTTGT
TTGTTGGTTCTGCCTCTGCGTATTCCATCTGGTTCCATTAAGAGAAGGAATGTTATGTGG
TAAGTGTGCATACAATCCAAGAATTGCTCGCAGAGAAATTTCAGTTTAAGCATCCAGGTT
AAGTACGGCAAGAATTTGCATAAGTTTGATAACAACGTAACAAGTCCTCAATGAGCGGTC
TATTGCTTATATGAGCAACTGAACATGTAATTGAGACTTTGTTCCCCTCAAGGAAATGAA
AAAATTAACTAGCACAGAATCTGGAAACTTTGACATTGGTAATCAAAAGGACTGTATATA
TCAGGCATGATGATAATAAGGCTGGGAAAAACTGTAGATACCAGGTTTGATTCACTAAAG
TTCACCAAAAAACTGTAGAAGTTTTTAAACAGATGACGTGAGCTCTACCCTTAAGAGGAA
GAGAACTGCAACCACAAAGAGCAAAAGCACTAGGAACAACTGCTTTAAATTTTCTTCAGA
ATAAGGAGAAAGCAAAATGCCAGGATTGGCCACATACAAGGTACAAAAGGACAGCAGCAA
CCAGCCAAGAAACCATCAAAGTTTACCTGAACAAAAAAGATACGTTGTGAAACAGGAACT
GAACTACTCATCTAATCAACTGTAAAAATAAAGAAACAAAATCTGGAGGAAAATTGAATC
GAAATGACGTAGATGAAGTTGGTTGTGCGCCTAACAGCAGCCATTTCCATCATCTTAAAA
TATTGCAGCAGATGAGGAAGAATACCAGCACTAAATTAACGAGTATACACTTGATCAAGA
AGATGGTATACCATTTTAATCATAGAAAACATCACACAAAAGAGGGGGAACAAAATATCG
AAGAAATACATCCGATAACCATCCATTTCCTTCTAAAACTGACTAGGAAGAGCAAAATAA
AATTGACCGCTATCCTCTAAAACCCAACCACAAATATGGAAATCGGGACAGAAAACAAAG
GGGAAAGGAGAAAAAAAAAACTGAAGACCATAGATGAGATGGAACCCTTACACAGAAGCT
GGAGACCATCCATAGCAGTTGAAAAATTCAGCAGGAAAACAGAAACACACACCCCACACA
GGCGATTCCCAGTCATAAGCACAAGGATGAAATGATGAAAGAATACCAAAATGCAGGAGC
AAACAAAGCGATCCGGGATTCACCATGAACGAAGGAGATGCAAGGAAAAAAAAATACTGG
CATATCATATCACACGATGAGAGTGATAGAAAAGAGAGAGCAAACTAACCAGGATCAATG
AGTAGCCGCAGCAGCGAGCGAGAGGCAACAAGAGCACAGCAAAGAAGGCGAAGAGCTTCT
TCTATGCAGGCGAGCGTTGGTTGGGCAATGAAAGGGC
>C15_23-61-62(III)
GGTTTATTTTGGGACGGAGGGAGTAGCATTTAAATTCAATGCTTATTTTATTTTTAAATC
TAGTGTAGTCATCAAATCCATAGTAGTCAAATCAAATGCTACATAACCTGAATTCAACGA
TCAACGACATACATAGGAGTAAGTACCAGTAAAAGAGCTCTTCGACCGTCTGCCTAAGCC
TAACACACATGACACATGGACACCGAACACAACCGTAGTTCACTGCAAAGGTAGCACTAC
TGGTAGGCTAGTAGCAAAGCTGATGAGAGCAGCGGCCGCAGATTCACAGCACGATGGGGT
CGGACGACTGCGAGCCCTTCCCTCCCACGCGCCTGAACCTCTTCGCCTGCACGCAGCTCC
GGCTGCTCCGCCGCACCGCGCCGCCGCCGCCGCCTGATCCCTTCGCCGCCCCGTCCTCCT
CCTCCCGCCGCCGCCGCCGCCGCCACTTCTGCTCCTCCTCCTCATCCTGCTGCTGCTGCT
CATCAGACCGCTCCTTCGGCGGCACGGCGTCGTCGTCGTCGGCGTCGCCGCGCACGATCC
CCGGAGCCTCCGCGTCCCCCGTGCCATGCGGCGCTTCCTGCTCGCGCGGTGGCATCACAG
CCAGGGGAGGGATCACCGCGATCACCTGGGGCTGGGGCTGTGGCGCGGCGTCGCCTCGCT
TAAGCGGCGGAGCAGGAGGGGAGGCCTCGATGAGACCGCGGATCCTGGACAGGGACGTCG
CCAGCTCGGCGGGGAGGCGGTGTTGCTCCAGAAACCGCGCGACGGTCGGGAGCTCCTCCC
TGACGCCCTCCACCTGCATGAACCGATCCAATCGATCACAACAACGAAACGCACGATGCA
ATCACCCGAACTGAACCGCGATGACACGCTCACGTCAATGTGACAGCTTCCTCAGCACGA
GTGTTAGGGAGATGGATTCTAATCTAATCACTCGGTGCATGTCCACACGTTTATTATACG
TTAGCTATATGACTATGATTTTTTATTTTTAAAAATGACAAGATAGATTGATAACAAACA
TGCCAGCAAATTCGACTTCTGTAAGTTATAACAATGATAACAAAGTTAATTGTGAATATA
TCTATACTAATTAAAATTTAATTTGCTACTTTTATTACAATTTAAATAAGTAAAATTTGA
GCTTGCATATTTGTAGAATAACATATTATTATATATGAATCTATCTTGTTATTTTTTTTA
ATTTTTTTATAACCATTTAGTTGATAGGATGTAGCAAGAGGGTGGATGTCCACGTAAGTG
ATTAAAAGTGTTTCACCGACAGGTAGTTTTACCACGGATATCAGGCTGAGCCCAAGGGAA
GCTCGCGCCATGGTCGCCGGAGTGAAAACATCTGCGGCGGCGGCGGCGGCGGCATCTGCT
GTATGACCATGATCACCACCATCTGCAGCGTTGATCAGCTGCTGGAACCGTTCGATCTCT
GAAGCGTACATCAGGCTCCAGTCCACTGCCGGGTTCCACAGCTGCCGCTGGAACGCGGGG
ACATCGTTGAGCGGGCGATGCTGTTCTTGCCCAAACTGGCGAGCGAACCGGTCCGGGGCG
TAGATTTCCTTGAGGTTGAAGCTGACCAGCCATGTTCTGGAGAAGCAGAGGTTATCCGGA
GCAGCGCAATGCTTCGGAATGGATGCAGGATCAACGCCCTTGTAGGGCTCCCAGTTGACC
TGAAGTTGTTGTTCATATCATCATATGGTCTCAAATCAAATGGCAAGGGAAAGGATGAAA
TGCTGAACACAAAACTGTGGTGATGACTGATGAGAATCACAACTCAGATGGATAGACTTT
TACATCAGAAACTTGAAGCAGGCTGAAGGCTTTCCTGATGTCTGAAACGTTCTTGGCCGG
TTGAGAGATCGTGCTCCCTGTCCACTTGAGTACTCGTGGGAAGATGTGTTCTGGAGGATC
ATACATGTCAGGGCGCAATGCCGGAATATACTCATATATCCAGCCCTACAGACAGATATT
CAGAATATATCAGAACATTTTCGCAATGGACACAGTGAAGGCACAAGTCACAAACTTGGT
CTGTAAGGTAAAATTTTGTGAGAAACAAAAATGGAGAATTTTGTTATTTCCTATCATCTT
TATGCCTTACTATCAATTACAATTCTCATGTTGAAGTTCATTAATCCTTTTCAGAAAACA
TGAACAGATCATAACAATCAAAATAGTTTTTTGATAGTTTCATAGAACTGGAAGATCATT
TCCTACTCGAAATTCAAGTGATATTTTCCTATACAATGGTTTTGTTAAACATACCATGAG
CAAAGCCGCGCTACCGAATAGCCTTTTTCTGGCAGAATGGGCCACGGCGATGGAGAGAGC
CTTGTAGAGATGAGCAAGAGCAGCAGCACCCCAAGCATATTCCTGTACCTTGTCAAAGTC
TGACAGAAGTGGCAAATACTTTGGTGAGACATAGCCCCTGTCCCTCTCTGGAAGTAAGGC
TGATCCAATCAAGAACAGGAGATATGCCCTGGTGCCATACATGATCTGATCATTGGTGGG
GCGTTCCGGGATCCGGCTAAACTTGGATTGCAGCCAAGAGAGCTTCACATGGCTGCCCCT
GCAGTCCCTGCAATCAGGCACTTGCCCCAGATACTGGAAGCAGAGGTCTTCGACCGACTT
GTTGAGCACAGCTCCGGTTGTCACCACACGGCCTGTCACCGGAATCCCCAGTATGTAGGC
GGCGTCCCTGAGTGAGGGTGCCATTTCAAAGCCATTGAGCTGAGCAGTGTTGGTCTCCTT
GCTCCACAGCTCGAAGAATGCCATGAGCGCGATGCGATCGATGACTAGGCCTGCTGTGTG
TATCAGGTTGCCGAGCCCGCTTGCATCGACCAATTGTTGCTGCTGCTCATTCAGCTTCCA
TGTGTCGAGTCTCTCCGTCGTCTGGCATACGGTTAGTTCATGGGTTCCCTGTATGTTTGA
GCATCAAAATGTTATGATTTAGGTACAAACTATATATCACAAGAGCCAAAGGAAGGTTCA
GCAAATTGGTGTCGCTTGCTCGTTGTTGATAAATAATAATTACCTGAATGACGCTTTTGT
TTGTTGGTTCTGCCTCTGCGTATTCCATCTGGTTCCATTAAGAGAAGGAATGTTATGTGG
TAAGTGTGCATACAATCCAAGAATTGCTCGCAGAGAAATTTCAGTTTAAGCATCCAGGTT
AAGTACGGCAAGAATTTGCATAAGTTTGATAACAACGTAACAAGTCCTCAATGAGCGGTC
TATTGCTTATATGAGCAACTGAACATGTAATTGAGACTTTGTTCCCCTCAAGGAAATGAA
AAAATTAACTAGCACAGAATCTGGAAACTTTGACATTGGTAATCAAAAGGACTGTATATA
TCAGGCATGATGATAATAAGGCTGGGAAAAACTGTAGATACCAGGTTTGATTCACTAAAG
TTCACCAAAAAACTGTAGAAGTTTTTAAACAGATGACGTGAGCTCTACCCTTAAGAGGAA
GAGAACTGCAACCACAAAGAGCAAAAGCACTAGGAACAACTGCTTTAAATTTTCTTCAGA
ATAAGGAGAAAGCAAAATGCCAGGATTGGCCACATACAAGGTACAAAAGGACAGCAGCAA
CCAGCCAAGAAACCATCAAAGTTTACCTGAACAAAAAAGATACGTTGTGAAACAGGAACT
GAACTACTCATCTAATCAACTGTAAAAATAAAGAAACAAAATCTGGAGGAAAATTGAATC
GAAATGACGTAGATGAAGTTGGTTGTGCGCCTAACAGCAGCCATTTCCATCATCTTAAAA
TATTGCAGCAGATGAGGAAGAATACCAGCACTAAATTAACGAGTATACACTTGATCAAGA
AGATGGTATACCATTTTAATCATAGAAAACATCACACAAAAGAGGGGGAACAAAATATCG
AAGAAATACATCCGATAACCATCCATTTCCTTCTAAAACTGACTAGGAAGAGCAAAATAA
AATTGACCGCTATCCTCTAAAACCCAACCACAAATATGGAAATCGGGACAGAAAACAAAG
GGGAAAGGAGAAAAAAAAAACTGAAGACCATAGATGAGATGGAACCCTTACACAGAAGCT
GGAGACCATCCATAGCAGTTGAAAAATTCAGCAGGAAAACAGAAACACACACCCCACACA
GGCGATTCCCAGTCATAAGCACAAGGATGAAATGATGAAAGAATACCAAAATGCAGGAGC
AAACAAAGCGATCCGGGATTCACCATGAACGAAGGAGATGCAAGGAAAAAAAAATACTGG
CATATCATATCACACGATGAGAGTGATAGAAAAGAGAGAGCAAACTAACCAGGATCAATG
AGTAGCCGCAGCAGCGAGCGAGAGGCAACAAGAGCACAGCAAAGAAGGCGAAGAGCTTCT
TCTATGCAGGCGAGCGTTGGTTGGGCAATGAAAGGGC
>C17_23-97(II-1)
GGTTTATTTTGGGACGGAGGGAGTAGCATTTAAATTCAATGCTTATTTTATTTTTAAATC
TAGTGTAGTCATCAAATCCATAGTAGTCAAATCAAATGCTACATAACCTGAATTCAACGA
TCAACGACATACATAGGAGTAAGTACCAGTAAAAGAGCTCTTCGACCGTCTGCCTAAGCC
TAACACACATGACACATGGACACCGAACACAACCGTAGTTCACTGCAAAGGTAGCACTAC
TGGTAGGCTAGTAGCAAAGCTGATGAGAGCAGCGGCCGCAGATTCACAGCACGATGGGGT
CGGACGACTGCGAGCCCTTCCCTCCCACGCGCCTGAACCTCTTCGCCTGCACGCAGCTCC
GGCTGCTCCGCCGCACCGCGCCGCCGCCGCCGCCTGATCCCTTCGCCGCCCCGTCCTCCT
CCTCCCGCCGCCGCCGCCGCCGCCACTTCTGCTCCTCCTCCTCATCCTGCTGCTGCTGCT
CATCAGACCGCTCCTTCGGCGGCACGGCGTCGTCGTCGTCGGCGTCGCCGCGCACGATCC
CCGGAGCCTCCGCGTCCCCCGTGCCATGCGGCGCTTCCTGCTCGCGCGGTGGCATCACAG
CCAGGGGAGGGATCACCGCGATCACCTGGGGCTGGGGCTGTGGCGCGGCGTCGCCTCGCT
TAAGCGGCGGAGCAGGAGGGGAGGCCTCGATGAGACCGCGGATCCTGGACAGGGACGTCG
CCAGCTCGGCGGGGAGGCGGTGTTGCTCCAGAAACCGCGCGACGGTCGGGAGCTCCTCCC
TGACGCCCTCCACCTGCATGAACCGATCCAATCGATCACAACAACGAAACGCACGATGCA
ATCACCCGAACTGAACCGCGATGACACGCTCACGTCAATGTGACAGCTTCCTCAGCACGA
GTGTTAGGGAGATGGATTCTAATCTAATCACTCGGTGCATGTCCACACGTTTATTATACG
TTAGCTATATGACTATGATTTTTTATTTTTAAAAATGACAAGATAGATTGATAACAAACA
TGCCAGCAAATTCGACTTCTGTAAGTTATAACAATGATAACAAAGTTAATTGTGAATATA
TCTATACTAATTAAAATTTAATTTGCTACTTTTATTACAATTTAAATAAGTAAAATTTGA
GCTTGCATATTTGTAGAATAACATATTATTATATATGAATCTATCTTGTTATTTTTTTTA
ATTTTTTTATAACCATTTAGTTGATAGGATGTAGCAAGAGGGTGGATGTCCACGTAAGTG
ATTAAAAGTGTTTCACCGACAGGTAGTTTTACCACGGATATCAGGCTGAGCCCAAGGGAA
GCTCGCGCCATGGTCGCCGGAGTGAAAACATCTGCGGCGGCGGCGGCGGCGGCATCTGCT
GTATGACCATGATCACCACCATCTGCAGCGTTGATCAGCTGCTGGAACCGTTCGATCTCT
GAAGCGTACATCAGGCTCCAGTCCACTGCCGGGTTCCACAGCTGCCGCTGGAACGCGGGG
ACATCGTTGAGCGGGCGATGCTGTTCTTGCCCAAACTGGCGAGCGAACCGGTCCGGGGCG
TAGATTTCCTTGAGGTTGAAGCTGACCAGCCATGTTCTGGAGAAGCAGAGGTTATCCGGA
GCAGCGCAATGCTTCGGAATGGATGCAGGATCAACGCCCTTGTAGGGCTCCCAGTTGACC
TGAAGTTGTTGTTCATATCATCATATGGTCTCAAATCAAATGGCAAGGGAAAGGATGAAA
TGCTGAACACAAAACTGTGGTGATGACTGATGAGAATCACAACTCAGATGGATAGACTTT
TACATCAGAAACTTGAAGCAGGCTGAAGGCTTTCCTGATGTCTGAAACGTTCTTGGCCGG
TTGAGAGATCGTGCTCCCTGTCCACTTGAGTACTCGTGGGAAGATGTGTTCTGGAGGATC
ATACATGTCAGGGCGCAATGCCGGAATATACTCATATATCCAGCCCTACAGACAGATATT
CAGAATATATCAGAACATTTTCGCAATGGACACAGTGAAGGCACAAGTCACAAACTTGGT
CTGTAAGGTAAAATTTTGTGAGAAACAAAAATGGAGAATTTTGTTATTTCCTATCATCTT
TATGCCTTACTATCAATTACAATTCTCATGTTGAAGTTCATTAATCCTTTTCAGAAAACA
TGAACAGATCATAACAATCAAAATAGTTTTTTGATAGTTTCATAGAACTGGAAGATCATT
TCCTACTCGAAATTCAAGTGATATTTTCCTATACAATGGTTTTGTTAAACATACCATGAG
CAAAGCCGCGCTACCGAATAGCCTTTTTCTGGCAGAATGGGCCACGGCGATGGAGAGAGC
CTTGTAGAGATGAGCAAGAGCAGCAGCACCCCAAGCATATTCCTGTACCTTGTCAAAGTC
TGACAGAAGTGGCAAATACTTTGGTGAGACATAGCCCCTGTCCCTCTCTGGAAGTAAGGC
TGATCCAATCAAGAACAGGAGATATGCCCTGGTGCCATACATGATCTGATCATTGGTGGG
GCGTTCCGGGATCCGGCTAAACTTGGATTGCAGCCAAGAGAGCTTCACATGGCTGCCCCT
GCAGTCCCTGCAATCAGGCACTTGCCCCAGATACTGGAAGCAGAGGTCTTCGACCGACTT
GTTGAGCACAGCTCCGGTTGTCACCACACGGCCTGTCACCGGAATCCCCAGTATGTAGGC
GGCGTCCCTGAGTGAGGGTGCCATTTCAAAGCCATTGAGCTGAGCAGTGTTGGTCTCCTT
GCTCCACAGCTCGAAGAATGCCATGAGCGCGATGCGATCGATGACTAGGCCTGCTGTGTG
TATCAGGTTGCCGAGCCCGCTTGCATCGACCAATTGTTGCTGCTGCTCATTCAGCTTCCA
TGTGTCGAGTCTCTCCGTCGTCTGGCATACGGTTAGTTCATGGGTTCCCTGTATGTTTGA
GCATCAAAATGTTATGATTTAGGTACAAACTATATATCACAAGAGCCAAAGGAAGGTTCA
GCAAATTGGTGTCGCTTGCTCGTTGTTGATAAATAATAATTACCTGAATGACGCTTTTGT
TTGTTGGTTCTGCCTCTGCGTATTCCATCTGGTTCCATTAAGAGAAGGAATGTTATGTGG
TAAGTGTGCATACAATCCAAGAATTGCTCGCAGAGAAATTTCAGTTTAAGCATCCAGGTT
AAGTACGGCAAGAATTTGCATAAGTTTGATAACAACGTAACAAGTCCTCAATGAGCGGTC
TATTGCTTATATGAGCAACTGAACATGTAATTGAGACTTTGTTCCCCTCAAGGAAATGAA
AAAATTAACTAGCACAGAATCTGGAAACTTTGACATTGGTAATCAAAAGGACTGTATATA
TCAGGCATGATGATAATAAGGCTGGGAAAAACTGTAGATACCAGGTTTGATTCACTAAAG
TTCACCAAAAAACTGTAGAAGTTTTTAAACAGATGACGTGAGCTCTACCCTTAAGAGGAA
GAGAACTGCAACCACAAAGAGCAAAAGCACTAGGAACAACTGCTTTAAATTTTCTTCAGA
ATAAGGAGAAAGCAAAATGCCAGGATTGGCCACATACAAGGTACAAAAGGACAGCAGCAA
CCAGCCAAGAAACCATCAAAGTTTACCTGAACAAAAAAGATACGTTGTGAAACAGGAACT
GAACTACTCATCTAATCAACTGTAAAAATAAAGAAACAAAATCTGGAGGAAAATTGAATC
GAAATGACGTAGATGAAGTTGGTTGTGCGCCTAACAGCAGCCATTTCCATCATCTTAAAA
TATTGCAGCAGATGAGGAAGAATACCAGCACTAAATTAACGAGTATACACTTGATCAAGA
AGATGGTATACCATTTTAATCATAGAAAACATCACACAAAAGAGGGGGAACAAAATATCG
AAGAAATACATCCGATAACCATCCATTTCCTTCTAAAACTGACTAGGAAGAGCAAAATAA
AATTGACCGCTATCCTCTAAAACCCAACCACAAATATGGAAATCGGGACAGAAAACAAAG
GGGAAAGGAGAAAAAAAAAACTGAAGACCATAGATGAGATGGAACCCTTACACAGAAGCT
GGAGACCATCCATAGCAGTTGAAAAATTCAGCAGGAAAACAGAAACACACACCCCACACA
GGCGATTCCCAGTCATAAGCACAAGGATGAAATGATGAAAGAATACCAAAATGCAGGAGC
AAACAAAGCGATCCGGGATTCACCATGAACGAAGGAGATGCAAGGAAAAAAAAATACTGG
CATATCATATCACACGATGAGAGTGATAGAAAAGAGAGAGCAAACTAACCAGGATCAATG
AGTAGCCGCAGCAGCGAGCGAGAGGCAACAAGAGCACAGCAAAGAAGGCGAAGAGCTTCT
TCTATGCAGGCGAGCGTTGGTTGGGCAATGAAAGGGC
>C19_23-75(III)
GGTTTATTTTGGGACGGAGGGAGTAGCATTTAAATTCAATGCTTATTTTATTTTTAAATC
TAGTGTAGTCATCAAATCCATAGTAGTCAAATCAAATGCTACATAACCTGAATTCAACGA
TCAACGACATACATAGGAGTAAGTACCAGTAAAAGAGCTCTTCGACCGTCTGCCTAAGCC
TAACACACATGACACATGGACACCGAACACAACCGTAGTTCACTGCAAAGGTAGCACTAC
TGGTAGGCTAGTAGCAAAGCTGATGAGAGCAGCGGCCGCAGATTCACAGCACGATGGGGT
CGGACGACTGCGAGCCCTTCCCTCCCACGCGCCTGAACCTCTTCGCCTGCACGCAGCTCC
GGCTGCTCCGCCGCACCGCGCCGCCGCCGCCGCCTGATCCCTTCGCCGCCCCGTCCTCCT
CCTCCCGCCGCCGCCGCCGCCGCCACTTCTGCTCCTCCTCCTCATCCTGCTGCTGCTGCT
CATCAGACCGCTCCTTCGGCGGCACGGCGTCGTCGTCGTCGGCGTCGCCGCGCACGATCC
CCGGAGCCTCCGCGTCCCCCGTGCCATGCGGCGCTTCCTGCTCGCGCGGTGGCATCACAG
CCAGGGGAGGGATCACCGCGATCACCTGGGGCTGGGGCTGTGGCGCGGCGTCGCCTCGCT
TAAGCGGCGGAGCAGGAGGGGAGGCCTCGATGAGACCGCGGATCCTGGACAGGGACGTCG
CCAGCTCGGCGGGGAGGCGGTGTTGCTCCAGAAACCGCGCGACGGTCGGGAGCTCCTCCC
TGACGCCCTCCACCTGCATGAACCGATCCAATCGATCACAACAACGAAACGCACGATGCA
ATCACCCGAACTGAACCGCGATGACACGCTCACGTCAATGTGACAGCTTCCTCAGCACGA
GTGTTAGGGAGATGGATTCTAATCTAATCACTCGGTGCATGTCCACACGTTTATTATACG
TTAGCTATATGACTATGATTTTTTATTTTTAAAAATGACAAGATAGATTGATAACAAACA
TGCCAGCAAATTCGACTTCTGTAAGTTATAACAATGATAACAAAGTTAATTGTGAATATA
TCTATACTAATTAAAATTTAATTTGCTACTTTTATTACAATTTAAATAAGTAAAATTTGA
GCTTGCATATTTGTAGAATAACATATTATTATATATGAATCTATCTTGTTATTTTTTTTA
ATTTTTTTATAACCATTTAGTTGATAGGATGTAGCAAGAGGGTGGATGTCCACGTAAGTG
ATTAAAAGTGTTTCACCGACAGGTAGTTTTACCACGGATATCAGGCTGAGCCCAAGGGAA
GCTCGCGCCATGGTCGCCGGAGTGAAAACATCTGCGGCGGCGGCGGCGGCGGCATCTGCT
GTATGACCATGATCACCACCATCTGCAGCGTTGATCAGCTGCTGGAACCGTTCGATCTCT
GAAGCGTACATCAGGCTCCAGTCCACTGCCGGGTTCCACAGCTGCCGCTGGAACGCGGGG
ACATCGTTGAGCGGGCGATGCTGTTCTTGCCCAAACTGGCGAGCGAACCGGTCCGGGGCG
TAGATTTCCTTGAGGTTGAAGCTGACCAGCCATGTTCTGGAGAAGCAGAGGTTATCCGGA
GCAGCGCAATGCTTCGGAATGGATGCAGGATCAACGCCCTTGTAGGGCTCCCAGTTGACC
TGAAGTTGTTGTTCATATCATCATATGGTCTCAAATCAAATGGCAAGGGAAAGGATGAAA
TGCTGAACACAAAACTGTGGTGATGACTGATGAGAATCACAACTCAGATGGATAGACTTT
TACATCAGAAACTTGAAGCAGGCTGAAGGCTTTCCTGATGTCTGAAACGTTCTTGGCCGG
TTGAGAGATCGTGCTCCCTGTCCACTTGAGTACTCGTGGGAAGATGTGTTCTGGAGGATC
ATACATGTCAGGGCGCAATGCCGGAATATACTCATATATCCAGCCCTACAGACAGATATT
CAGAATATATCAGAACATTTTCGCAATGGACACAGTGAAGGCACAAGTCACAAACTTGGT
CTGTAAGGTAAAATTTTGTGAGAAACAAAAATGGAGAATTTTGTTATTTCCTATCATCTT
TATGCCTTACTATCAATTACAATTCTCATGTTGAAGTTCATTAATCCTTTTCAGAAAACA
TGAACAGATCATAACAATCAAAATAGTTTTTTGATAGTTTCATAGAACTGGAAGATCATT
TCCTACTCGAAATTCAAGTGATATTTTCCTATACAATGGTTTTGTTAAACATACCATGAG
CAAAGCCGCGCTACCGAATAGCCTTTTTCTGGCAGAATGGGCCACGGCGATGGAGAGAGC
CTTGTAGAGATGAGCAAGAGCAGCAGCACCCCAAGCATATTCCTGTACCTTGTCAAAGTC
TGACAGAAGTGGCAAATACTTTGGTGAGACATAGCCCCTGTCCCTCTCTGGAAGTAAGGC
TGATCCAATCAAGAACAGGAGATATGCCCTGGTGCCATACATGATCTGATCATTGGTGGG
GCGTTCCGGGATCCGGCTAAACTTGGATTGCAGCCAAGAGAGCTTCACATGGCTGCCCCT
GCAGTCCCTGCAATCAGGCACTTGCCCCAGATACTGGAAGCAGAGGTCTTCGACCGACTT
GTTGAGCACAGCTCCGGTTGTCACCACACGGCCTGTCACCGGAATCCCCAGTATGTAGGC
GGCGTCCCTGAGTGAGGGTGCCATTTCAAAGCCATTGAGCTGAGCAGTGTTGGTCTCCTT
GCTCCACAGCTCGAAGAATGCCATGAGCGCGATGCGATCGATGACTAGGCCTGCTGTGTG
TATCAGGTTGCCGAGCCCGCTTGCATCGACCAATTGTTGCTGCTGCTCATTCAGCTTCCA
TGTGTCGAGTCTCTCCGTCGTCTGGCATACGGTTAGTTCATGGGTTCCCTGTATGTTTGA
GCATCAAAATGTTATGATTTAGGTACAAACTATATATCACAAGAGCCAAAGGAAGGTTCA
GCAAATTGGTGTCGCTTGCTCGTTGTTGATAAATAATAATTACCTGAATGACGCTTTTGT
TTGTTGGTTCTGCCTCTGCGTATTCCATCTGGTTCCATTAAGAGAAGGAATGTTATGTGG
TAAGTGTGCATACAATCCAAGAATTGCTCGCAGAGAAATTTCAGTTTAAGCATCCAGGTT
AAGTACGGCAAGAATTTGCATAAGTTTGATAACAACGTAACAAGTCCTCAATGAGCGGTC
TATTGCTTATATGAGCAACTGAACATGTAATTGAGACTTTGTTCCCCTCAAGGAAATGAA
AAAATTAACTAGCACAGAATCTGGAAACTTTGACATTGGTAATCAAAAGGACTGTATATA
TCAGGCATGATGATAATAAGGCTGGGAAAAACTGTAGATACCAGGTTTGATTCACTAAAG
TTCACCAAAAAACTGTAGAAGTTTTTAAACAGATGACGTGAGCTCTACCCTTAAGAGGAA
GAGAACTGCAACCACAAAGAGCAAAAGCACTAGGAACAACTGCTTTAAATTTTCTTCAGA
ATAAGGAGAAAGCAAAATGCCAGGATTGGCCACATACAAGGTACAAAAGGACAGCAGCAA
CCAGCCAAGAAACCATCAAAGTTTACCTGAACAAAAAAGATACGTTGTGAAACAGGAACT
GAACTACTCATCTAATCAACTGTAAAAATAAAGAAACAAAATCTGGAGGAAAATTGAATC
GAAATGACGTAGATGAAGTTGGTTGTGCGCCTAACAGCAGCCATTTCCATCATCTTAAAA
TATTGCAGCAGATGAGGAAGAATACCAGCACTAAATTAACGAGTATACACTTGATCAAGA
AGATGGTATACCATTTTAATCATAGAAAACATCACACAAAAGAGGGGGAACAAAATATCG
AAGAAATACATCCGATAACCATCCATTTCCTTCTAAAACTGACTAGGAAGAGCAAAATAA
AATTGACCGCTATCCTCTAAAACCCAACCACAAATATGGAAATCGGGACAGAAAACAAAG
GGGAAAGGAGAAAAAAAAAACTGAAGACCATAGATGAGATGGAACCCTTACACAGAAGCT
GGAGACCATCCATAGCAGTTGAAAAATTCAGCAGGAAAACAGAAACACACACCCCACACA
GGCGATTCCCAGTCATAAGCACAAGGATGAAATGATGAAAGAATACCAAAATGCAGGAGC
AAACAAAGCGATCCGGGATTCACCATGAACGAAGGAGATGCAAGGAAAAAAAAATACTGG
CATATCATATCACACGATGAGAGTGATAGAAAAGAGAGAGCAAACTAACCAGGATCAATG
AGTAGCCGCAGCAGCGAGCGAGAGGCAACAAGAGCACAGCAAAGAAGGCGAAGAGCTTCT
TCTATGCAGGCGAGCGTTGGTTGGGCAATGAAAGGGC
>C3_23-16-3
GGTTTATTTTGGGACGGAGGGAGTAGCATTTAAATTCAATGCTTATTTTATTTTTAAATC
TAGTGTAGTCATCAAATCCATAGTAGTCAAATCAAATGCTACATAACCTGAATTCAACGA
TCAACGACATACATAGGAGTAAGTACCAGTAAAAGAGCTCTTCGACCGTCTGCCTAAGCC
TAACACACATGACACATGGACACCGAACACAACCGTAGTTCACTGCAAAGGTAGCACTAC
TGGTAGGCTAGTAGCAAAGCTGATGAGAGCAGCGGCCGCAGATTCACAGCACGATGGGGT
CGGACGACTGCGAGCCCTTCCCTCCCACGCGCCTGAACCTCTTCGCCTGCACGCAGCTCC
GGCTGCTCCGCCGCACCGCGCCGCCGCCGCCGCCTGATCCCTTCGCCGCCCCGTCCTCCT
CCTCCCGCCGCCGCCGCCGCCGCCACTTCTGCTCCTCCTCCTCATCCTGCTGCTGCTGCT
CATCAGACCGCTCCTTCGGCGGCACGGCGTCGTCGTCGTCGGCGTCGCCGCGCACGATCC
CCGGAGCCTCCGCGTCCCCCGTGCCATGCGGCGCTTCCTGCTCGCGCGGTGGCATCACAG
CCAGGGGAGGGATCACCGCGATCACCTGGGGCTGGGGCTGTGGCGCGGCGTCGCCTCGCT
TAAGCGGCGGAGCAGGAGGGGAGGCCTCGATGAGACCGCGGATCCTGGACAGGGACGTCG
CCAGCTCGGCGGGGAGGCGGTGTTGCTCCAGAAACCGCGCGACGGTCGGGAGCTCCTCCC
TGACGCCCTCCACCTGCATGAACCGATCCAATCGATCACAACAACGAAACGCACGATGCA
ATCACCCGAACTGAACCGCGATGACACGCTCACGTCAATGTGACAGCTTCCTCAGCACGA
GTGTTAGGGAGATGGATTCTAATCTAATCACTCGGTGCATGTCCACACGTTTATTATACG
TTAGCTATATGACTATGATTTTTTATTTTTAAAAATGACAAGATAGATTGATAACAAACA
TGCCAGCAAATTCGACTTCTGTAAGTTATAACAATGATAACAAAGTTAATTGTGAATATA
TCTATACTAATTAAAATTTAATTTGCTACTTTTATTACAATTTAAATAAGTAAAATTTGA
GCTTGCATATTTGTAGAATAACATATTATTATATATGAATCTATCTTGTTATTTTTTTTA
ATTTTTTTATAACCATTTAGTTGATAGGATGTAGCAAGAGGGTGGATGTCCACGTAAGTG
ATTAAAAGTGTTTCACCGACAGGTAGTTTTACCACGGATATCAGGCTGAGCCCAAGGGAA
GCTCGCGCCATGGTCGCCGGAGTGAAAACATCTGCGGCGGCGGCGGCGGCGGCATCTGCT
GTATGACCATGATCACCACCATCTGCAGCGTTGATCAGCTGCTGGAACCGTTCGATCTCT
GAAGCGTACATCAGGCTCCAGTCCACTGCCGGGTTCCACAGCTGCCGCTGGAACGCGGGG
ACATCGTTGAGCGGGCGATGCTGTTCTTGCCCAAACTGGCGAGCGAACCGGTCCGGGGCG
TAGATTTCCTTGAGGTTGAAGCTGACCAGCCATGTTCTGGAGAAGCAGAGGTTATCCGGA
GCAGCGCAATGCTTCGGAATGGATGCAGGATCAACGCCCTTGTAGGGCTCCCAGTTGACC
TGAAGTTGTTGTTCATATCATCATATGGTCTCAAATCAAATGGCAAGGGAAAGGATGAAA
TGCTGAACACAAAACTGTGGTGATGACTGATGAGAATCACAACTCAGATGGATAGACTTT
TACATCAGAAACTTGAAGCAGGCTGAAGGCTTTCCTGATGTCTGAAACGTTCTTGGCCGG
TTGAGAGATCGTGCTCCCTGTCCACTTGAGTACTCGTGGGAAGATGTGTTCTGGAGGATC
ATACATGTCAGGGCGCAATGCCGGAATATACTCATATATCCAGCCCTACAGACAGATATT
CAGAATATATCAGAACATTTTCGCAATGGACACAGTGAAGGCACAAGTCACAAACTTGGT
CTGTAAGGTAAAATTTTGTGAGAAACAAAAATGGAGAATTTTGTTATTTCCTATCATCTT
TATGCCTTACTATCAATTACAATTCTCATGTTGAAGTTCATTAATCCTTTTCAGAAAACA
TGAACAGATCATAACAATCAAAATAGTTTTTTGATAGTTTCATAGAACTGGAAGATCATT
TCCTACTCGAAATTCAAGTGATATTTTCCTATACAATGGTTTTGTTAAACATACCATGAG
CAAAGCCGCGCTACCGAATAGCCTTTTTCTGGCAGAATGGGCCACGGCGATGGAGAGAGC
CTTGTAGAGATGAGCAAGAGCAGCAGCACCCCAAGCATATTCCTGTACCTTGTCAAAGTC
TGACAGAAGTGGCAAATACTTTGGTGAGACATAGCCCCTGTCCCTCTCTGGAAGTAAGGC
TGATCCAATCAAGAACAGGAGATATGCCCTGGTGCCATACATGATCTGATCATTGGTGGG
GCGTTCCGGGATCCGGCTAAACTTGGATTGCAGCCAAGAGAGCTTCACATGGCTGCCCCT
GCAGTCCCTGCAATCAGGCACTTGCCCCAGATACTGGAAGCAGAGGTCTTCGACCGACTT
GTTGAGCACAGCTCCGGTTGTCACCACACGGCCTGTCACCGGAATCCCCAGTATGTAGGC
GGCGTCCCTGAGTGAGGGTGCCATTTCAAAGCCATTGAGCTGAGCAGTGTTGGTCTCCTT
GCTCCACAGCTCGAAGAATGCCATGAGCGCGATGCGATCGATGACTAGGCCTGCTGTGTG
TATCAGGTTGCCGAGCCCGCTTGCATCGACCAATTGTTGCTGCTGCTCATTCAGCTTCCA
TGTGTCGAGTCTCTCCGTCGTCTGGCATACGGTTAGTTCATGGGTTCCCTGTATGTTTGA
GCATCAAAATGTTATGATTTAGGTACAAACTATATATCACAAGAGCCAAAGGAAGGTTCA
GCAAATTGGTGTCGCTTGCTCGTTGTTGATAAATAATAATTACCTGAATGACGCTTTTGT
TTGTTGGTTCTGCCTCTGCGTATTCCATCTGGTTCCATTAAGAGAAGGAATGTTATGTGG
TAAGTGTGCATACAATCCAAGAATTGCTCGCAGAGAAATTTCAGTTTAAGCATCCAGGTT
AAGTACGGCAAGAATTTGCATAAGTTTGATAACAACGTAACAAGTCCTCAATGAGCGGTC
TATTGCTTATATGAGCAACTGAACATGTAATTGAGACTTTGTTCCCCTCAAGGAAATGAA
AAAATTAACTAGCACAGAATCTGGAAACTTTGACATTGGTAATCAAAAGGACTGTATATA
TCAGGCATGATGATAATAAGGCTGGGAAAAACTGTAGATACCAGGTTTGATTCACTAAAG
TTCACCAAAAAACTGTAGAAGTTTTTAAACAGATGACGTGAGCTCTACCCTTAAGAGGAA
GAGAACTGCAACCACAAAGAGCAAAAGCACTAGGAACAACTGCTTTAAATTTTCTTCAGA
ATAAGGAGAAAGCAAAATGCCAGGATTGGCCACATACAAGGTACAAAAGGACAGCAGCAA
CCAGCCAAGAAACCATCAAAGTTTACCTGAACAAAAAAGATACGTTGTGAAACAGGAACT
GAACTACTCATCTAATCAACTGTAAAAATAAAGAAACAAAATCTGGAGGAAAATTGAATC
GAAATGACGTAGATGAAGTTGGTTGTGCGCCTAACAGCAGCCATTTCCATCATCTTAAAA
TATTGCAGCAGATGAGGAAGAATACCAGCACTAAATTAACGAGTATACACTTGATCAAGA
AGATGGTATACCATTTTAATCATAGAAAACATCACACAAAAGAGGGGGAACAAAATATCG
AAGAAATACATCCGATAACCATCCATTTCCTTCTAAAACTGACTAGGAAGAGCAAAATAA
AATTGACCGCTATCCTCTAAAACCCAACCACAAATATGGAAATCGGGACAGAAAACAAAG
GGGAAAGGAGAAAAAAAAAACTGAAGACCATAGATGAGATGGAACCCTTACACAGAAGCT
GGAGACCATCCATAGCAGTTGAAAAATTCAGCAGGAAAACAGAAACACACACCCCACACA
GGCGATTCCCAGTCATAAGCACAAGGATGAAATGATGAAAGAATACCAAAATGCAGGAGC
AAACAAAGCGATCCGGGATTCACCATGAACGAAGGAGATGCAAGGAAAAAAAAATACTGG
CATATCATATCACACGATGAGAGTGATAGAAAAGAGAGAGCAAACTAACCAGGATCAATG
AGTAGCCGCAGCAGCGAGCGAGAGGCAACAAGAGCACAGCAAAGAAGGCGAAGAGCTTCT
TCTATGCAGGCGAGCGTTGGTTGGGCAATGAAAGGGC
>C8_23-1(I)
GGTTTATTTTGGGACGGAGGGAGTAGCATTTAAATTCAATGCTTATTTTATTTTTAAATC
TAGTGTAGTCATCAAATCCATAGTAGTCAAATCAAATGCTACATAACCTGAATTCAACGA
TCAACGACATACATAGGAGTAAGTACCAGTAAAAGAGCTCTTCGACCGTCTGCCTAAGCC
TAACACACATGACACATGGACACCGAACACAACCGTAGTTCACTGCAAAGGTAGCACTAC
TGGTAGGCTAGTAGCAAAGCTGATGAGAGCAGCGGCCGCAGATTCACAGCACGATGGGGT
CGGACGACTGCGAGCCCTTCCCTCCCACGCGCCTGAACCTCTTCGCCTGCACGCAGCTCC
GGCTGCTCCGCCGCACCGCGCCGCCGCCGCCGCCTGATCCCTTCGCCGCCCCGTCCTCCT
CCTCCCGCCGCCGCCGCCGCCGCCACTTCTGCTCCTCCTCCTCATCCTGCTGCTGCTGCT
CATCAGACCGCTCCTTCGGCGGCACGGCGTCGTCGTCGTCGGCGTCGCCGCGCACGATCC
CCGGAGCCTCCGCGTCCCCCGTGCCATGCGGCGCTTCCTGCTCGCGCGGTGGCATCACAG
CCAGGGGAGGGATCACCGCGATCACCTGGGGCTGGGGCTGTGGCGCGGCGTCGCCTCGCT
TAAGCGGCGGAGCAGGAGGGGAGGCCTCGATGAGACCGCGGATCCTGGACAGGGACGTCG
CCAGCTCGGCGGGGAGGCGGTGTTGCTCCAGAAACCGCGCGACGGTCGGGAGCTCCTCCC
TGACGCCCTCCACCTGCATGAACCGATCCAATCGATCACAACAACGAAACGCACGATGCA
ATCACCCGAACTGAACCGCGATGACACGCTCACGTCAATGTGACAGCTTCCTCAGCACGA
GTGTTAGGGAGATGGATTCTAATCTAATCACTCGGTGCATGTCCACACGTTTATTATACG
TTAGCTATATGACTATGATTTTTTATTTTTAAAAATGACAAGATAGATTGATAACAAACA
TGCCAGCAAATTCGACTTCTGTAAGTTATAACAATGATAACAAAGTTAATTGTGAATATA
TCTATACTAATTAAAATTTAATTTGCTACTTTTATTACAATTTAAATAAGTAAAATTTGA
GCTTGCATATTTGTAGAATAACATATTATTATATATGAATCTATCTTGTTATTTTTTTTA
ATTTTTTTATAACCATTTAGTTGATAGGATGTAGCAAGAGGGTGGATGTCCACGTAAGTG
ATTAAAAGTGTTTCACCGACAGGTAGTTTTACCACGGATATCAGGCTGAGCCCAAGGGAA
GCTCGCGCCATGGTCGCCGGAGTGAAAACATCTGCGGCGGCGGCGGCGGCGGCATCTGCT
GTATGACCATGATCACCACCATCTGCAGCGTTGATCAGCTGCTGGAACCGTTCGATCTCT
GAAGCGTACATCAGGCTCCAGTCCACTGCCGGGTTCCACAGCTGCCGCTGGAACGCGGGG
ACATCGTTGAGCGGGCGATGCTGTTCTTGCCCAAACTGGCGAGCGAACCGGTCCGGGGCG
TAGATTTCCTTGAGGTTGAAGCTGACCAGCCATGTTCTGGAGAAGCAGAGGTTATCCGGA
GCAGCGCAATGCTTCGGAATGGATGCAGGATCAACGCCCTTGTAGGGCTCCCAGTTGACC
TGAAGTTGTTGTTCATATCATCATATGGTCTCAAATCAAATGGCAAGGGAAAGGATGAAA
TGCTGAACACAAAACTGTGGTGATGACTGATGAGAATCACAACTCAGATGGATAGACTTT
TACATCAGAAACTTGAAGCAGGCTGAAGGCTTTCCTGATGTCTGAAACGTTCTTGGCCGG
TTGAGAGATCGTGCTCCCTGTCCACTTGAGTACTCGTGGGAAGATGTGTTCTGGAGGATC
ATACATGTCAGGGCGCAATGCCGGAATATACTCATATATCCAGCCCTACAGACAGATATT
CAGAATATATCAGAACATTTTCGCAATGGACACAGTGAAGGCACAAGTCACAAACTTGGT
CTGTAAGGTAAAATTTTGTGAGAAACAAAAATGGAGAATTTTGTTATTTCCTATCATCTT
TATGCCTTACTATCAATTACAATTCTCATGTTGAAGTTCATTAATCCTTTTCAGAAAACA
TGAACAGATCATAACAATCAAAATAGTTTTTTGATAGTTTCATAGAACTGGAAGATCATT
TCCTACTCGAAATTCAAGTGATATTTTCCTATACAATGGTTTTGTTAAACATACCATGAG
CAAAGCCGCGCTACCGAATAGCCTTTTTCTGGCAGAATGGGCCACGGCGATGGAGAGAGC
CTTGTAGAGATGAGCAAGAGCAGCAGCACCCCAAGCATATTCCTGTACCTTGTCAAAGTC
TGACAGAAGTGGCAAATACTTTGGTGAGACATAGCCCCTGTCCCTCTCTGGAAGTAAGGC
TGATCCAATCAAGAACAGGAGATATGCCCTGGTGCCATACATGATCTGATCATTGGTGGG
GCGTTCCGGGATCCGGCTAAACTTGGATTGCAGCCAAGAGAGCTTCACATGGCTGCCCCT
GCAGTCCCTGCAATCAGGCACTTGCCCCAGATACTGGAAGCAGAGGTCTTCGACCGACTT
GTTGAGCACAGCTCCGGTTGTCACCACACGGCCTGTCACCGGAATCCCCAGTATGTAGGC
GGCGTCCCTGAGTGAGGGTGCCATTTCAAAGCCATTGAGCTGAGCAGTGTTGGTCTCCTT
GCTCCACAGCTCGAAGAATGCCATGAGCGCGATGCGATCGATGACTAGGCCTGCTGTGTG
TATCAGGTTGCCGAGCCCGCTTGCATCGACCAATTGTTGCTGCTGCTCATTCAGCTTCCA
TGTGTCGAGTCTCTCCGTCGTCTGGCATACGGTTAGTTCATGGGTTCCCTGTATGTTTGA
GCATCAAAATGTTATGATTTAGGTACAAACTATATATCACAAGAGCCAAAGGAAGGTTCA
GCAAATTGGTGTCGCTTGCTCGTTGTTGATAAATAATAATTACCTGAATGACGCTTTTGT
TTGTTGGTTCTGCCTCTGCGTATTCCATCTGGTTCCATTAAGAGAAGGAATGTTATGTGG
TAAGTGTGCATACAATCCAAGAATTGCTCGCAGAGAAATTTCAGTTTAAGCATCCAGGTT
AAGTACGGCAAGAATTTGCATAAGTTTGATAACAACGTAACAAGTCCTCAATGAGCGGTC
TATTGCTTATATGAGCAACTGAACATGTAATTGAGACTTTGTTCCCCTCAAGGAAATGAA
AAAATTAACTAGCACAGAATCTGGAAACTTTGACATTGGTAATCAAAAGGACTGTATATA
TCAGGCATGATGATAATAAGGCTGGGAAAAACTGTAGATACCAGGTTTGATTCACTAAAG
TTCACCAAAAAACTGTAGAAGTTTTTAAACAGATGACGTGAGCTCTACCCTTAAGAGGAA
GAGAACTGCAACCACAAAGAGCAAAAGCACTAGGAACAACTGCTTTAAATTTTCTTCAGA
ATAAGGAGAAAGCAAAATGCCAGGATTGGCCACATACAAGGTACAAAAGGACAGCAGCAA
CCAGCCAAGAAACCATCAAAGTTTACCTGAACAAAAAAGATACGTTGTGAAACAGGAACT
GAACTACTCATCTAATCAACTGTAAAAATAAAGAAACAAAATCTGGAGGAAAATTGAATC
GAAATGACGTAGATGAAGTTGGTTGTGCGCCTAACAGCAGCCATTTCCATCATCTTAAAA
TATTGCAGCAGATGAGGAAGAATACCAGCACTAAATTAACGAGTATACACTTGATCAAGA
AGATGGTATACCATTTTAATCATAGAAAACATCACACAAAAGAGGGGGAACAAAATATCG
AAGAAATACATCCGATAACCATCCATTTCCTTCTAAAACTGACTAGGAAGAGCAAAATAA
AATTGACCGCTATCCTCTAAAACCCAACCACAAATATGGAAATCGGGACAGAAAACAAAG
GGGAAAGGAGAAAAAAAAAACTGAAGACCATAGATGAGATGGAACCCTTACACAGAAGCT
GGAGACCATCCATAGCAGTTGAAAAATTCAGCAGGAAAACAGAAACACACACCCCACACA
GGCGATTCCCAGTCATAAGCACAAGGATGAAATGATGAAAGAATACCAAAATGCAGGAGC
AAACAAAGCGATCCGGGATTCACCATGAACGAAGGAGATGCAAGGAAAAAAAAATACTGG
CATATCATATCACACGATGAGAGTGATAGAAAAGAGAGAGCAAACTAACCAGGATCAATG
AGTAGCCGCAGCAGCGAGCGAGAGGCAACAAGAGCACAGCAAAGAAGGCGAAGAGCTTCT
TCTATGCAGGCGAGCGTTGGTTGGGCAATGAAAGGGC
>R23_H3-1
GGTTTATTTTGGGACGGAGGGAGTAGCATTTAAATTCAATGCTTATTTTATTTTTAAATC
TAGTGTAGTCATCAAATCCATAGTAGTCAAATCAAATGCTACATAACCTGAATTCAACGA
TCAACGACATACATAGGAGTAAGTACCAGTAAAAGAGCTCTTCGACCGTCTGCCTAAGCC
TAACACACATGACACATGGACACCGAACACAACCGTAGTTCACTGCAAAGGTAGCACTAC
TGGTAGGCTAGTAGCAAAGCTGATGAGAGCAGCGGCCGCAGATTCACAGCACGATGGGGT
CGGACGACTGCGAGCCCTTCCCTCCCACGCGCCTGAACCTCTTCGCCTGCACGCAGCTCC
GGCTGCTCCGCCGCACCGCGCCGCCGCCGCCGCCTGATCCCTTCGCCGCCCCGTCCTCCT
CCTCCCGCCGCCGCCGCCGCCGCCACTTCTGCTCCTCCTCCTCATCCTGCTGCTGCTGCT
CATCAGACCGCTCCTTCGGCGGCACGGCGTCGTCGTCGTCGGCGTCGCCGCGCACGATCC
CCGGAGCCTCCGCGTCCCCCGTGCCATGCGGCGCTTCCTGCTCGCGCGGTGGCATCACAG
CCAGGGGAGGGATCACCGCGATCACCTGGGGCTGGGGCTGTGGCGCGGCGTCGCCTCGCT
TAAGCGGCGGAGCAGGAGGGGAGGCCTCGATGAGACCGCGGATCCTGGACAGGGACGTCG
CCAGCTCGGCGGGGAGGCGGTGTTGCTCCAGAAACCGCGCGACGGTCGGGAGCTCCTCCC
TGACGCCCTCCACCTGCATGAACCGATCCAATCGATCACAACAACGAAACGCACGATGCA
ATCACCCGAACTGAACCGCGATGACACGCTCACGTCAATGTGACAGCTTCCTCAGCACGA
GTGTTAGGGAGATGGATTCTAATCTAATCACTCGGTGCATGTCCACACGTTTATTATACG
TTAGCTATATGACTATGATTTTTTATTTTTAAAAATGACAAGATAGATTGATAACAAACA
TGCCAGCAAATTCGACTTCTGTAAGTTATAACAATGATAACAAAGTTAATTGTGAATATA
TCTATACTAATTAAAATTTAATTTGCTACTTTTATTACAATTTAAATAAGTAAAATTTGA
GCTTGCATATTTGTAGAATAACATATTATTATATATGAATCTATCTTGTTATTTTTTTTA
ATTTTTTTATAACCATTTAGTTGATAGGATGTAGCAAGAGGGTGGATGTCCACGTAAGTG
ATTAAAAGTGTTTCACCGACAGGTAGTTTTACCACGGATATCAGGCTGAGCCCAAGGGAA
GCTCGCGCCATGGTCGCCGGAGTGAAAACATCTGCGGCGGCGGCGGCGGCGGCATCTGCT
GTATGACCATGATCACCACCATCTGCAGCGTTGATCAGCTGCTGGAACCGTTCGATCTCT
GAAGCGTACATCAGGCTCCAGTCCACTGCCGGGTTCCACAGCTGCCGCTGGAACGCGGGG
ACATCGTTGAGCGGGCGATGCTGTTCTTGCCCAAACTGGCGAGCGAACCGGTCCGGGGCG
TAGATTTCCTTGAGGTTGAAGCTGACCAGCCATGTTCTGGAGAAGCAGAGGTTATCCGGA
GCAGCGCAATGCTTCGGAATGGATGCAGGATCAACGCCCTTGTAGGGCTCCCAGTTGACC
TGAAGTTGTTGTTCATATCATCATATGGTCTCAAATCAAATGGCAAGGGAAAGGATGAAA
TGCTGAACACAAAACTGTGGTGATGACTGATGAGAATCACAACTCAGATGGATAGACTTT
TACATCAGAAACTTGAAGCAGGCTGAAGGCTTTCCTGATGTCTGAAACGTTCTTGGCCGG
TTGAGAGATCGTGCTCCCTGTCCACTTGAGTACTCGTGGGAAGATGTGTTCTGGAGGATC
ATACATGTCAGGGCGCAATGCCGGAATATACTCATATATCCAGCCCTACAGACAGATATT
CAGAATATATCAGAACATTTTCGCAATGGACACAGTGAAGGCACAAGTCACAAACTTGGT
CTGTAAGGTAAAATTTTGTGAGAAACAAAAATGGAGAATTTTGTTATTTCCTATCATCTT
TATGCCTTACTATCAATTACAATTCTCATGTTGAAGTTCATTAATCCTTTTCAGAAAACA
TGAACAGATCATAACAATCAAAATAGTTTTTTGATAGTTTCATAGAACTGGAAGATCATT
TCCTACTCGAAATTCAAGTGATATTTTCCTATACAATGGTTTTGTTAAACATACCATGAG
CAAAGCCGCGCTACCGAATAGCCTTTTTCTGGCAGAATGGGCCACGGCGATGGAGAGAGC
CTTGTAGAGATGAGCAAGAGCAGCAGCACCCCAAGCATATTCCTGTACCTTGTCAAAGTC
TGACAGAAGTGGCAAATACTTTGGTGAGACATAGCCCCTGTCCCTCTCTGGAAGTAAGGC
TGATCCAATCAAGAACAGGAGATATGCCCTGGTGCCATACATGATCTGATCATTGGTGGG
GCGTTCCGGGATCCGGCTAAACTTGGATTGCAGCCAAGAGAGCTTCACATGGCTGCCCCT
GCAGTCCCTGCAATCAGGCACTTGCCCCAGATACTGGAAGCAGAGGTCTTCGACCGACTT
GTTGAGCACAGCTCCGGTTGTCACCACACGGCCTGTCACCGGAATCCCCAGTATGTAGGC
GGCGTCCCTGAGTGAGGGTGCCATTTCAAAGCCATTGAGCTGAGCAGTGTTGGTCTCCTT
GCTCCACAGCTCGAAGAATGCCATGAGCGCGATGCGATCGATGACTAGGCCTGCTGTGTG
TATCAGGTTGCCGAGCCCGCTTGCATCGACCAATTGTTGCTGCTGCTCATTCAGCTTCCA
TGTGTCGAGTCTCTCCGTCGTCTGGCATACGGTTAGTTCATGGGTTCCCTGTATGTTTGA
GCATCAAAATGTTATGATTTAGGTACAAACTATATATCACAAGAGCCAAAGGAAGGTTCA
GCAAATTGGTGTCGCTTGCTCGTTGTTGATAAATAATAATTACCTGAATGACGCTTTTGT
TTGTTGGTTCTGCCTCTGCGTATTCCATCTGGTTCCATTAAGAGAAGGAATGTTATGTGG
TAAGTGTGCATACAATCCAAGAATTGCTCGCAGAGAAATTTCAGTTTAAGCATCCAGGTT
AAGTACGGCAAGAATTTGCATAAGTTTGATAACAACGTAACAAGTCCTCAATGAGCGGTC
TATTGCTTATATGAGCAACTGAACATGTAATTGAGACTTTGTTCCCCTCAAGGAAATGAA
AAAATTAACTAGCACAGAATCTGGAAACTTTGACATTGGTAATCAAAAGGACTGTATATA
TCAGGCATGATGATAATAAGGCTGGGAAAAACTGTAGATACCAGGTTTGATTCACTAAAG
TTCACCAAAAAACTGTAGAAGTTTTTAAACAGATGACGTGAGCTCTACCCTTAAGAGGAA
GAGAACTGCAACCACAAAGAGCAAAAGCACTAGGAACAACTGCTTTAAATTTTCTTCAGA
ATAAGGAGAAAGCAAAATGCCAGGATTGGCCACATACAAGGTACAAAAGGACAGCAGCAA
CCAGCCAAGAAACCATCAAAGTTTACCTGAACAAAAAAGATACGTTGTGAAACAGGAACT
GAACTACTCATCTAATCAACTGTAAAAATAAAGAAACAAAATCTGGAGGAAAATTGAATC
GAAATGACGTAGATGAAGTTGGTTGTGCGCCTAACAGCAGCCATTTCCATCATCTTAAAA
TATTGCAGCAGATGAGGAAGAATACCAGCACTAAATTAACGAGTATACACTTGATCAAGA
AGATGGTATACCATTTTAATCATAGAAAACATCACACAAAAGAGGGGGAACAAAATATCG
AAGAAATACATCCGATAACCATCCATTTCCTTCTAAAACTGACTAGGAAGAGCAAAATAA
AATTGACCGCTATCCTCTAAAACCCAACCACAAATATGGAAATCGGGACAGAAAACAAAG
GGGAAAGGAGAAAAAAAAAACTGAAGACCATAGATGAGATGGAACCCTTACACAGAAGCT
GGAGACCATCCATAGCAGTTGAAAAATTCAGCAGGAAAACAGAAACACACACCCCACACA
GGCGATTCCCAGTCATAAGCACAAGGATGAAATGATGAAAGAATACCAAAATGCAGGAGC
AAACAAAGCGATCCGGGATTCACCATGAACGAAGGAGATGCAAGGAAAAAAAAATACTGG
CATATCATATCACACGATGAGAGTGATAGAAAAGAGAGAGCAAACTAACCAGGATCAATG
AGTAGCCGCAGCAGCGAGCGAGAGGCAACAAGAGCACAGCAAAGAAGGCGAAGAGCTTCT
TCTATGCAGGCGAGCGTTGGTTGGGCAATGAAAGGGC
>R24_H2-1
GGTTTATTTTGGGACGGAGGGAGTAGCATTTAAATTCAATGCTTATTTTATTTTTAAATC
TAGTGTAGTCATCAAATCCATAGTAGTCAAATCAAATGCTACATAACCTGAATTCAACGA
TCAACGACATACATAGGAGTAAGTACCAGTAAAAGAGCTCTTCGACCGTCTGCCTAAGCC
TAACACACATGACACATGGACACCGAACACAACCGTAGTTCACTGCAAAGGTAGCACTAC
TGGTAGGCTAGTAGCAAAGCTGATGAGAGCAGCGGCCGCAGATTCACAGCACGATGGGGT
CGGACGACTGCGAGCCCTTCCCTCCCACGCGCCTGAACCTCTTCGCCTGCACGCAGCTCC
GGCTGCTCCGCCGCACCGCGCCGCCGCCGCCGCCTGATCCCTTCGCCGCCCCGTCCTCCT
CCTCCCGCCGCCGCCGCCGCCGCCACTTCTGCTCCTCCTCCTCATCCTGCTGCTGCTGCT
CATCAGACCGCTCCTTCGGCGGCACGGCGTCGTCGTCGTCGGCGTCGCCGCGCACGATCC
CCGGAGCCTCCGCGTCCCCCGTGCCATGCGGCGCTTCCTGCTCGCGCGGTGGCATCACAG
CCAGGGGAGGGATCACCGCGATCACCTGGGGCTGGGGCTGTGGCGCGGCGTCGCCTCGCT
TAAGCGGCGGAGCAGGAGGGGAGGCCTCGATGAGACCGCGGATCCTGGACAGGGACGTCG
CCAGCTCGGCGGGGAGGCGGTGTTGCTCCAGAAACCGCGCGACGGTCGGGAGCTCCTCCC
TGACGCCCTCCACCTGCATGAACCGATCCAATCGATCACAACAACGAAACGCACGATGCA
ATCACCCGAACTGAACCGCGATGACACGCTCACGTCAATGTGACAGCTTCCTCAGCACGA
GTGTTAGGGAGATGGATTCTAATCTAATCACTCGGTGCATGTCCACACGTTTATTATACG
TTAGCTATATGACTATGATTTTTTATTTTTAAAAATGACAAGATAGATTGATAACAAACA
TGCCAGCAAATTCGACTTCTGTAAGTTATAACAATGATAACAAAGTTAATTGTGAATATA
TCTATACTAATTAAAATTTAATTTGCTACTTTTATTACAATTTAAATAAGTAAAATTTGA
GCTTGCATATTTGTAGAATAACATATTATTATATATGAATCTATCTTGTTATTTTTTTTA
ATTTTTTTATAACCATTTAGTTGATAGGATGTAGCAAGAGGGTGGATGTCCACGTAAGTG
ATTAAAAGTGTTTCACCGACAGGTAGTTTTACCACGGATATCAGGCTGAGCCCAAGGGAA
GCTCGCGCCATGGTCGCCGGAGTGAAAACATCTGCGGCGGCGGCGGCGGCGGCATCTGCT
GTATGACCATGATCACCACCATCTGCAGCGTTGATCAGCTGCTGGAACCGTTCGATCTCT
GAAGCGTACATCAGGCTCCAGTCCACTGCCGGGTTCCACAGCTGCCGCTGGAACGCGGGG
ACATCGTTGAGCGGGCGATGCTGTTCTTGCCCAAACTGGCGAGCGAACCGGTCCGGGGCG
TAGATTTCCTTGAGGTTGAAGCTGACCAGCCATGTTCTGGAGAAGCAGAGGTTATCCGGA
GCAGCGCAATGCTTCGGAATGGATGCAGGATCAACGCCCTTGTAGGGCTCCCAGTTGACC
TGAAGTTGTTGTTCATATCATCATATGGTCTCAAATCAAATGGCAAGGGAAAGGATGAAA
TGCTGAACACAAAACTGTGGTGATGACTGATGAGAATCACAACTCAGATGGATAGACTTT
TACATCAGAAACTTGAAGCAGGCTGAAGGCTTTCCTGATGTCTGAAACGTTCTTGGCCGG
TTGAGAGATCGTGCTCCCTGTCCACTTGAGTACTCGTGGGAAGATGTGTTCTGGAGGATC
ATACATGTCAGGGCGCAATGCCGGAATATACTCATATATCCAGCCCTACAGACAGATATT
CAGAATATATCAGAACATTTTCGCAATGGACACAGTGAAGGCACAAGTCACAAACTTGGT
CTGTAAGGTAAAATTTTGTGAGAAACAAAAATGGAGAATTTTGTTATTTCCTATCATCTT
TATGCCTTACTATCAATTACAATTCTCATGTTGAAGTTCATTAATCCTTTTCAGAAAACA
TGAACAGATCATAACAATCAAAATAGTTTTTTGATAGTTTCATAGAACTGGAAGATCATT
TCCTACTCGAAATTCAAGTGATATTTTCCTATACAATGGTTTTGTTAAACATACCATGAG
CAAAGCCGCGCTACCGAATAGCCTTTTTCTGGCAGAATGGGCCACGGCGATGGAGAGAGC
CTTGTAGAGATGAGCAAGAGCAGCAGCACCCCAAGCATATTCCTGTACCTTGTCAAAGTC
TGACAGAAGTGGCAAATACTTTGGTGAGACATAGCCCCTGTCCCTCTCTGGAAGTAAGGC
TGATCCAATCAAGAACAGGAGATATGCCCTGGTGCCATACATGATCTGATCATTGGTGGG
GCGTTCCGGGATCCGGCTAAACTTGGATTGCAGCCAAGAGAGCTTCACATGGCTGCCCCT
GCAGTCCCTGCAATCAGGCACTTGCCCCAGATACTGGAAGCAGAGGTCTTCGACCGACTT
GTTGAGCACAGCTCCGGTTGTCACCACACGGCCTGTCACCGGAATCCCCAGTATGTAGGC
GGCGTCCCTGAGTGAGGGTGCCATTTCAAAGCCATTGAGCTGAGCAGTGTTGGTCTCCTT
GCTCCACAGCTCGAAGAATGCCATGAGCGCGATGCGATCGATGACTAGGCCTGCTGTGTG
TATCAGGTTGCCGAGCCCGCTTGCATCGACCAATTGTTGCTGCTGCTCATTCAGCTTCCA
TGTGTCGAGTCTCTCCGTCGTCTGGCATACGGTTAGTTCATGGGTTCCCTGTATGTTTGA
GCATCAAAATGTTATGATTTAGGTACAAACTATATATCACAAGAGCCAAAGGAAGGTTCA
GCAAATTGGTGTCGCTTGCTCGTTGTTGATAAATAATAATTACCTGAATGACGCTTTTGT
TTGTTGGTTCTGCCTCTGCGTATTCCATCTGGTTCCATTAAGAGAAGGAATGTTATGTGG
TAAGTGTGCATACAATCCAAGAATTGCTCGCAGAGAAATTTCAGTTTAAGCATCCAGGTT
AAGTACGGCAAGAATTTGCATAAGTTTGATAACAACGTAACAAGTCCTCAATGAGCGGTC
TATTGCTTATATGAGCAACTGAACATGTAATTGAGACTTTGTTCCCCTCAAGGAAATGAA
AAAATTAACTAGCACAGAATCTGGAAACTTTGACATTGGTAATCAAAAGGACTGTATATA
TCAGGCATGATGATAATAAGGCTGGGAAAAACTGTAGATACCAGGTTTGATTCACTAAAG
TTCACCAAAAAACTGTAGAAGTTTTTAAACAGATGACGTGAGCTCTACCCTTAAGAGGAA
GAGAACTGCAACCACAAAGAGCAAAAGCACTAGGAACAACTGCTTTAAATTTTCTTCAGA
ATAAGGAGAAAGCAAAATGCCAGGATTGGCCACATACAAGGTACAAAAGGACAGCAGCAA
CCAGCCAAGAAACCATCAAAGTTTACCTGAACAAAAAAGATACGTTGTGAAACAGGAACT
GAACTACTCATCTAATCAACTGTAAAAATAAAGAAACAAAATCTGGAGGAAAATTGAATC
GAAATGACGTAGATGAAGTTGGTTGTGCGCCTAACAGCAGCCATTTCCATCATCTTAAAA
TATTGCAGCAGATGAGGAAGAATACCAGCACTAAATTAACGAGTATACACTTGATCAAGA
AGATGGTATACCATTTTAATCATAGAAAACATCACACAAAAGAGGGGGAACAAAATATCG
AAGAAATACATCCGATAACCATCCATTTCCTTCTAAAACTGACTAGGAAGAGCAAAATAA
AATTGACCGCTATCCTCTAAAACCCAACCACAAATATGGAAATCGGGACAGAAAACAAAG
GGGAAAGGAGAAAAAAAAAACTGAAGACCATAGATGAGATGGAACCCTTACACAGAAGCT
GGAGACCATCCATAGCAGTTGAAAAATTCAGCAGGAAAACAGAAACACACACCCCACACA
GGCGATTCCCAGTCATAAGCACAAGGATGAAATGATGAAAGAATACCAAAATGCAGGAGC
AAACAAAGCGATCCGGGATTCACCATGAACGAAGGAGATGCAAGGAAAAAAAAATACTGG
CATATCATATCACACGATGAGAGTGATAGAAAAGAGAGAGCAAACTAACCAGGATCAATG
AGTAGCCGCAGCAGCGAGCGAGAGGCAACAAGAGCACAGCAAAGAAGGCGAAGAGCTTCT
TCTATGCAGGCGAGCGTTGGTTGGGCAATGAAAGGGC
>R25_H1-1
GGTTTATTTTGGGACGGAGGGAGTAGCATTTAAATTCAATGCTTATTTTATTTTTAAATC
TAGTGTAGTCATCAAATCCATAGTAGTCAAATCAAATGCTACATAACCTGAATTCAACGA
TCAACGACATACATAGGAGTAAGTACCAGTAAAAGAGCTCTTCGACCGTCTGCCTAAGCC
TAACACACATGACACATGGACACCGAACACAACCGTAGTTCACTGCAAAGGTAGCACTAC
TGGTAGGCTAGTAGCAAAGCTGATGAGAGCAGCGGCCGCAGATTCACAGCACGATGGGGT
CGGACGACTGCGAGCCCTTCCCTCCCACGCGCCTGAACCTCTTCGCCTGCACGCAGCTCC
GGCTGCTCCGCCGCACCGCGCCGCCGCCGCCGCCTGATCCCTTCGCCGCCCCGTCCTCCT
CCTCCCGCCGCCGCCGCCGCCGCCACTTCTGCTCCTCCTCCTCATCCTGCTGCTGCTGCT
CATCAGACCGCTCCTTCGGCGGCACGGCGTCGTCGTCGTCGGCGTCGCCGCGCACGATCC
CCGGAGCCTCCGCGTCCCCCGTGCCATGCGGCGCTTCCTGCTCGCGCGGTGGCATCACAG
CCAGGGGAGGGATCACCGCGATCACCTGGGGCTGGGGCTGTGGCGCGGCGTCGCCTCGCT
TAAGCGGCGGAGCAGGAGGGGAGGCCTCGATGAGACCGCGGATCCTGGACAGGGACGTCG
CCAGCTCGGCGGGGAGGCGGTGTTGCTCCAGAAACCGCGCGACGGTCGGGAGCTCCTCCC
TGACGCCCTCCACCTGCATGAACCGATCCAATCGATCACAACAACGAAACGCACGATGCA
ATCACCCGAACTGAACCGCGATGACACGCTCACGTCAATGTGACAGCTTCCTCAGCACGA
GTGTTAGGGAGATGGATTCTAATCTAATCACTCGGTGCATGTCCACACGTTTATTATACG
TTAGCTATATGACTATGATTTTTTATTTTTAAAAATGACAAGATAGATTGATAACAAACA
TGCCAGCAAATTCGACTTCTGTAAGTTATAACAATGATAACAAAGTTAATTGTGAATATA
TCTATACTAATTAAAATTTAATTTGCTACTTTTATTACAATTTAAATAAGTAAAATTTGA
GCTTGCATATTTGTAGAATAACATATTATTATATATGAATCTATCTTGTTATTTTTTTTA
ATTTTTTTATAACCATTTAGTTGATAGGATGTAGCAAGAGGGTGGATGTCCACGTAAGTG
ATTAAAAGTGTTTCACCGACAGGTAGTTTTACCACGGATATCAGGCTGAGCCCAAGGGAA
GCTCGCGCCATGGTCGCCGGAGTGAAAACATCTGCGGCGGCGGCGGCGGCGGCATCTGCT
GTATGACCATGATCACCACCATCTGCAGCGTTGATCAGCTGCTGGAACCGTTCGATCTCT
GAAGCGTACATCAGGCTCCAGTCCACTGCCGGGTTCCACAGCTGCCGCTGGAACGCGGGG
ACATCGTTGAGCGGGCGATGCTGTTCTTGCCCAAACTGGCGAGCGAACCGGTCCGGGGCG
TAGATTTCCTTGAGGTTGAAGCTGACCAGCCATGTTCTGGAGAAGCAGAGGTTATCCGGA
GCAGCGCAATGCTTCGGAATGGATGCAGGATCAACGCCCTTGTAGGGCTCCCAGTTGACC
TGAAGTTGTTGTTCATATCATCATATGGTCTCAAATCAAATGGCAAGGGAAAGGATGAAA
TGCTGAACACAAAACTGTGGTGATGACTGATGAGAATCACAACTCAGATGGATAGACTTT
TACATCAGAAACTTGAAGCAGGCTGAAGGCTTTCCTGATGTCTGAAACGTTCTTGGCCGG
TTGAGAGATCGTGCTCCCTGTCCACTTGAGTACTCGTGGGAAGATGTGTTCTGGAGGATC
ATACATGTCAGGGCGCAATGCCGGAATATACTCATATATCCAGCCCTACAGACAGATATT
CAGAATATATCAGAACATTTTCGCAATGGACACAGTGAAGGCACAAGTCACAAACTTGGT
CTGTAAGGTAAAATTTTGTGAGAAACAAAAATGGAGAATTTTGTTATTTCCTATCATCTT
TATGCCTTACTATCAATTACAATTCTCATGTTGAAGTTCATTAATCCTTTTCAGAAAACA
TGAACAGATCATAACAATCAAAATAGTTTTTTGATAGTTTCATAGAACTGGAAGATCATT
TCCTACTCGAAATTCAAGTGATATTTTCCTATACAATGGTTTTGTTAAACATACCATGAG
CAAAGCCGCGCTACCGAATAGCCTTTTTCTGGCAGAATGGGCCACGGCGATGGAGAGAGC
CTTGTAGAGATGAGCAAGAGCAGCAGCACCCCAAGCATATTCCTGTACCTTGTCAAAGTC
TGACAGAAGTGGCAAATACTTTGGTGAGACATAGCCCCTGTCCCTCTCTGGAAGTAAGGC
TGATCCAATCAAGAACAGGAGATATGCCCTGGTGCCATACATGATCTGATCATTGGTGGG
GCGTTCCGGGATCCGGCTAAACTTGGATTGCAGCCAAGAGAGCTTCACATGGCTGCCCCT
GCAGTCCCTGCAATCAGGCACTTGCCCCAGATACTGGAAGCAGAGGTCTTCGACCGACTT
GTTGAGCACAGCTCCGGTTGTCACCACACGGCCTGTCACCGGAATCCCCAGTATGTAGGC
GGCGTCCCTGAGTGAGGGTGCCATTTCAAAGCCATTGAGCTGAGCAGTGTTGGTCTCCTT
GCTCCACAGCTCGAAGAATGCCATGAGCGCGATGCGATCGATGACTAGGCCTGCTGTGTG
TATCAGGTTGCCGAGCCCGCTTGCATCGACCAATTGTTGCTGCTGCTCATTCAGCTTCCA
TGTGTCGAGTCTCTCCGTCGTCTGGCATACGGTTAGTTCATGGGTTCCCTGTATGTTTGA
GCATCAAAATGTTATGATTTAGGTACAAACTATATATCACAAGAGCCAAAGGAAGGTTCA
GCAAATTGGTGTCGCTTGCTCGTTGTTGATAAATAATAATTACCTGAATGACGCTTTTGT
TTGTTGGTTCTGCCTCTGCGTATTCCATCTGGTTCCATTAAGAGAAGGAATGTTATGTGG
TAAGTGTGCATACAATCCAAGAATTGCTCGCAGAGAAATTTCAGTTTAAGCATCCAGGTT
AAGTACGGCAAGAATTTGCATAAGTTTGATAACAACGTAACAAGTCCTCAATGAGCGGTC
TATTGCTTATATGAGCAACTGAACATGTAATTGAGACTTTGTTCCCCTCAAGGAAATGAA
AAAATTAACTAGCACAGAATCTGGAAACTTTGACATTGGTAATCAAAAGGACTGTATATA
TCAGGCATGATGATAATAAGGCTGGGAAAAACTGTAGATACCAGGTTTGATTCACTAAAG
TTCACCAAAAAACTGTAGAAGTTTTTAAACAGATGACGTGAGCTCTACCCTTAAGAGGAA
GAGAACTGCAACCACAAAGAGCAAAAGCACTAGGAACAACTGCTTTAAATTTTCTTCAGA
ATAAGGAGAAAGCAAAATGCCAGGATTGGCCACATACAAGGTACAAAAGGACAGCAGCAA
CCAGCCAAGAAACCATCAAAGTTTACCTGAACAAAAAAGATACGTTGTGAAACAGGAACT
GAACTACTCATCTAATCAACTGTAAAAATAAAGAAACAAAATCTGGAGGAAAATTGAATC
GAAATGACGTAGATGAAGTTGGTTGTGCGCCTAACAGCAGCCATTTCCATCATCTTAAAA
TATTGCAGCAGATGAGGAAGAATACCAGCACTAAATTAACGAGTATACACTTGATCAAGA
AGATGGTATACCATTTTAATCATAGAAAACATCACACAAAAGAGGGGGAACAAAATATCG
AAGAAATACATCCGATAACCATCCATTTCCTTCTAAAACTGACTAGGAAGAGCAAAATAA
AATTGACCGCTATCCTCTAAAACCCAACCACAAATATGGAAATCGGGACAGAAAACAAAG
GGGAAAGGAGAAAAAAAAAACTGAAGACCATAGATGAGATGGAACCCTTACACAGAAGCT
GGAGACCATCCATAGCAGTTGAAAAATTCAGCAGGAAAACAGAAACACACACCCCACACA
GGCGATTCCCAGTCATAAGCACAAGGATGAAATGATGAAAGAATACCAAAATGCAGGAGC
AAACAAAGCGATCCGGGATTCACCATGAACGAAGGAGATGCAAGGAAAAAAAAATACTGG
CATATCATATCACACGATGAGAGTGATAGAAAAGAGAGAGCAAACTAACCAGGATCAATG
AGTAGCCGCAGCAGCGAGCGAGAGGCAACAAGAGCACAGCAAAGAAGGCGAAGAGCTTCT
TCTATGCAGGCGAGCGTTGGTTGGGCAATGAAAGGGC
>R28_25-64-1
GGTTTATTTTGGGACGGAGGGAGTAGCATTTAAATTCAATGCTTATTTTATTTTTAAATC
TAGTGTAGTCATCAAATCCATAGTAGTCAAATCAAATGCTACATAACCTGAATTCAACGA
TCAACGACATACATAGGAGTAAGTACCAGTAAAAGAGCTCTTCGACCGTCTGCCTAAGCC
TAACACACATGACACATGGACACCGAACACAACCGTAGTTCACTGCAAAGGTAGCACTAC
TGGTAGGCTAGTAGCAAAGCTGATGAGAGCAGCGGCCGCAGATTCACAGCACGATGGGGT
CGGACGACTGCGAGCCCTTCCCTCCCACGCGCCTGAACCTCTTCGCCTGCACGCAGCTCC
GGCTGCTCCGCCGCACCGCGCCGCCGCCGCCGCCTGATCCCTTCGCCGCCCCGTCCTCCT
CCTCCCGCCGCCGCCGCCGCCGCCACTTCTGCTCCTCCTCCTCATCCTGCTGCTGCTGCT
CATCAGACCGCTCCTTCGGCGGCACGGCGTCGTCGTCGTCGGCGTCGCCGCGCACGATCC
CCGGAGCCTCCGCGTCCCCCGTGCCATGCGGCGCTTCCTGCTCGCGCGGTGGCATCACAG
CCAGGGGAGGGATCACCGCGATCACCTGGGGCTGGGGCTGTGGCGCGGCGTCGCCTCGCT
TAAGCGGCGGAGCAGGAGGGGAGGCCTCGATGAGACCGCGGATCCTGGACAGGGACGTCG
CCAGCTCGGCGGGGAGGCGGTGTTGCTCCAGAAACCGCGCGACGGTCGGGAGCTCCTCCC
TGACGCCCTCCACCTGCATGAACCGATCCAATCGATCACAACAACGAAACGCACGATGCA
ATCACCCGAACTGAACCGCGATGACACGCTCACGTCAATGTGACAGCTTCCTCAGCACGA
GTGTTAGGGAGATGGATTCTAATCTAATCACTCGGTGCATGTCCACACGTTTATTATACG
TTAGCTATATGACTATGATTTTTTATTTTTAAAAATGACAAGATAGATTGATAACAAACA
TGCCAGCAAATTCGACTTCTGTAAGTTATAACAATGATAACAAAGTTAATTGTGAATATA
TCTATACTAATTAAAATTTAATTTGCTACTTTTATTACAATTTAAATAAGTAAAATTTGA
GCTTGCATATTTGTAGAATAACATATTATTATATATGAATCTATCTTGTTATTTTTTTTA
ATTTTTTTATAACCATTTAGTTGATAGGATGTAGCAAGAGGGTGGATGTCCACGTAAGTG
ATTAAAAGTGTTTCACCGACAGGTAGTTTTACCACGGATATCAGGCTGAGCCCAAGGGAA
GCTCGCGCCATGGTCGCCGGAGTGAAAACATCTGCGGCGGCGGCGGCGGCGGCATCTGCT
GTATGACCATGATCACCACCATCTGCAGCGTTGATCAGCTGCTGGAACCGTTCGATCTCT
GAAGCGTACATCAGGCTCCAGTCCACTGCCGGGTTCCACAGCTGCCGCTGGAACGCGGGG
ACATCGTTGAGCGGGCGATGCTGTTCTTGCCCAAACTGGCGAGCGAACCGGTCCGGGGCG
TAGATTTCCTTGAGGTTGAAGCTGACCAGCCATGTTCTGGAGAAGCAGAGGTTATCCGGA
GCAGCGCAATGCTTCGGAATGGATGCAGGATCAACGCCCTTGTAGGGCTCCCAGTTGACC
TGAAGTTGTTGTTCATATCATCATATGGTCTCAAATCAAATGGCAAGGGAAAGGATGAAA
TGCTGAACACAAAACTGTGGTGATGACTGATGAGAATCACAACTCAGATGGATAGACTTT
TACATCAGAAACTTGAAGCAGGCTGAAGGCTTTCCTGATGTCTGAAACGTTCTTGGCCGG
TTGAGAGATCGTGCTCCCTGTCCACTTGAGTACTCGTGGGAAGATGTGTTCTGGAGGATC
ATACATGTCAGGGCGCAATGCCGGAATATACTCATATATCCAGCCCTACAGACAGATATT
CAGAATATATCAGAACATTTTCGCAATGGACACAGTGAAGGCACAAGTCACAAACTTGGT
CTGTAAGGTAAAATTTTGTGAGAAACAAAAATGGAGAATTTTGTTATTTCCTATCATCTT
TATGCCTTACTATCAATTACAATTCTCATGTTGAAGTTCATTAATCCTTTTCAGAAAACA
TGAACAGATCATAACAATCAAAATAGTTTTTTGATAGTTTCATAGAACTGGAAGATCATT
TCCTACTCGAAATTCAAGTGATATTTTCCTATACAATGGTTTTGTTAAACATACCATGAG
CAAAGCCGCGCTACCGAATAGCCTTTTTCTGGCAGAATGGGCCACGGCGATGGAGAGAGC
CTTGTAGAGATGAGCAAGAGCAGCAGCACCCCAAGCATATTCCTGTACCTTGTCAAAGTC
TGACAGAAGTGGCAAATACTTTGGTGAGACATAGCCCCTGTCCCTCTCTGGAAGTAAGGC
TGATCCAATCAAGAACAGGAGATATGCCCTGGTGCCATACATGATCTGATCATTGGTGGG
GCGTTCCGGGATCCGGCTAAACTTGGATTGCAGCCAAGAGAGCTTCACATGGCTGCCCCT
GCAGTCCCTGCAATCAGGCACTTGCCCCAGATACTGGAAGCAGAGGTCTTCGACCGACTT
GTTGAGCACAGCTCCGGTTGTCACCACACGGCCTGTCACCGGAATCCCCAGTATGTAGGC
GGCGTCCCTGAGTGAGGGTGCCATTTCAAAGCCATTGAGCTGAGCAGTGTTGGTCTCCTT
GCTCCACAGCTCGAAGAATGCCATGAGCGCGATGCGATCGATGACTAGGCCTGCTGTGTG
TATCAGGTTGCCGAGCCCGCTTGCATCGACCAATTGTTGCTGCTGCTCATTCAGCTTCCA
TGTGTCGAGTCTCTCCGTCGTCTGGCATACGGTTAGTTCATGGGTTCCCTGTATGTTTGA
GCATCAAAATGTTATGATTTAGGTACAAACTATATATCACAAGAGCCAAAGGAAGGTTCA
GCAAATTGGTGTCGCTTGCTCGTTGTTGATAAATAATAATTACCTGAATGACGCTTTTGT
TTGTTGGTTCTGCCTCTGCGTATTCCATCTGGTTCCATTAAGAGAAGGAATGTTATGTGG
TAAGTGTGCATACAATCCAAGAATTGCTCGCAGAGAAATTTCAGTTTAAGCATCCAGGTT
AAGTACGGCAAGAATTTGCATAAGTTTGATAACAACGTAACAAGTCCTCAATGAGCGGTC
TATTGCTTATATGAGCAACTGAACATGTAATTGAGACTTTGTTCCCCTCAAGGAAATGAA
AAAATTAACTAGCACAGAATCTGGAAACTTTGACATTGGTAATCAAAAGGACTGTATATA
TCAGGCATGATGATAATAAGGCTGGGAAAAACTGTAGATACCAGGTTTGATTCACTAAAG
TTCACCAAAAAACTGTAGAAGTTTTTAAACAGATGACGTGAGCTCTACCCTTAAGAGGAA
GAGAACTGCAACCACAAAGAGCAAAAGCACTAGGAACAACTGCTTTAAATTTTCTTCAGA
ATAAGGAGAAAGCAAAATGCCAGGATTGGCCACATACAAGGTACAAAAGGACAGCAGCAA
CCAGCCAAGAAACCATCAAAGTTTACCTGAACAAAAAAGATACGTTGTGAAACAGGAACT
GAACTACTCATCTAATCAACTGTAAAAATAAAGAAACAAAATCTGGAGGAAAATTGAATC
GAAATGACGTAGATGAAGTTGGTTGTGCGCCTAACAGCAGCCATTTCCATCATCTTAAAA
TATTGCAGCAGATGAGGAAGAATACCAGCACTAAATTAACGAGTATACACTTGATCAAGA
AGATGGTATACCATTTTAATCATAGAAAACATCACACAAAAGAGGGGGAACAAAATATCG
AAGAAATACATCCGATAACCATCCATTTCCTTCTAAAACTGACTAGGAAGAGCAAAATAA
AATTGACCGCTATCCTCTAAAACCCAACCACAAATATGGAAATCGGGACAGAAAACAAAG
GGGAAAGGAGAAAAAAAAAACTGAAGACCATAGATGAGATGGAACCCTTACACAGAAGCT
GGAGACCATCCATAGCAGTTGAAAAATTCAGCAGGAAAACAGAAACACACACCCCACACA
GGCGATTCCCAGTCATAAGCACAAGGATGAAATGATGAAAGAATACCAAAATGCAGGAGC
AAACAAAGCGATCCGGGATTCACCATGAACGAAGGAGATGCAAGGAAAAAAAAATACTGG
CATATCATATCACACGATGAGAGTGATAGAAAAGAGAGAGCAAACTAACCAGGATCAATG
AGTAGCCGCAGCAGCGAGCGAGAGGCAACAAGAGCACAGCAAAGAAGGCGAAGAGCTTCT
TCTATGCAGGCGAGCGTTGGTTGGGCAATGAAAGGGC
>R36_25-1
GGTTTATTTTGGGACGGAGGGAGTAGCATTTAAATTCAATGCTTATTTTATTTTTAAATC
TAGTGTAGTCATCAAATCCATAGTAGTCAAATCAAATGCTACATAACCTGAATTCAACGA
TCAACGACATACATAGGAGTAAGTACCAGTAAAAGAGCTCTTCGACCGTCTGCCTAAGCC
TAACACACATGACACATGGACACCGAACACAACCGTAGTTCACTGCAAAGGTAGCACTAC
TGGTAGGCTAGTAGCAAAGCTGATGAGAGCAGCGGCCGCAGATTCACAGCACGATGGGGT
CGGACGACTGCGAGCCCTTCCCTCCCACGCGCCTGAACCTCTTCGCCTGCACGCAGCTCC
GGCTGCTCCGCCGCACCGCGCCGCCGCCGCCGCCTGATCCCTTCGCCGCCCCGTCCTCCT
CCTCCCGCCGCCGCCGCCGCCGCCACTTCTGCTCCTCCTCCTCATCCTGCTGCTGCTGCT
CATCAGACCGCTCCTTCGGCGGCACGGCGTCGTCGTCGTCGGCGTCGCCGCGCACGATCC
CCGGAGCCTCCGCGTCCCCCGTGCCATGCGGCGCTTCCTGCTCGCGCGGTGGCATCACAG
CCAGGGGAGGGATCACCGCGATCACCTGGGGCTGGGGCTGTGGCGCGGCGTCGCCTCGCT
TAAGCGGCGGAGCAGGAGGGGAGGCCTCGATGAGACCGCGGATCCTGGACAGGGACGTCG
CCAGCTCGGCGGGGAGGCGGTGTTGCTCCAGAAACCGCGCGACGGTCGGGAGCTCCTCCC
TGACGCCCTCCACCTGCATGAACCGATCCAATCGATCACAACAACGAAACGCACGATGCA
ATCACCCGAACTGAACCGCGATGACACGCTCACGTCAATGTGACAGCTTCCTCAGCACGA
GTGTTAGGGAGATGGATTCTAATCTAATCACTCGGTGCATGTCCACACGTTTATTATACG
TTAGCTATATGACTATGATTTTTTATTTTTAAAAATGACAAGATAGATTGATAACAAACA
TGCCAGCAAATTCGACTTCTGTAAGTTATAACAATGATAACAAAGTTAATTGTGAATATA
TCTATACTAATTAAAATTTAATTTGCTACTTTTATTACAATTTAAATAAGTAAAATTTGA
GCTTGCATATTTGTAGAATAACATATTATTATATATGAATCTATCTTGTTATTTTTTTTA
ATTTTTTTATAACCATTTAGTTGATAGGATGTAGCAAGAGGGTGGATGTCCACGTAAGTG
ATTAAAAGTGTTTCACCGACAGGTAGTTTTACCACGGATATCAGGCTGAGCCCAAGGGAA
GCTCGCGCCATGGTCGCCGGAGTGAAAACATCTGCGGCGGCGGCGGCGGCGGCATCTGCT
GTATGACCATGATCACCACCATCTGCAGCGTTGATCAGCTGCTGGAACCGTTCGATCTCT
GAAGCGTACATCAGGCTCCAGTCCACTGCCGGGTTCCACAGCTGCCGCTGGAACGCGGGG
ACATCGTTGAGCGGGCGATGCTGTTCTTGCCCAAACTGGCGAGCGAACCGGTCCGGGGCG
TAGATTTCCTTGAGGTTGAAGCTGACCAGCCATGTTCTGGAGAAGCAGAGGTTATCCGGA
GCAGCGCAATGCTTCGGAATGGATGCAGGATCAACGCCCTTGTAGGGCTCCCAGTTGACC
TGAAGTTGTTGTTCATATCATCATATGGTCTCAAATCAAATGGCAAGGGAAAGGATGAAA
TGCTGAACACAAAACTGTGGTGATGACTGATGAGAATCACAACTCAGATGGATAGACTTT
TACATCAGAAACTTGAAGCAGGCTGAAGGCTTTCCTGATGTCTGAAACGTTCTTGGCCGG
TTGAGAGATCGTGCTCCCTGTCCACTTGAGTACTCGTGGGAAGATGTGTTCTGGAGGATC
ATACATGTCAGGGCGCAATGCCGGAATATACTCATATATCCAGCCCTACAGACAGATATT
CAGAATATATCAGAACATTTTCGCAATGGACACAGTGAAGGCACAAGTCACAAACTTGGT
CTGTAAGGTAAAATTTTGTGAGAAACAAAAATGGAGAATTTTGTTATTTCCTATCATCTT
TATGCCTTACTATCAATTACAATTCTCATGTTGAAGTTCATTAATCCTTTTCAGAAAACA
TGAACAGATCATAACAATCAAAATAGTTTTTTGATAGTTTCATAGAACTGGAAGATCATT
TCCTACTCGAAATTCAAGTGATATTTTCCTATACAATGGTTTTGTTAAACATACCATGAG
CAAAGCCGCGCTACCGAATAGCCTTTTTCTGGCAGAATGGGCCACGGCGATGGAGAGAGC
CTTGTAGAGATGAGCAAGAGCAGCAGCACCCCAAGCATATTCCTGTACCTTGTCAAAGTC
TGACAGAAGTGGCAAATACTTTGGTGAGACATAGCCCCTGTCCCTCTCTGGAAGTAAGGC
TGATCCAATCAAGAACAGGAGATATGCCCTGGTGCCATACATGATCTGATCATTGGTGGG
GCGTTCCGGGATCCGGCTAAACTTGGATTGCAGCCAAGAGAGCTTCACATGGCTGCCCCT
GCAGTCCCTGCAATCAGGCACTTGCCCCAGATACTGGAAGCAGAGGTCTTCGACCGACTT
GTTGAGCACAGCTCCGGTTGTCACCACACGGCCTGTCACCGGAATCCCCAGTATGTAGGC
GGCGTCCCTGAGTGAGGGTGCCATTTCAAAGCCATTGAGCTGAGCAGTGTTGGTCTCCTT
GCTCCACAGCTCGAAGAATGCCATGAGCGCGATGCGATCGATGACTAGGCCTGCTGTGTG
TATCAGGTTGCCGAGCCCGCTTGCATCGACCAATTGTTGCTGCTGCTCATTCAGCTTCCA
TGTGTCGAGTCTCTCCGTCGTCTGGCATACGGTTAGTTCATGGGTTCCCTGTATGTTTGA
GCATCAAAATGTTATGATTTAGGTACAAACTATATATCACAAGAGCCAAAGGAAGGTTCA
GCAAATTGGTGTCGCTTGCTCGTTGTTGATAAATAATAATTACCTGAATGACGCTTTTGT
TTGTTGGTTCTGCCTCTGCGTATTCCATCTGGTTCCATTAAGAGAAGGAATGTTATGTGG
TAAGTGTGCATACAATCCAAGAATTGCTCGCAGAGAAATTTCAGTTTAAGCATCCAGGTT
AAGTACGGCAAGAATTTGCATAAGTTTGATAACAACGTAACAAGTCCTCAATGAGCGGTC
TATTGCTTATATGAGCAACTGAACATGTAATTGAGACTTTGTTCCCCTCAAGGAAATGAA
AAAATTAACTAGCACAGAATCTGGAAACTTTGACATTGGTAATCAAAAGGACTGTATATA
TCAGGCATGATGATAATAAGGCTGGGAAAAACTGTAGATACCAGGTTTGATTCACTAAAG
TTCACCAAAAAACTGTAGAAGTTTTTAAACAGATGACGTGAGCTCTACCCTTAAGAGGAA
GAGAACTGCAACCACAAAGAGCAAAAGCACTAGGAACAACTGCTTTAAATTTTCTTCAGA
ATAAGGAGAAAGCAAAATGCCAGGATTGGCCACATACAAGGTACAAAAGGACAGCAGCAA
CCAGCCAAGAAACCATCAAAGTTTACCTGAACAAAAAAGATACGTTGTGAAACAGGAACT
GAACTACTCATCTAATCAACTGTAAAAATAAAGAAACAAAATCTGGAGGAAAATTGAATC
GAAATGACGTAGATGAAGTTGGTTGTGCGCCTAACAGCAGCCATTTCCATCATCTTAAAA
TATTGCAGCAGATGAGGAAGAATACCAGCACTAAATTAACGAGTATACACTTGATCAAGA
AGATGGTATACCATTTTAATCATAGAAAACATCACACAAAAGAGGGGGAACAAAATATCG
AAGAAATACATCCGATAACCATCCATTTCCTTCTAAAACTGACTAGGAAGAGCAAAATAA
AATTGACCGCTATCCTCTAAAACCCAACCACAAATATGGAAATCGGGACAGAAAACAAAG
GGGAAAGGAGAAAAAAAAAACTGAAGACCATAGATGAGATGGAACCCTTACACAGAAGCT
GGAGACCATCCATAGCAGTTGAAAAATTCAGCAGGAAAACAGAAACACACACCCCACACA
GGCGATTCCCAGTCATAAGCACAAGGATGAAATGATGAAAGAATACCAAAATGCAGGAGC
AAACAAAGCGATCCGGGATTCACCATGAACGAAGGAGATGCAAGGAAAAAAAAATACTGG
CATATCATATCACACGATGAGAGTGATAGAAAAGAGAGAGCAAACTAACCAGGATCAATG
AGTAGCCGCAGCAGCGAGCGAGAGGCAACAAGAGCACAGCAAAGAAGGCGAAGAGCTTCT
TCTATGCAGGCGAGCGTTGGTTGGGCAATGAAAGGGC
>R42_T45-1
GGTTTATTTTGGGACGGAGGGAGTAGCATTTAAATTCAATGCTTATTTTATTTTTAAATC
TAGTGTAGTCATCAAATCCATAGTAGTCAAATCAAATGCTACATAACCTGAATTCAACGA
TCAACGACATACATAGGAGTAAGTACCAGTAAAAGAGCTCTTCGACCGTCTGCCTAAGCC
TAACACACATGACACATGGACACCGAACACAACCGTAGTTCACTGCAAAGGTAGCACTAC
TGGTAGGCTAGTAGCAAAGCTGATGAGAGCAGCGGCCGCAGATTCACAGCACGATGGGGT
CGGACGACTGCGAGCCCTTCCCTCCCACGCGCCTGAACCTCTTCGCCTGCACGCAGCTCC
GGCTGCTCCGCCGCACCGCGCCGCCGCCGCCGCCTGATCCCTTCGCCGCCCCGTCCTCCT
CCTCCCGCCGCCGCCGCCGCCGCCACTTCTGCTCCTCCTCCTCATCCTGCTGCTGCTGCT
CATCAGACCGCTCCTTCGGCGGCACGGCGTCGTCGTCGTCGGCGTCGCCGCGCACGATCC
CCGGAGCCTCCGCGTCCCCCGTGCCATGCGGCGCTTCCTGCTCGCGCGGTGGCATCACAG
CCAGGGGAGGGATCACCGCGATCACCTGGGGCTGGGGCTGTGGCGCGGCGTCGCCTCGCT
TAAGCGGCGGAGCAGGAGGGGAGGCCTCGATGAGACCGCGGATCCTGGACAGGGACGTCG
CCAGCTCGGCGGGGAGGCGGTGTTGCTCCAGAAACCGCGCGACGGTCGGGAGCTCCTCCC
TGACGCCCTCCACCTGCATGAACCGATCCAATCGATCACAACAACGAAACGCACGATGCA
ATCACCCGAACTGAACCGCGATGACACGCTCACGTCAATGTGACAGCTTCCTCAGCACGA
GTGTTAGGGAGATGGATTCTAATCTAATCACTCGGTGCATGTCCACACGTTTATTATACG
TTAGCTATATGACTATGATTTTTTATTTTTAAAAATGACAAGATAGATTGATAACAAACA
TGCCAGCAAATTCGACTTCTGTAAGTTATAACAATGATAACAAAGTTAATTGTGAATATA
TCTATACTAATTAAAATTTAATTTGCTACTTTTATTACAATTTAAATAAGTAAAATTTGA
GCTTGCATATTTGTAGAATAACATATTATTATATATGAATCTATCTTGTTATTTTTTTTA
ATTTTTTTATAACCATTTAGTTGATAGGATGTAGCAAGAGGGTGGATGTCCACGTAAGTG
ATTAAAAGTGTTTCACCGACAGGTAGTTTTACCACGGATATCAGGCTGAGCCCAAGGGAA
GCTCGCGCCATGGTCGCCGGAGTGAAAACATCTGCGGCGGCGGCGGCGGCGGCATCTGCT
GTATGACCATGATCACCACCATCTGCAGCGTTGATCAGCTGCTGGAACCGTTCGATCTCT
GAAGCGTACATCAGGCTCCAGTCCACTGCCGGGTTCCACAGCTGCCGCTGGAACGCGGGG
ACATCGTTGAGCGGGCGATGCTGTTCTTGCCCAAACTGGCGAGCGAACCGGTCCGGGGCG
TAGATTTCCTTGAGGTTGAAGCTGACCAGCCATGTTCTGGAGAAGCAGAGGTTATCCGGA
GCAGCGCAATGCTTCGGAATGGATGCAGGATCAACGCCCTTGTAGGGCTCCCAGTTGACC
TGAAGTTGTTGTTCATATCATCATATGGTCTCAAATCAAATGGCAAGGGAAAGGATGAAA
TGCTGAACACAAAACTGTGGTGATGACTGATGAGAATCACAACTCAGATGGATAGACTTT
TACATCAGAAACTTGAAGCAGGCTGAAGGCTTTCCTGATGTCTGAAACGTTCTTGGCCGG
TTGAGAGATCGTGCTCCCTGTCCACTTGAGTACTCGTGGGAAGATGTGTTCTGGAGGATC
ATACATGTCAGGGCGCAATGCCGGAATATACTCATATATCCAGCCCTACAGACAGATATT
CAGAATATATCAGAACATTTTCGCAATGGACACAGTGAAGGCACAAGTCACAAACTTGGT
CTGTAAGGTAAAATTTTGTGAGAAACAAAAATGGAGAATTTTGTTATTTCCTATCATCTT
TATGCCTTACTATCAATTACAATTCTCATGTTGAAGTTCATTAATCCTTTTCAGAAAACA
TGAACAGATCATAACAATCAAAATAGTTTTTTGATAGTTTCATAGAACTGGAAGATCATT
TCCTACTCGAAATTCAAGTGATATTTTCCTATACAATGGTTTTGTTAAACATACCATGAG
CAAAGCCGCGCTACCGAATAGCCTTTTTCTGGCAGAATGGGCCACGGCGATGGAGAGAGC
CTTGTAGAGATGAGCAAGAGCAGCAGCACCCCAAGCATATTCCTGTACCTTGTCAAAGTC
TGACAGAAGTGGCAAATACTTTGGTGAGACATAGCCCCTGTCCCTCTCTGGAAGTAAGGC
TGATCCAATCAAGAACAGGAGATATGCCCTGGTGCCATACATGATCTGATCATTGGTGGG
GCGTTCCGGGATCCGGCTAAACTTGGATTGCAGCCAAGAGAGCTTCACATGGCTGCCCCT
GCAGTCCCTGCAATCAGGCACTTGCCCCAGATACTGGAAGCAGAGGTCTTCGACCGACTT
GTTGAGCACAGCTCCGGTTGTCACCACACGGCCTGTCACCGGAATCCCCAGTATGTAGGC
GGCGTCCCTGAGTGAGGGTGCCATTTCAAAGCCATTGAGCTGAGCAGTGTTGGTCTCCTT
GCTCCACAGCTCGAAGAATGCCATGAGCGCGATGCGATCGATGACTAGGCCTGCTGTGTG
TATCAGGTTGCCGAGCCCGCTTGCATCGACCAATTGTTGCTGCTGCTCATTCAGCTTCCA
TGTGTCGAGTCTCTCCGTCGTCTGGCATACGGTTAGTTCATGGGTTCCCTGTATGTTTGA
GCATCAAAATGTTATGATTTAGGTACAAACTATATATCACAAGAGCCAAAGGAAGGTTCA
GCAAATTGGTGTCGCTTGCTCGTTGTTGATAAATAATAATTACCTGAATGACGCTTTTGT
TTGTTGGTTCTGCCTCTGCGTATTCCATCTGGTTCCATTAAGAGAAGGAATGTTATGTGG
TAAGTGTGCATACAATCCAAGAATTGCTCGCAGAGAAATTTCAGTTTAAGCATCCAGGTT
AAGTACGGCAAGAATTTGCATAAGTTTGATAACAACGTAACAAGTCCTCAATGAGCGGTC
TATTGCTTATATGAGCAACTGAACATGTAATTGAGACTTTGTTCCCCTCAAGGAAATGAA
AAAATTAACTAGCACAGAATCTGGAAACTTTGACATTGGTAATCAAAAGGACTGTATATA
TCAGGCATGATGATAATAAGGCTGGGAAAAACTGTAGATACCAGGTTTGATTCACTAAAG
TTCACCAAAAAACTGTAGAAGTTTTTAAACAGATGACGTGAGCTCTACCCTTAAGAGGAA
GAGAACTGCAACCACAAAGAGCAAAAGCACTAGGAACAACTGCTTTAAATTTTCTTCAGA
ATAAGGAGAAAGCAAAATGCCAGGATTGGCCACATACAAGGTACAAAAGGACAGCAGCAA
CCAGCCAAGAAACCATCAAAGTTTACCTGAACAAAAAAGATACGTTGTGAAACAGGAACT
GAACTACTCATCTAATCAACTGTAAAAATAAAGAAACAAAATCTGGAGGAAAATTGAATC
GAAATGACGTAGATGAAGTTGGTTGTGCGCCTAACAGCAGCCATTTCCATCATCTTAAAA
TATTGCAGCAGATGAGGAAGAATACCAGCACTAAATTAACGAGTATACACTTGATCAAGA
AGATGGTATACCATTTTAATCATAGAAAACATCACACAAAAGAGGGGGAACAAAATATCG
AAGAAATACATCCGATAACCATCCATTTCCTTCTAAAACTGACTAGGAAGAGCAAAATAA
AATTGACCGCTATCCTCTAAAACCCAACCACAAATATGGAAATCGGGACAGAAAACAAAG
GGGAAAGGAGAAAAAAAAAACTGAAGACCATAGATGAGATGGAACCCTTACACAGAAGCT
GGAGACCATCCATAGCAGTTGAAAAATTCAGCAGGAAAACAGAAACACACACCCCACACA
GGCGATTCCCAGTCATAAGCACAAGGATGAAATGATGAAAGAATACCAAAATGCAGGAGC
AAACAAAGCGATCCGGGATTCACCATGAACGAAGGAGATGCAAGGAAAAAAAAATACTGG
CATATCATATCACACGATGAGAGTGATAGAAAAGAGAGAGCAAACTAACCAGGATCAATG
AGTAGCCGCAGCAGCGAGCGAGAGGCAACAAGAGCACAGCAAAGAAGGCGAAGAGCTTCT
TCTATGCAGGCGAGCGTTGGTTGGGCAATGAAAGGGC
>T5_T45
GGTTTATTTTGGGACGGAGGGAGTAGCATTTAAATTCAATGCTTATTTTATTTTTAAATC
TAGTGTAGTCATCAAATCCATAGTAGTCAAATCAAATGCTACATAACCTGAATTCAACGA
TCAACGACATACATAGGAGTAAGTACCAGTAAAAGAGCTCTTCGACCGTCTGCCTAAGCC
TAACACACATGACACATGGACACCGAACACAACCGTAGTTCACTGCAAAGGTAGCACTAC
TGGTAGGCTAGTAGCAAAGCTGATGAGAGCAGCGGCCGCAGATTCACAGCACGATGGGGT
CGGACGACTGCGAGCCCTTCCCTCCCACGCGCCTGAACCTCTTCGCCTGCACGCAGCTCC
GGCTGCTCCGCCGCACCGCGCCGCCGCCGCCGCCTGATCCCTTCGCCGCCCCGTCCTCCT
CCTCCCGCCGCCGCCGCCGCCGCCACTTCTGCTCCTCCTCCTCATCCTGCTGCTGCTGCT
CATCAGACCGCTCCTTCGGCGGCACGGCGTCGTCGTCGTCGGCGTCGCCGCGCACGATCC
CCGGAGCCTCCGCGTCCCCCGTGCCATGCGGCGCTTCCTGCTCGCGCGGTGGCATCACAG
CCAGGGGAGGGATCACCGCGATCACCTGGGGCTGGGGCTGTGGCGCGGCGTCGCCTCGCT
TAAGCGGCGGAGCAGGAGGGGAGGCCTCGATGAGACCGCGGATCCTGGACAGGGACGTCG
CCAGCTCGGCGGGGAGGCGGTGTTGCTCCAGAAACCGCGCGACGGTCGGGAGCTCCTCCC
TGACGCCCTCCACCTGCATGAACCGATCCAATCGATCACAACAACGAAACGCACGATGCA
ATCACCCGAACTGAACCGCGATGACACGCTCACGTCAATGTGACAGCTTCCTCAGCACGA
GTGTTAGGGAGATGGATTCTAATCTAATCACTCGGTGCATGTCCACACGTTTATTATACG
TTAGCTATATGACTATGATTTTTTATTTTTAAAAATGACAAGATAGATTGATAACAAACA
TGCCAGCAAATTCGACTTCTGTAAGTTATAACAATGATAACAAAGTTAATTGTGAATATA
TCTATACTAATTAAAATTTAATTTGCTACTTTTATTACAATTTAAATAAGTAAAATTTGA
GCTTGCATATTTGTAGAATAACATATTATTATATATGAATCTATCTTGTTATTTTTTTTA
ATTTTTTTATAACCATTTAGTTGATAGGATGTAGCAAGAGGGTGGATGTCCACGTAAGTG
ATTAAAAGTGTTTCACCGACAGGTAGTTTTACCACGGATATCAGGCTGAGCCCAAGGGAA
GCTCGCGCCATGGTCGCCGGAGTGAAAACATCTGCGGCGGCGGCGGCGGCGGCATCTGCT
GTATGACCATGATCACCACCATCTGCAGCGTTGATCAGCTGCTGGAACCGTTCGATCTCT
GAAGCGTACATCAGGCTCCAGTCCACTGCCGGGTTCCACAGCTGCCGCTGGAACGCGGGG
ACATCGTTGAGCGGGCGATGCTGTTCTTGCCCAAACTGGCGAGCGAACCGGTCCGGGGCG
TAGATTTCCTTGAGGTTGAAGCTGACCAGCCATGTTCTGGAGAAGCAGAGGTTATCCGGA
GCAGCGCAATGCTTCGGAATGGATGCAGGATCAACGCCCTTGTAGGGCTCCCAGTTGACC
TGAAGTTGTTGTTCATATCATCATATGGTCTCAAATCAAATGGCAAGGGAAAGGATGAAA
TGCTGAACACAAAACTGTGGTGATGACTGATGAGAATCACAACTCAGATGGATAGACTTT
TACATCAGAAACTTGAAGCAGGCTGAAGGCTTTCCTGATGTCTGAAACGTTCTTGGCCGG
TTGAGAGATCGTGCTCCCTGTCCACTTGAGTACTCGTGGGAAGATGTGTTCTGGAGGATC
ATACATGTCAGGGCGCAATGCCGGAATATACTCATATATCCAGCCCTACAGACAGATATT
CAGAATATATCAGAACATTTTCGCAATGGACACAGTGAAGGCACAAGTCACAAACTTGGT
CTGTAAGGTAAAATTTTGTGAGAAACAAAAATGGAGAATTTTGTTATTTCCTATCATCTT
TATGCCTTACTATCAATTACAATTCTCATGTTGAAGTTCATTAATCCTTTTCAGAAAACA
TGAACAGATCATAACAATCAAAATAGTTTTTTGATAGTTTCATAGAACTGGAAGATCATT
TCCTACTCGAAATTCAAGTGATATTTTCCTATACAATGGTTTTGTTAAACATACCATGAG
CAAAGCCGCGCTACCGAATAGCCTTTTTCTGGCAGAATGGGCCACGGCGATGGAGAGAGC
CTTGTAGAGATGAGCAAGAGCAGCAGCACCCCAAGCATATTCCTGTACCTTGTCAAAGTC
TGACAGAAGTGGCAAATACTTTGGTGAGACATAGCCCCTGTCCCTCTCTGGAAGTAAGGC
TGATCCAATCAAGAACAGGAGATATGCCCTGGTGCCATACATGATCTGATCATTGGTGGG
GCGTTCCGGGATCCGGCTAAACTTGGATTGCAGCCAAGAGAGCTTCACATGGCTGCCCCT
GCAGTCCCTGCAATCAGGCACTTGCCCCAGATACTGGAAGCAGAGGTCTTCGACCGACTT
GTTGAGCACAGCTCCGGTTGTCACCACACGGCCTGTCACCGGAATCCCCAGTATGTAGGC
GGCGTCCCTGAGTGAGGGTGCCATTTCAAAGCCATTGAGCTGAGCAGTGTTGGTCTCCTT
GCTCCACAGCTCGAAGAATGCCATGAGCGCGATGCGATCGATGACTAGGCCTGCTGTGTG
TATCAGGTTGCCGAGCCCGCTTGCATCGACCAATTGTTGCTGCTGCTCATTCAGCTTCCA
TGTGTCGAGTCTCTCCGTCGTCTGGCATACGGTTAGTTCATGGGTTCCCTGTATGTTTGA
GCATCAAAATGTTATGATTTAGGTACAAACTATATATCACAAGAGCCAAAGGAAGGTTCA
GCAAATTGGTGTCGCTTGCTCGTTGTTGATAAATAATAATTACCTGAATGACGCTTTTGT
TTGTTGGTTCTGCCTCTGCGTATTCCATCTGGTTCCATTAAGAGAAGGAATGTTATGTGG
TAAGTGTGCATACAATCCAAGAATTGCTCGCAGAGAAATTTCAGTTTAAGCATCCAGGTT
AAGTACGGCAAGAATTTGCATAAGTTTGATAACAACGTAACAAGTCCTCAATGAGCGGTC
TATTGCTTATATGAGCAACTGAACATGTAATTGAGACTTTGTTCCCCTCAAGGAAATGAA
AAAATTAACTAGCACAGAATCTGGAAACTTTGACATTGGTAATCAAAAGGACTGTATATA
TCAGGCATGATGATAATAAGGCTGGGAAAAACTGTAGATACCAGGTTTGATTCACTAAAG
TTCACCAAAAAACTGTAGAAGTTTTTAAACAGATGACGTGAGCTCTACCCTTAAGAGGAA
GAGAACTGCAACCACAAAGAGCAAAAGCACTAGGAACAACTGCTTTAAATTTTCTTCAGA
ATAAGGAGAAAGCAAAATGCCAGGATTGGCCACATACAAGGTACAAAAGGACAGCAGCAA
CCAGCCAAGAAACCATCAAAGTTTACCTGAACAAAAAAGATACGTTGTGAAACAGGAACT
GAACTACTCATCTAATCAACTGTAAAAATAAAGAAACAAAATCTGGAGGAAAATTGAATC
GAAATGACGTAGATGAAGTTGGTTGTGCGCCTAACAGCAGCCATTTCCATCATCTTAAAA
TATTGCAGCAGATGAGGAAGAATACCAGCACTAAATTAACGAGTATACACTTGATCAAGA
AGATGGTATACCATTTTAATCATAGAAAACATCACACAAAAGAGGGGGAACAAAATATCG
AAGAAATACATCCGATAACCATCCATTTCCTTCTAAAACTGACTAGGAAGAGCAAAATAA
AATTGACCGCTATCCTCTAAAACCCAACCACAAATATGGAAATCGGGACAGAAAACAAAG
GGGAAAGGAGAAAAAAAAAACTGAAGACCATAGATGAGATGGAACCCTTACACAGAAGCT
GGAGACCATCCATAGCAGTTGAAAAATTCAGCAGGAAAACAGAAACACACACCCCACACA
GGCGATTCCCAGTCATAAGCACAAGGATGAAATGATGAAAGAATACCAAAATGCAGGAGC
AAACAAAGCGATCCGGGATTCACCATGAACGAAGGAGATGCAAGGAAAAAAAAATACTGG
CATATCATATCACACGATGAGAGTGATAGAAAAGAGAGAGCAAACTAACCAGGATCAATG
AGTAGCCGCAGCAGCGAGCGAGAGGCAACAAGAGCACAGCAAAGAAGGCGAAGAGCTTCT
TCTATGCAGGCGAGCGTTGGTTGGGCAATGAAAGGGC
>Y06_134
GGTTTATTTTGGGACGGAGGGAGTAGCATTTAAATTCAATGCTTATTTTATTTTTAAATC
TAGTGTAGTCATCAAATCCATAGTAGTCAAATCAAATGCTACATAACCTGAATTCAACGA
TCAACGACATACATAGGAGTAAGTACCAGTAAAAGAGCTCTTCGACCGTCTGCCTAAGCC
TAACACACATGACACATGGACACCGAACACAACCGTAGTTCACTGCAAAGGTAGCACTAC
TGGTAGGCTAGTAGCAAAGCTGATGAGAGCAGCGGCCGCAGATTCACAGCACGATGGGGT
CGGACGACTGCGAGCCCTTCCCTCCCACGCGCCTGAACCTCTTCGCCTGCACGCAGCTCC
GGCTGCTCCGCCGCACCGCGCCGCCGCCGCCGCCTGATCCCTTCGCCGCCCCGTCCTCCT
CCTCCCGCCGCCGCCGCCGCCGCCACTTCTGCTCCTCCTCCTCATCCTGCTGCTGCTGCT
CATCAGACCGCTCCTTCGGCGGCACGGCGTCGTCGTCGTCGGCGTCGCCGCGCACGATCC
CCGGAGCCTCCGCGTCCCCCGTGCCATGCGGCGCTTCCTGCTCGCGCGGTGGCATCACAG
CCAGGGGAGGGATCACCGCGATCACCTGGGGCTGGGGCTGTGGCGCGGCGTCGCCTCGCT
TAAGCGGCGGAGCAGGAGGGGAGGCCTCGATGAGACCGCGGATCCTGGACAGGGACGTCG
CCAGCTCGGCGGGGAGGCGGTGTTGCTCCAGAAACCGCGCGACGGTCGGGAGCTCCTCCC
TGACGCCCTCCACCTGCATGAACCGATCCAATCGATCACAACAACGAAACGCACGATGCA
ATCACCCGAACTGAACCGCGATGACACGCTCACGTCAATGTGACAGCTTCCTCAGCACGA
GTGTTAGGGAGATGGATTCTAATCTAATCACTCGGTGCATGTCCACACGTTTATTATACG
TTAGCTATATGACTATGATTTTTTATTTTTAAAAATGACAAGATAGATTGATAACAAACA
TGCCAGCAAATTCGACTTCTGTAAGTTATAACAATGATAACAAAGTTAATTGTGAATATA
TCTATACTAATTAAAATTTAATTTGCTACTTTTATTACAATTTAAATAAGTAAAATTTGA
GCTTGCATATTTGTAGAATAACATATTATTATATATGAATCTATCTTGTTATTTTTTTTA
ATTTTTTTATAACCATTTAGTTGATAGGATGTAGCAAGAGGGTGGATGTCCACGTAAGTG
ATTAAAAGTGTTTCACCGACAGGTAGTTTTACCACGGATATCAGGCTGAGCCCAAGGGAA
GCTCGCGCCATGGTCGCCGGAGTGAAAACATCTGCGGCGGCGGCGGCGGCGGCATCTGCT
GTATGACCATGATCACCACCATCTGCAGCGTTGATCAGCTGCTGGAACCGTTCGATCTCT
GAAGCGTACATCAGGCTCCAGTCCACTGCCGGGTTCCACAGCTGCCGCTGGAACGCGGGG
ACATCGTTGAGCGGGCGATGCTGTTCTTGCCCAAACTGGCGAGCGAACCGGTCCGGGGCG
TAGATTTCCTTGAGGTTGAAGCTGACCAGCCATGTTCTGGAGAAGCAGAGGTTATCCGGA
GCAGCGCAATGCTTCGGAATGGATGCAGGATCAACGCCCTTGTAGGGCTCCCAGTTGACC
TGAAGTTGTTGTTCATATCATCATATGGTCTCAAATCAAATGGCAAGGGAAAGGATGAAA
TGCTGAACACAAAACTGTGGTGATGACTGATGAGAATCACAACTCAGATGGATAGACTTT
TACATCAGAAACTTGAAGCAGGCTGAAGGCTTTCCTGATGTCTGAAACGTTCTTGGCCGG
TTGAGAGATCGTGCTCCCTGTCCACTTGAGTACTCGTGGGAAGATGTGTTCTGGAGGATC
ATACATGTCAGGGCGCAATGCCGGAATATACTCATATATCCAGCCCTACAGACAGATATT
CAGAATATATCAGAACATTTTCGCAATGGACACAGTGAAGGCACAAGTCACAAACTTGGT
CTGTAAGGTAAAATTTTGTGAGAAACAAAAATGGAGAATTTTGTTATTTCCTATCATCTT
TATGCCTTACTATCAATTACAATTCTCATGTTGAAGTTCATTAATCCTTTTCAGAAAACA
TGAACAGATCATAACAATCAAAATAGTTTTTTGATAGTTTCATAGAACTGGAAGATCATT
TCCTACTCGAAATTCAAGTGATATTTTCCTATACAATGGTTTTGTTAAACATACCATGAG
CAAAGCCGCGCTACCGAATAGCCTTTTTCTGGCAGAATGGGCCACGGCGATGGAGAGAGC
CTTGTAGAGATGAGCAAGAGCAGCAGCACCCCAAGCATATTCCTGTACCTTGTCAAAGTC
TGACAGAAGTGGCAAATACTTTGGTGAGACATAGCCCCTGTCCCTCTCTGGAAGTAAGGC
TGATCCAATCAAGAACAGGAGATATGCCCTGGTGCCATACATGATCTGATCATTGGTGGG
GCGTTCCGGGATCCGGCTAAACTTGGATTGCAGCCAAGAGAGCTTCACATGGCTGCCCCT
GCAGTCCCTGCAATCAGGCACTTGCCCCAGATACTGGAAGCAGAGGTCTTCGACCGACTT
GTTGAGCACAGCTCCGGTTGTCACCACACGGCCTGTCACCGGAATCCCCAGTATGTAGGC
GGCGTCCCTGAGTGAGGGTGCCATTTCAAAGCCATTGAGCTGAGCAGTGTTGGTCTCCTT
GCTCCACAGCTCGAAGAATGCCATGAGCGCGATGCGATCGATGACTAGGCCTGCTGTGTG
TATCAGGTTGCCGAGCCCGCTTGCATCGACCAATTGTTGCTGCTGCTCATTCAGCTTCCA
TGTGTCGAGTCTCTCCGTCGTCTGGCATACGGTTAGTTCATGGGTTCCCTGTATGTTTGA
GCATCAAAATGTTATGATTTAGGTACAAACTATATATCACAAGAGCCAAAGGAAGGTTCA
GCAAATTGGTGTCGCTTGCTCGTTGTTGATAAATAATAATTACCTGAATGACGCTTTTGT
TTGTTGGTTCTGCCTCTGCGTATTCCATCTGGTTCCATTAAGAGAAGGAATGTTATGTGG
TAAGTGTGCATACAATCCAAGAATTGCTCGCAGAGAAATTTCAGTTTAAGCATCCAGGTT
AAGTACGGCAAGAATTTGCATAAGTTTGATAACAACGTAACAAGTCCTCAATGAGCGGTC
TATTGCTTATATGAGCAACTGAACATGTAATTGAGACTTTGTTCCCCTCAAGGAAATGAA
AAAATTAACTAGCACAGAATCTGGAAACTTTGACATTGGTAATCAAAAGGACTGTATATA
TCAGGCATGATGATAATAAGGCTGGGAAAAACTGTAGATACCAGGTTTGATTCACTAAAG
TTCACCAAAAAACTGTAGAAGTTTTTAAACAGATGACGTGAGCTCTACCCTTAAGAGGAA
GAGAACTGCAACCACAAAGAGCAAAAGCACTAGGAACAACTGCTTTAAATTTTCTTCAGA
ATAAGGAGAAAGCAAAATGCCAGGATTGGCCACATACAAGGTACAAAAGGACAGCAGCAA
CCAGCCAAGAAACCATCAAAGTTTACCTGAACAAAAAAGATACGTTGTGAAACAGGAACT
GAACTACTCATCTAATCAACTGTAAAAATAAAGAAACAAAATCTGGAGGAAAATTGAATC
GAAATGACGTAGATGAAGTTGGTTGTGCGCCTAACAGCAGCCATTTCCATCATCTTAAAA
TATTGCAGCAGATGAGGAAGAATACCAGCACTAAATTAACGAGTATACACTTGATCAAGA
AGATGGTATACCATTTTAATCATAGAAAACATCACACAAAAGAGGGGGAACAAAATATCG
AAGAAATACATCCGATAACCATCCATTTCCTTCTAAAACTGACTAGGAAGAGCAAAATAA
AATTGACCGCTATCCTCTAAAACCCAACCACAAATATGGAAATCGGGACAGAAAACAAAG
GGGAAAGGAGAAAAAAAAAACTGAAGACCATAGATGAGATGGAACCCTTACACAGAAGCT
GGAGACCATCCATAGCAGTTGAAAAATTCAGCAGGAAAACAGAAACACACACCCCACACA
GGCGATTCCCAGTCATAAGCACAAGGATGAAATGATGAAAGAATACCAAAATGCAGGAGC
AAACAAAGCGATCCGGGATTCACCATGAACGAAGGAGATGCAAGGAAAAAAAAATACTGG
CATATCATATCACACGATGAGAGTGATAGAAAAGAGAGAGCAAACTAACCAGGATCAATG
AGTAGCCGCAGCAGCGAGCGAGAGGCAACAAGAGCACAGCAAAGAAGGCGAAGAGCTTCT
TCTATGCAGGCGAGCGTTGGTTGGGCAATGAAAGGGC
>Y08_E25
GGTTTATTTTGGGACGGAGGGAGTAGCATTTAAATTCAATGCTTATTTTATTTTTAAATC
TAGTGTAGTCATCAAATCCATAGTAGTCAAATCAAATGCTACATAACCTGAATTCAACGA
TCAACGACATACATAGGAGTAAGTACCAGTAAAAGAGCTCTTCGACCGTCTGCCTAAGCC
TAACACACATGACACATGGACACCGAACACAACCGTAGTTCACTGCAAAGGTAGCACTAC
TGGTAGGCTAGTAGCAAAGCTGATGAGAGCAGCGGCCGCAGATTCACAGCACGATGGGGT
CGGACGACTGCGAGCCCTTCCCTCCCACGCGCCTGAACCTCTTCGCCTGCACGCAGCTCC
GGCTGCTCCGCCGCACCGCGCCGCCGCCGCCGCCTGATCCCTTCGCCGCCCCGTCCTCCT
CCTCCCGCCGCCGCCGCCGCCGCCACTTCTGCTCCTCCTCCTCATCCTGCTGCTGCTGCT
CATCAGACCGCTCCTTCGGCGGCACGGCGTCGTCGTCGTCGGCGTCGCCGCGCACGATCC
CCGGAGCCTCCGCGTCCCCCGTGCCATGCGGCGCTTCCTGCTCGCGCGGTGGCATCACAG
CCAGGGGAGGGATCACCGCGATCACCTGGGGCTGGGGCTGTGGCGCGGCGTCGCCTCGCT
TAAGCGGCGGAGCAGGAGGGGAGGCCTCGATGAGACCGCGGATCCTGGACAGGGACGTCG
CCAGCTCGGCGGGGAGGCGGTGTTGCTCCAGAAACCGCGCGACGGTCGGGAGCTCCTCCC
TGACGCCCTCCACCTGCATGAACCGATCCAATCGATCACAACAACGAAACGCACGATGCA
ATCACCCGAACTGAACCGCGATGACACGCTCACGTCAATGTGACAGCTTCCTCAGCACGA
GTGTTAGGGAGATGGATTCTAATCTAATCACTCGGTGCATGTCCACACGTTTATTATACG
TTAGCTATATGACTATGATTTTTTATTTTTAAAAATGACAAGATAGATTGATAACAAACA
TGCCAGCAAATTCGACTTCTGTAAGTTATAACAATGATAACAAAGTTAATTGTGAATATA
TCTATACTAATTAAAATTTAATTTGCTACTTTTATTACAATTTAAATAAGTAAAATTTGA
GCTTGCATATTTGTAGAATAACATATTATTATATATGAATCTATCTTGTTATTTTTTTTA
ATTTTTTTATAACCATTTAGTTGATAGGATGTAGCAAGAGGGTGGATGTCCACGTAAGTG
ATTAAAAGTGTTTCACCGACAGGTAGTTTTACCACGGATATCAGGCTGAGCCCAAGGGAA
GCTCGCGCCATGGTCGCCGGAGTGAAAACATCTGCGGCGGCGGCGGCGGCGGCATCTGCT
GTATGACCATGATCACCACCATCTGCAGCGTTGATCAGCTGCTGGAACCGTTCGATCTCT
GAAGCGTACATCAGGCTCCAGTCCACTGCCGGGTTCCACAGCTGCCGCTGGAACGCGGGG
ACATCGTTGAGCGGGCGATGCTGTTCTTGCCCAAACTGGCGAGCGAACCGGTCCGGGGCG
TAGATTTCCTTGAGGTTGAAGCTGACCAGCCATGTTCTGGAGAAGCAGAGGTTATCCGGA
GCAGCGCAATGCTTCGGAATGGATGCAGGATCAACGCCCTTGTAGGGCTCCCAGTTGACC
TGAAGTTGTTGTTCATATCATCATATGGTCTCAAATCAAATGGCAAGGGAAAGGATGAAA
TGCTGAACACAAAACTGTGGTGATGACTGATGAGAATCACAACTCAGATGGATAGACTTT
TACATCAGAAACTTGAAGCAGGCTGAAGGCTTTCCTGATGTCTGAAACGTTCTTGGCCGG
TTGAGAGATCGTGCTCCCTGTCCACTTGAGTACTCGTGGGAAGATGTGTTCTGGAGGATC
ATACATGTCAGGGCGCAATGCCGGAATATACTCATATATCCAGCCCTACAGACAGATATT
CAGAATATATCAGAACATTTTCGCAATGGACACAGTGAAGGCACAAGTCACAAACTTGGT
CTGTAAGGTAAAATTTTGTGAGAAACAAAAATGGAGAATTTTGTTATTTCCTATCATCTT
TATGCCTTACTATCAATTACAATTCTCATGTTGAAGTTCATTAATCCTTTTCAGAAAACA
TGAACAGATCATAACAATCAAAATAGTTTTTTGATAGTTTCATAGAACTGGAAGATCATT
TCCTACTCGAAATTCAAGTGATATTTTCCTATACAATGGTTTTGTTAAACATACCATGAG
CAAAGCCGCGCTACCGAATAGCCTTTTTCTGGCAGAATGGGCCACGGCGATGGAGAGAGC
CTTGTAGAGATGAGCAAGAGCAGCAGCACCCCAAGCATATTCCTGTACCTTGTCAAAGTC
TGACAGAAGTGGCAAATACTTTGGTGAGACATAGCCCCTGTCCCTCTCTGGAAGTAAGGC
TGATCCAATCAAGAACAGGAGATATGCCCTGGTGCCATACATGATCTGATCATTGGTGGG
GCGTTCCGGGATCCGGCTAAACTTGGATTGCAGCCAAGAGAGCTTCACATGGCTGCCCCT
GCAGTCCCTGCAATCAGGCACTTGCCCCAGATACTGGAAGCAGAGGTCTTCGACCGACTT
GTTGAGCACAGCTCCGGTTGTCACCACACGGCCTGTCACCGGAATCCCCAGTATGTAGGC
GGCGTCCCTGAGTGAGGGTGCCATTTCAAAGCCATTGAGCTGAGCAGTGTTGGTCTCCTT
GCTCCACAGCTCGAAGAATGCCATGAGCGCGATGCGATCGATGACTAGGCCTGCTGTGTG
TATCAGGTTGCCGAGCCCGCTTGCATCGACCAATTGTTGCTGCTGCTCATTCAGCTTCCA
TGTGTCGAGTCTCTCCGTCGTCTGGCATACGGTTAGTTCATGGGTTCCCTGTATGTTTGA
GCATCAAAATGTTATGATTTAGGTACAAACTATATATCACAAGAGCCAAAGGAAGGTTCA
GCAAATTGGTGTCGCTTGCTCGTTGTTGATAAATAATAATTACCTGAATGACGCTTTTGT
TTGTTGGTTCTGCCTCTGCGTATTCCATCTGGTTCCATTAAGAGAAGGAATGTTATGTGG
TAAGTGTGCATACAATCCAAGAATTGCTCGCAGAGAAATTTCAGTTTAAGCATCCAGGTT
AAGTACGGCAAGAATTTGCATAAGTTTGATAACAACGTAACAAGTCCTCAATGAGCGGTC
TATTGCTTATATGAGCAACTGAACATGTAATTGAGACTTTGTTCCCCTCAAGGAAATGAA
AAAATTAACTAGCACAGAATCTGGAAACTTTGACATTGGTAATCAAAAGGACTGTATATA
TCAGGCATGATGATAATAAGGCTGGGAAAAACTGTAGATACCAGGTTTGATTCACTAAAG
TTCACCAAAAAACTGTAGAAGTTTTTAAACAGATGACGTGAGCTCTACCCTTAAGAGGAA
GAGAACTGCAACCACAAAGAGCAAAAGCACTAGGAACAACTGCTTTAAATTTTCTTCAGA
ATAAGGAGAAAGCAAAATGCCAGGATTGGCCACATACAAGGTACAAAAGGACAGCAGCAA
CCAGCCAAGAAACCATCAAAGTTTACCTGAACAAAAAAGATACGTTGTGAAACAGGAACT
GAACTACTCATCTAATCAACTGTAAAAATAAAGAAACAAAATCTGGAGGAAAATTGAATC
GAAATGACGTAGATGAAGTTGGTTGTGCGCCTAACAGCAGCCATTTCCATCATCTTAAAA
TATTGCAGCAGATGAGGAAGAATACCAGCACTAAATTAACGAGTATACACTTGATCAAGA
AGATGGTATACCATTTTAATCATAGAAAACATCACACAAAAGAGGGGGAACAAAATATCG
AAGAAATACATCCGATAACCATCCATTTCCTTCTAAAACTGACTAGGAAGAGCAAAATAA
AATTGACCGCTATCCTCTAAAACCCAACCACAAATATGGAAATCGGGACAGAAAACAAAG
GGGAAAGGAGAAAAAAAAAACTGAAGACCATAGATGAGATGGAACCCTTACACAGAAGCT
GGAGACCATCCATAGCAGTTGAAAAATTCAGCAGGAAAACAGAAACACACACCCCACACA
GGCGATTCCCAGTCATAAGCACAAGGATGAAATGATGAAAGAATACCAAAATGCAGGAGC
AAACAAAGCGATCCGGGATTCACCATGAACGAAGGAGATGCAAGGAAAAAAAAATACTGG
CATATCATATCACACGATGAGAGTGATAGAAAAGAGAGAGCAAACTAACCAGGATCAATG
AGTAGCCGCAGCAGCGAGCGAGAGGCAACAAGAGCACAGCAAAGAAGGCGAAGAGCTTCT
TCTATGCAGGCGAGCGTTGGTTGGGCAATGAAAGGGC
>Y09_H1
GGTTTATTTTGGGACGGAGGGAGTAGCATTTAAATTCAATGCTTATTTTATTTTTAAATC
TAGTGTAGTCATCAAATCCATAGTAGTCAAATCAAATGCTACATAACCTGAATTCAACGA
TCAACGACATACATAGGAGTAAGTACCAGTAAAAGAGCTCTTCGACCGTCTGCCTAAGCC
TAACACACATGACACATGGACACCGAACACAACCGTAGTTCACTGCAAAGGTAGCACTAC
TGGTAGGCTAGTAGCAAAGCTGATGAGAGCAGCGGCCGCAGATTCACAGCACGATGGGGT
CGGACGACTGCGAGCCCTTCCCTCCCACGCGCCTGAACCTCTTCGCCTGCACGCAGCTCC
GGCTGCTCCGCCGCACCGCGCCGCCGCCGCCGCCTGATCCCTTCGCCGCCCCGTCCTCCT
CCTCCCGCCGCCGCCGCCGCCGCCACTTCTGCTCCTCCTCCTCATCCTGCTGCTGCTGCT
CATCAGACCGCTCCTTCGGCGGCACGGCGTCGTCGTCGTCGGCGTCGCCGCGCACGATCC
CCGGAGCCTCCGCGTCCCCCGTGCCATGCGGCGCTTCCTGCTCGCGCGGTGGCATCACAG
CCAGGGGAGGGATCACCGCGATCACCTGGGGCTGGGGCTGTGGCGCGGCGTCGCCTCGCT
TAAGCGGCGGAGCAGGAGGGGAGGCCTCGATGAGACCGCGGATCCTGGACAGGGACGTCG
CCAGCTCGGCGGGGAGGCGGTGTTGCTCCAGAAACCGCGCGACGGTCGGGAGCTCCTCCC
TGACGCCCTCCACCTGCATGAACCGATCCAATCGATCACAACAACGAAACGCACGATGCA
ATCACCCGAACTGAACCGCGATGACACGCTCACGTCAATGTGACAGCTTCCTCAGCACGA
GTGTTAGGGAGATGGATTCTAATCTAATCACTCGGTGCATGTCCACACGTTTATTATACG
TTAGCTATATGACTATGATTTTTTATTTTTAAAAATGACAAGATAGATTGATAACAAACA
TGCCAGCAAATTCGACTTCTGTAAGTTATAACAATGATAACAAAGTTAATTGTGAATATA
TCTATACTAATTAAAATTTAATTTGCTACTTTTATTACAATTTAAATAAGTAAAATTTGA
GCTTGCATATTTGTAGAATAACATATTATTATATATGAATCTATCTTGTTATTTTTTTTA
ATTTTTTTATAACCATTTAGTTGATAGGATGTAGCAAGAGGGTGGATGTCCACGTAAGTG
ATTAAAAGTGTTTCACCGACAGGTAGTTTTACCACGGATATCAGGCTGAGCCCAAGGGAA
GCTCGCGCCATGGTCGCCGGAGTGAAAACATCTGCGGCGGCGGCGGCGGCGGCATCTGCT
GTATGACCATGATCACCACCATCTGCAGCGTTGATCAGCTGCTGGAACCGTTCGATCTCT
GAAGCGTACATCAGGCTCCAGTCCACTGCCGGGTTCCACAGCTGCCGCTGGAACGCGGGG
ACATCGTTGAGCGGGCGATGCTGTTCTTGCCCAAACTGGCGAGCGAACCGGTCCGGGGCG
TAGATTTCCTTGAGGTTGAAGCTGACCAGCCATGTTCTGGAGAAGCAGAGGTTATCCGGA
GCAGCGCAATGCTTCGGAATGGATGCAGGATCAACGCCCTTGTAGGGCTCCCAGTTGACC
TGAAGTTGTTGTTCATATCATCATATGGTCTCAAATCAAATGGCAAGGGAAAGGATGAAA
TGCTGAACACAAAACTGTGGTGATGACTGATGAGAATCACAACTCAGATGGATAGACTTT
TACATCAGAAACTTGAAGCAGGCTGAAGGCTTTCCTGATGTCTGAAACGTTCTTGGCCGG
TTGAGAGATCGTGCTCCCTGTCCACTTGAGTACTCGTGGGAAGATGTGTTCTGGAGGATC
ATACATGTCAGGGCGCAATGCCGGAATATACTCATATATCCAGCCCTACAGACAGATATT
CAGAATATATCAGAACATTTTCGCAATGGACACAGTGAAGGCACAAGTCACAAACTTGGT
CTGTAAGGTAAAATTTTGTGAGAAACAAAAATGGAGAATTTTGTTATTTCCTATCATCTT
TATGCCTTACTATCAATTACAATTCTCATGTTGAAGTTCATTAATCCTTTTCAGAAAACA
TGAACAGATCATAACAATCAAAATAGTTTTTTGATAGTTTCATAGAACTGGAAGATCATT
TCCTACTCGAAATTCAAGTGATATTTTCCTATACAATGGTTTTGTTAAACATACCATGAG
CAAAGCCGCGCTACCGAATAGCCTTTTTCTGGCAGAATGGGCCACGGCGATGGAGAGAGC
CTTGTAGAGATGAGCAAGAGCAGCAGCACCCCAAGCATATTCCTGTACCTTGTCAAAGTC
TGACAGAAGTGGCAAATACTTTGGTGAGACATAGCCCCTGTCCCTCTCTGGAAGTAAGGC
TGATCCAATCAAGAACAGGAGATATGCCCTGGTGCCATACATGATCTGATCATTGGTGGG
GCGTTCCGGGATCCGGCTAAACTTGGATTGCAGCCAAGAGAGCTTCACATGGCTGCCCCT
GCAGTCCCTGCAATCAGGCACTTGCCCCAGATACTGGAAGCAGAGGTCTTCGACCGACTT
GTTGAGCACAGCTCCGGTTGTCACCACACGGCCTGTCACCGGAATCCCCAGTATGTAGGC
GGCGTCCCTGAGTGAGGGTGCCATTTCAAAGCCATTGAGCTGAGCAGTGTTGGTCTCCTT
GCTCCACAGCTCGAAGAATGCCATGAGCGCGATGCGATCGATGACTAGGCCTGCTGTGTG
TATCAGGTTGCCGAGCCCGCTTGCATCGACCAATTGTTGCTGCTGCTCATTCAGCTTCCA
TGTGTCGAGTCTCTCCGTCGTCTGGCATACGGTTAGTTCATGGGTTCCCTGTATGTTTGA
GCATCAAAATGTTATGATTTAGGTACAAACTATATATCACAAGAGCCAAAGGAAGGTTCA
GCAAATTGGTGTCGCTTGCTCGTTGTTGATAAATAATAATTACCTGAATGACGCTTTTGT
TTGTTGGTTCTGCCTCTGCGTATTCCATCTGGTTCCATTAAGAGAAGGAATGTTATGTGG
TAAGTGTGCATACAATCCAAGAATTGCTCGCAGAGAAATTTCAGTTTAAGCATCCAGGTT
AAGTACGGCAAGAATTTGCATAAGTTTGATAACAACGTAACAAGTCCTCAATGAGCGGTC
TATTGCTTATATGAGCAACTGAACATGTAATTGAGACTTTGTTCCCCTCAAGGAAATGAA
AAAATTAACTAGCACAGAATCTGGAAACTTTGACATTGGTAATCAAAAGGACTGTATATA
TCAGGCATGATGATAATAAGGCTGGGAAAAACTGTAGATACCAGGTTTGATTCACTAAAG
TTCACCAAAAAACTGTAGAAGTTTTTAAACAGATGACGTGAGCTCTACCCTTAAGAGGAA
GAGAACTGCAACCACAAAGAGCAAAAGCACTAGGAACAACTGCTTTAAATTTTCTTCAGA
ATAAGGAGAAAGCAAAATGCCAGGATTGGCCACATACAAGGTACAAAAGGACAGCAGCAA
CCAGCCAAGAAACCATCAAAGTTTACCTGAACAAAAAAGATACGTTGTGAAACAGGAACT
GAACTACTCATCTAATCAACTGTAAAAATAAAGAAACAAAATCTGGAGGAAAATTGAATC
GAAATGACGTAGATGAAGTTGGTTGTGCGCCTAACAGCAGCCATTTCCATCATCTTAAAA
TATTGCAGCAGATGAGGAAGAATACCAGCACTAAATTAACGAGTATACACTTGATCAAGA
AGATGGTATACCATTTTAATCATAGAAAACATCACACAAAAGAGGGGGAACAAAATATCG
AAGAAATACATCCGATAACCATCCATTTCCTTCTAAAACTGACTAGGAAGAGCAAAATAA
AATTGACCGCTATCCTCTAAAACCCAACCACAAATATGGAAATCGGGACAGAAAACAAAG
GGGAAAGGAGAAAAAAAAAACTGAAGACCATAGATGAGATGGAACCCTTACACAGAAGCT
GGAGACCATCCATAGCAGTTGAAAAATTCAGCAGGAAAACAGAAACACACACCCCACACA
GGCGATTCCCAGTCATAAGCACAAGGATGAAATGATGAAAGAATACCAAAATGCAGGAGC
AAACAAAGCGATCCGGGATTCACCATGAACGAAGGAGATGCAAGGAAAAAAAAATACTGG
CATATCATATCACACGATGAGAGTGATAGAAAAGAGAGAGCAAACTAACCAGGATCAATG
AGTAGCCGCAGCAGCGAGCGAGAGGCAACAAGAGCACAGCAAAGAAGGCGAAGAGCTTCT
TCTATGCAGGCGAGCGTTGGTTGGGCAATGAAAGGGC
>Y10_H3
GGTTTATTTTGGGACGGAGGGAGTAGCATTTAAATTCAATGCTTATTTTATTTTTAAATC
TAGTGTAGTCATCAAATCCATAGTAGTCAAATCAAATGCTACATAACCTGAATTCAACGA
TCAACGACATACATAGGAGTAAGTACCAGTAAAAGAGCTCTTCGACCGTCTGCCTAAGCC
TAACACACATGACACATGGACACCGAACACAACCGTAGTTCACTGCAAAGGTAGCACTAC
TGGTAGGCTAGTAGCAAAGCTGATGAGAGCAGCGGCCGCAGATTCACAGCACGATGGGGT
CGGACGACTGCGAGCCCTTCCCTCCCACGCGCCTGAACCTCTTCGCCTGCACGCAGCTCC
GGCTGCTCCGCCGCACCGCGCCGCCGCCGCCGCCTGATCCCTTCGCCGCCCCGTCCTCCT
CCTCCCGCCGCCGCCGCCGCCGCCACTTCTGCTCCTCCTCCTCATCCTGCTGCTGCTGCT
CATCAGACCGCTCCTTCGGCGGCACGGCGTCGTCGTCGTCGGCGTCGCCGCGCACGATCC
CCGGAGCCTCCGCGTCCCCCGTGCCATGCGGCGCTTCCTGCTCGCGCGGTGGCATCACAG
CCAGGGGAGGGATCACCGCGATCACCTGGGGCTGGGGCTGTGGCGCGGCGTCGCCTCGCT
TAAGCGGCGGAGCAGGAGGGGAGGCCTCGATGAGACCGCGGATCCTGGACAGGGACGTCG
CCAGCTCGGCGGGGAGGCGGTGTTGCTCCAGAAACCGCGCGACGGTCGGGAGCTCCTCCC
TGACGCCCTCCACCTGCATGAACCGATCCAATCGATCACAACAACGAAACGCACGATGCA
ATCACCCGAACTGAACCGCGATGACACGCTCACGTCAATGTGACAGCTTCCTCAGCACGA
GTGTTAGGGAGATGGATTCTAATCTAATCACTCGGTGCATGTCCACACGTTTATTATACG
TTAGCTATATGACTATGATTTTTTATTTTTAAAAATGACAAGATAGATTGATAACAAACA
TGCCAGCAAATTCGACTTCTGTAAGTTATAACAATGATAACAAAGTTAATTGTGAATATA
TCTATACTAATTAAAATTTAATTTGCTACTTTTATTACAATTTAAATAAGTAAAATTTGA
GCTTGCATATTTGTAGAATAACATATTATTATATATGAATCTATCTTGTTATTTTTTTTA
ATTTTTTTATAACCATTTAGTTGATAGGATGTAGCAAGAGGGTGGATGTCCACGTAAGTG
ATTAAAAGTGTTTCACCGACAGGTAGTTTTACCACGGATATCAGGCTGAGCCCAAGGGAA
GCTCGCGCCATGGTCGCCGGAGTGAAAACATCTGCGGCGGCGGCGGCGGCGGCATCTGCT
GTATGACCATGATCACCACCATCTGCAGCGTTGATCAGCTGCTGGAACCGTTCGATCTCT
GAAGCGTACATCAGGCTCCAGTCCACTGCCGGGTTCCACAGCTGCCGCTGGAACGCGGGG
ACATCGTTGAGCGGGCGATGCTGTTCTTGCCCAAACTGGCGAGCGAACCGGTCCGGGGCG
TAGATTTCCTTGAGGTTGAAGCTGACCAGCCATGTTCTGGAGAAGCAGAGGTTATCCGGA
GCAGCGCAATGCTTCGGAATGGATGCAGGATCAACGCCCTTGTAGGGCTCCCAGTTGACC
TGAAGTTGTTGTTCATATCATCATATGGTCTCAAATCAAATGGCAAGGGAAAGGATGAAA
TGCTGAACACAAAACTGTGGTGATGACTGATGAGAATCACAACTCAGATGGATAGACTTT
TACATCAGAAACTTGAAGCAGGCTGAAGGCTTTCCTGATGTCTGAAACGTTCTTGGCCGG
TTGAGAGATCGTGCTCCCTGTCCACTTGAGTACTCGTGGGAAGATGTGTTCTGGAGGATC
ATACATGTCAGGGCGCAATGCCGGAATATACTCATATATCCAGCCCTACAGACAGATATT
CAGAATATATCAGAACATTTTCGCAATGGACACAGTGAAGGCACAAGTCACAAACTTGGT
CTGTAAGGTAAAATTTTGTGAGAAACAAAAATGGAGAATTTTGTTATTTCCTATCATCTT
TATGCCTTACTATCAATTACAATTCTCATGTTGAAGTTCATTAATCCTTTTCAGAAAACA
TGAACAGATCATAACAATCAAAATAGTTTTTTGATAGTTTCATAGAACTGGAAGATCATT
TCCTACTCGAAATTCAAGTGATATTTTCCTATACAATGGTTTTGTTAAACATACCATGAG
CAAAGCCGCGCTACCGAATAGCCTTTTTCTGGCAGAATGGGCCACGGCGATGGAGAGAGC
CTTGTAGAGATGAGCAAGAGCAGCAGCACCCCAAGCATATTCCTGTACCTTGTCAAAGTC
TGACAGAAGTGGCAAATACTTTGGTGAGACATAGCCCCTGTCCCTCTCTGGAAGTAAGGC
TGATCCAATCAAGAACAGGAGATATGCCCTGGTGCCATACATGATCTGATCATTGGTGGG
GCGTTCCGGGATCCGGCTAAACTTGGATTGCAGCCAAGAGAGCTTCACATGGCTGCCCCT
GCAGTCCCTGCAATCAGGCACTTGCCCCAGATACTGGAAGCAGAGGTCTTCGACCGACTT
GTTGAGCACAGCTCCGGTTGTCACCACACGGCCTGTCACCGGAATCCCCAGTATGTAGGC
GGCGTCCCTGAGTGAGGGTGCCATTTCAAAGCCATTGAGCTGAGCAGTGTTGGTCTCCTT
GCTCCACAGCTCGAAGAATGCCATGAGCGCGATGCGATCGATGACTAGGCCTGCTGTGTG
TATCAGGTTGCCGAGCCCGCTTGCATCGACCAATTGTTGCTGCTGCTCATTCAGCTTCCA
TGTGTCGAGTCTCTCCGTCGTCTGGCATACGGTTAGTTCATGGGTTCCCTGTATGTTTGA
GCATCAAAATGTTATGATTTAGGTACAAACTATATATCACAAGAGCCAAAGGAAGGTTCA
GCAAATTGGTGTCGCTTGCTCGTTGTTGATAAATAATAATTACCTGAATGACGCTTTTGT
TTGTTGGTTCTGCCTCTGCGTATTCCATCTGGTTCCATTAAGAGAAGGAATGTTATGTGG
TAAGTGTGCATACAATCCAAGAATTGCTCGCAGAGAAATTTCAGTTTAAGCATCCAGGTT
AAGTACGGCAAGAATTTGCATAAGTTTGATAACAACGTAACAAGTCCTCAATGAGCGGTC
TATTGCTTATATGAGCAACTGAACATGTAATTGAGACTTTGTTCCCCTCAAGGAAATGAA
AAAATTAACTAGCACAGAATCTGGAAACTTTGACATTGGTAATCAAAAGGACTGTATATA
TCAGGCATGATGATAATAAGGCTGGGAAAAACTGTAGATACCAGGTTTGATTCACTAAAG
TTCACCAAAAAACTGTAGAAGTTTTTAAACAGATGACGTGAGCTCTACCCTTAAGAGGAA
GAGAACTGCAACCACAAAGAGCAAAAGCACTAGGAACAACTGCTTTAAATTTTCTTCAGA
ATAAGGAGAAAGCAAAATGCCAGGATTGGCCACATACAAGGTACAAAAGGACAGCAGCAA
CCAGCCAAGAAACCATCAAAGTTTACCTGAACAAAAAAGATACGTTGTGAAACAGGAACT
GAACTACTCATCTAATCAACTGTAAAAATAAAGAAACAAAATCTGGAGGAAAATTGAATC
GAAATGACGTAGATGAAGTTGGTTGTGCGCCTAACAGCAGCCATTTCCATCATCTTAAAA
TATTGCAGCAGATGAGGAAGAATACCAGCACTAAATTAACGAGTATACACTTGATCAAGA
AGATGGTATACCATTTTAATCATAGAAAACATCACACAAAAGAGGGGGAACAAAATATCG
AAGAAATACATCCGATAACCATCCATTTCCTTCTAAAACTGACTAGGAAGAGCAAAATAA
AATTGACCGCTATCCTCTAAAACCCAACCACAAATATGGAAATCGGGACAGAAAACAAAG
GGGAAAGGAGAAAAAAAAAACTGAAGACCATAGATGAGATGGAACCCTTACACAGAAGCT
GGAGACCATCCATAGCAGTTGAAAAATTCAGCAGGAAAACAGAAACACACACCCCACACA
GGCGATTCCCAGTCATAAGCACAAGGATGAAATGATGAAAGAATACCAAAATGCAGGAGC
AAACAAAGCGATCCGGGATTCACCATGAACGAAGGAGATGCAAGGAAAAAAAAATACTGG
CATATCATATCACACGATGAGAGTGATAGAAAAGAGAGAGCAAACTAACCAGGATCAATG
AGTAGCCGCAGCAGCGAGCGAGAGGCAACAAGAGCACAGCAAAGAAGGCGAAGAGCTTCT
TCTATGCAGGCGAGCGTTGGTTGGGCAATGAAAGGGC
>Y11_T45
GGTTTATTTTGGGACGGAGGGAGTAGCATTTAAATTCAATGCTTATTTTATTTTTAAATC
TAGTGTAGTCATCAAATCCATAGTAGTCAAATCAAATGCTACATAACCTGAATTCAACGA
TCAACGACATACATAGGAGTAAGTACCAGTAAAAGAGCTCTTCGACCGTCTGCCTAAGCC
TAACACACATGACACATGGACACCGAACACAACCGTAGTTCACTGCAAAGGTAGCACTAC
TGGTAGGCTAGTAGCAAAGCTGATGAGAGCAGCGGCCGCAGATTCACAGCACGATGGGGT
CGGACGACTGCGAGCCCTTCCCTCCCACGCGCCTGAACCTCTTCGCCTGCACGCAGCTCC
GGCTGCTCCGCCGCACCGCGCCGCCGCCGCCGCCTGATCCCTTCGCCGCCCCGTCCTCCT
CCTCCCGCCGCCGCCGCCGCCGCCACTTCTGCTCCTCCTCCTCATCCTGCTGCTGCTGCT
CATCAGACCGCTCCTTCGGCGGCACGGCGTCGTCGTCGTCGGCGTCGCCGCGCACGATCC
CCGGAGCCTCCGCGTCCCCCGTGCCATGCGGCGCTTCCTGCTCGCGCGGTGGCATCACAG
CCAGGGGAGGGATCACCGCGATCACCTGGGGCTGGGGCTGTGGCGCGGCGTCGCCTCGCT
TAAGCGGCGGAGCAGGAGGGGAGGCCTCGATGAGACCGCGGATCCTGGACAGGGACGTCG
CCAGCTCGGCGGGGAGGCGGTGTTGCTCCAGAAACCGCGCGACGGTCGGGAGCTCCTCCC
TGACGCCCTCCACCTGCATGAACCGATCCAATCGATCACAACAACGAAACGCACGATGCA
ATCACCCGAACTGAACCGCGATGACACGCTCACGTCAATGTGACAGCTTCCTCAGCACGA
GTGTTAGGGAGATGGATTCTAATCTAATCACTCGGTGCATGTCCACACGTTTATTATACG
TTAGCTATATGACTATGATTTTTTATTTTTAAAAATGACAAGATAGATTGATAACAAACA
TGCCAGCAAATTCGACTTCTGTAAGTTATAACAATGATAACAAAGTTAATTGTGAATATA
TCTATACTAATTAAAATTTAATTTGCTACTTTTATTACAATTTAAATAAGTAAAATTTGA
GCTTGCATATTTGTAGAATAACATATTATTATATATGAATCTATCTTGTTATTTTTTTTA
ATTTTTTTATAACCATTTAGTTGATAGGATGTAGCAAGAGGGTGGATGTCCACGTAAGTG
ATTAAAAGTGTTTCACCGACAGGTAGTTTTACCACGGATATCAGGCTGAGCCCAAGGGAA
GCTCGCGCCATGGTCGCCGGAGTGAAAACATCTGCGGCGGCGGCGGCGGCGGCATCTGCT
GTATGACCATGATCACCACCATCTGCAGCGTTGATCAGCTGCTGGAACCGTTCGATCTCT
GAAGCGTACATCAGGCTCCAGTCCACTGCCGGGTTCCACAGCTGCCGCTGGAACGCGGGG
ACATCGTTGAGCGGGCGATGCTGTTCTTGCCCAAACTGGCGAGCGAACCGGTCCGGGGCG
TAGATTTCCTTGAGGTTGAAGCTGACCAGCCATGTTCTGGAGAAGCAGAGGTTATCCGGA
GCAGCGCAATGCTTCGGAATGGATGCAGGATCAACGCCCTTGTAGGGCTCCCAGTTGACC
TGAAGTTGTTGTTCATATCATCATATGGTCTCAAATCAAATGGCAAGGGAAAGGATGAAA
TGCTGAACACAAAACTGTGGTGATGACTGATGAGAATCACAACTCAGATGGATAGACTTT
TACATCAGAAACTTGAAGCAGGCTGAAGGCTTTCCTGATGTCTGAAACGTTCTTGGCCGG
TTGAGAGATCGTGCTCCCTGTCCACTTGAGTACTCGTGGGAAGATGTGTTCTGGAGGATC
ATACATGTCAGGGCGCAATGCCGGAATATACTCATATATCCAGCCCTACAGACAGATATT
CAGAATATATCAGAACATTTTCGCAATGGACACAGTGAAGGCACAAGTCACAAACTTGGT
CTGTAAGGTAAAATTTTGTGAGAAACAAAAATGGAGAATTTTGTTATTTCCTATCATCTT
TATGCCTTACTATCAATTACAATTCTCATGTTGAAGTTCATTAATCCTTTTCAGAAAACA
TGAACAGATCATAACAATCAAAATAGTTTTTTGATAGTTTCATAGAACTGGAAGATCATT
TCCTACTCGAAATTCAAGTGATATTTTCCTATACAATGGTTTTGTTAAACATACCATGAG
CAAAGCCGCGCTACCGAATAGCCTTTTTCTGGCAGAATGGGCCACGGCGATGGAGAGAGC
CTTGTAGAGATGAGCAAGAGCAGCAGCACCCCAAGCATATTCCTGTACCTTGTCAAAGTC
TGACAGAAGTGGCAAATACTTTGGTGAGACATAGCCCCTGTCCCTCTCTGGAAGTAAGGC
TGATCCAATCAAGAACAGGAGATATGCCCTGGTGCCATACATGATCTGATCATTGGTGGG
GCGTTCCGGGATCCGGCTAAACTTGGATTGCAGCCAAGAGAGCTTCACATGGCTGCCCCT
GCAGTCCCTGCAATCAGGCACTTGCCCCAGATACTGGAAGCAGAGGTCTTCGACCGACTT
GTTGAGCACAGCTCCGGTTGTCACCACACGGCCTGTCACCGGAATCCCCAGTATGTAGGC
GGCGTCCCTGAGTGAGGGTGCCATTTCAAAGCCATTGAGCTGAGCAGTGTTGGTCTCCTT
GCTCCACAGCTCGAAGAATGCCATGAGCGCGATGCGATCGATGACTAGGCCTGCTGTGTG
TATCAGGTTGCCGAGCCCGCTTGCATCGACCAATTGTTGCTGCTGCTCATTCAGCTTCCA
TGTGTCGAGTCTCTCCGTCGTCTGGCATACGGTTAGTTCATGGGTTCCCTGTATGTTTGA
GCATCAAAATGTTATGATTTAGGTACAAACTATATATCACAAGAGCCAAAGGAAGGTTCA
GCAAATTGGTGTCGCTTGCTCGTTGTTGATAAATAATAATTACCTGAATGACGCTTTTGT
TTGTTGGTTCTGCCTCTGCGTATTCCATCTGGTTCCATTAAGAGAAGGAATGTTATGTGG
TAAGTGTGCATACAATCCAAGAATTGCTCGCAGAGAAATTTCAGTTTAAGCATCCAGGTT
AAGTACGGCAAGAATTTGCATAAGTTTGATAACAACGTAACAAGTCCTCAATGAGCGGTC
TATTGCTTATATGAGCAACTGAACATGTAATTGAGACTTTGTTCCCCTCAAGGAAATGAA
AAAATTAACTAGCACAGAATCTGGAAACTTTGACATTGGTAATCAAAAGGACTGTATATA
TCAGGCATGATGATAATAAGGCTGGGAAAAACTGTAGATACCAGGTTTGATTCACTAAAG
TTCACCAAAAAACTGTAGAAGTTTTTAAACAGATGACGTGAGCTCTACCCTTAAGAGGAA
GAGAACTGCAACCACAAAGAGCAAAAGCACTAGGAACAACTGCTTTAAATTTTCTTCAGA
ATAAGGAGAAAGCAAAATGCCAGGATTGGCCACATACAAGGTACAAAAGGACAGCAGCAA
CCAGCCAAGAAACCATCAAAGTTTACCTGAACAAAAAAGATACGTTGTGAAACAGGAACT
GAACTACTCATCTAATCAACTGTAAAAATAAAGAAACAAAATCTGGAGGAAAATTGAATC
GAAATGACGTAGATGAAGTTGGTTGTGCGCCTAACAGCAGCCATTTCCATCATCTTAAAA
TATTGCAGCAGATGAGGAAGAATACCAGCACTAAATTAACGAGTATACACTTGATCAAGA
AGATGGTATACCATTTTAATCATAGAAAACATCACACAAAAGAGGGGGAACAAAATATCG
AAGAAATACATCCGATAACCATCCATTTCCTTCTAAAACTGACTAGGAAGAGCAAAATAA
AATTGACCGCTATCCTCTAAAACCCAACCACAAATATGGAAATCGGGACAGAAAACAAAG
GGGAAAGGAGAAAAAAAAAACTGAAGACCATAGATGAGATGGAACCCTTACACAGAAGCT
GGAGACCATCCATAGCAGTTGAAAAATTCAGCAGGAAAACAGAAACACACACCCCACACA
GGCGATTCCCAGTCATAAGCACAAGGATGAAATGATGAAAGAATACCAAAATGCAGGAGC
AAACAAAGCGATCCGGGATTCACCATGAACGAAGGAGATGCAAGGAAAAAAAAATACTGG
CATATCATATCACACGATGAGAGTGATAGAAAAGAGAGAGCAAACTAACCAGGATCAATG
AGTAGCCGCAGCAGCGAGCGAGAGGCAACAAGAGCACAGCAAAGAAGGCGAAGAGCTTCT
TCTATGCAGGCGAGCGTTGGTTGGGCAATGAAAGGGC
>Y16_E242
GGTTTATTTTGGGACGGAGGGAGTAGCATTTAAATTCAATGCTTATTTTATTTTTAAATC
TAGTGTAGTCATCAAATCCATAGTAGTCAAATCAAATGCTACATAACCTGAATTCAACGA
TCAACGACATACATAGGAGTAAGTACCAGTAAAAGAGCTCTTCGACCGTCTGCCTAAGCC
TAACACACATGACACATGGACACCGAACACAACCGTAGTTCACTGCAAAGGTAGCACTAC
TGGTAGGCTAGTAGCAAAGCTGATGAGAGCAGCGGCCGCAGATTCACAGCACGATGGGGT
CGGACGACTGCGAGCCCTTCCCTCCCACGCGCCTGAACCTCTTCGCCTGCACGCAGCTCC
GGCTGCTCCGCCGCACCGCGCCGCCGCCGCCGCCTGATCCCTTCGCCGCCCCGTCCTCCT
CCTCCCGCCGCCGCCGCCGCCGCCACTTCTGCTCCTCCTCCTCATCCTGCTGCTGCTGCT
CATCAGACCGCTCCTTCGGCGGCACGGCGTCGTCGTCGTCGGCGTCGCCGCGCACGATCC
CCGGAGCCTCCGCGTCCCCCGTGCCATGCGGCGCTTCCTGCTCGCGCGGTGGCATCACAG
CCAGGGGAGGGATCACCGCGATCACCTGGGGCTGGGGCTGTGGCGCGGCGTCGCCTCGCT
TAAGCGGCGGAGCAGGAGGGGAGGCCTCGATGAGACCGCGGATCCTGGACAGGGACGTCG
CCAGCTCGGCGGGGAGGCGGTGTTGCTCCAGAAACCGCGCGACGGTCGGGAGCTCCTCCC
TGACGCCCTCCACCTGCATGAACCGATCCAATCGATCACAACAACGAAACGCACGATGCA
ATCACCCGAACTGAACCGCGATGACACGCTCACGTCAATGTGACAGCTTCCTCAGCACGA
GTGTTAGGGAGATGGATTCTAATCTAATCACTCGGTGCATGTCCACACGTTTATTATACG
TTAGCTATATGACTATGATTTTTTATTTTTAAAAATGACAAGATAGATTGATAACAAACA
TGCCAGCAAATTCGACTTCTGTAAGTTATAACAATGATAACAAAGTTAATTGTGAATATA
TCTATACTAATTAAAATTTAATTTGCTACTTTTATTACAATTTAAATAAGTAAAATTTGA
GCTTGCATATTTGTAGAATAACATATTATTATATATGAATCTATCTTGTTATTTTTTTTA
ATTTTTTTATAACCATTTAGTTGATAGGATGTAGCAAGAGGGTGGATGTCCACGTAAGTG
ATTAAAAGTGTTTCACCGACAGGTAGTTTTACCACGGATATCAGGCTGAGCCCAAGGGAA
GCTCGCGCCATGGTCGCCGGAGTGAAAACATCTGCGGCGGCGGCGGCGGCGGCATCTGCT
GTATGACCATGATCACCACCATCTGCAGCGTTGATCAGCTGCTGGAACCGTTCGATCTCT
GAAGCGTACATCAGGCTCCAGTCCACTGCCGGGTTCCACAGCTGCCGCTGGAACGCGGGG
ACATCGTTGAGCGGGCGATGCTGTTCTTGCCCAAACTGGCGAGCGAACCGGTCCGGGGCG
TAGATTTCCTTGAGGTTGAAGCTGACCAGCCATGTTCTGGAGAAGCAGAGGTTATCCGGA
GCAGCGCAATGCTTCGGAATGGATGCAGGATCAACGCCCTTGTAGGGCTCCCAGTTGACC
TGAAGTTGTTGTTCATATCATCATATGGTCTCAAATCAAATGGCAAGGGAAAGGATGAAA
TGCTGAACACAAAACTGTGGTGATGACTGATGAGAATCACAACTCAGATGGATAGACTTT
TACATCAGAAACTTGAAGCAGGCTGAAGGCTTTCCTGATGTCTGAAACGTTCTTGGCCGG
TTGAGAGATCGTGCTCCCTGTCCACTTGAGTACTCGTGGGAAGATGTGTTCTGGAGGATC
ATACATGTCAGGGCGCAATGCCGGAATATACTCATATATCCAGCCCTACAGACAGATATT
CAGAATATATCAGAACATTTTCGCAATGGACACAGTGAAGGCACAAGTCACAAACTTGGT
CTGTAAGGTAAAATTTTGTGAGAAACAAAAATGGAGAATTTTGTTATTTCCTATCATCTT
TATGCCTTACTATCAATTACAATTCTCATGTTGAAGTTCATTAATCCTTTTCAGAAAACA
TGAACAGATCATAACAATCAAAATAGTTTTTTGATAGTTTCATAGAACTGGAAGATCATT
TCCTACTCGAAATTCAAGTGATATTTTCCTATACAATGGTTTTGTTAAACATACCATGAG
CAAAGCCGCGCTACCGAATAGCCTTTTTCTGGCAGAATGGGCCACGGCGATGGAGAGAGC
CTTGTAGAGATGAGCAAGAGCAGCAGCACCCCAAGCATATTCCTGTACCTTGTCAAAGTC
TGACAGAAGTGGCAAATACTTTGGTGAGACATAGCCCCTGTCCCTCTCTGGAAGTAAGGC
TGATCCAATCAAGAACAGGAGATATGCCCTGGTGCCATACATGATCTGATCATTGGTGGG
GCGTTCCGGGATCCGGCTAAACTTGGATTGCAGCCAAGAGAGCTTCACATGGCTGCCCCT
GCAGTCCCTGCAATCAGGCACTTGCCCCAGATACTGGAAGCAGAGGTCTTCGACCGACTT
GTTGAGCACAGCTCCGGTTGTCACCACACGGCCTGTCACCGGAATCCCCAGTATGTAGGC
GGCGTCCCTGAGTGAGGGTGCCATTTCAAAGCCATTGAGCTGAGCAGTGTTGGTCTCCTT
GCTCCACAGCTCGAAGAATGCCATGAGCGCGATGCGATCGATGACTAGGCCTGCTGTGTG
TATCAGGTTGCCGAGCCCGCTTGCATCGACCAATTGTTGCTGCTGCTCATTCAGCTTCCA
[truncated: 476 more rows]

## Sheet: Table S3-3
Additional file 2: Table S3-3. Mutation site of the alternative allele type 1
>B21_B22-21-1									>B21_B22-21-1
GGTTTATTTTGGGACAGAGGGAGTAGCATTTAAATTCAATGCTTATTTTATTTTTAAATC									MESAEAEPTNKSVIQGTHELTVCQTTERLDTWKLNEQQQQLVDASGLGNLIHTAGLVIDRIALMAFFELWSKETNTAQLNGFEMAPSLRDAAYILGIPVTGRVVTTGAVLNKSVEDLCFQYLGQVPDCRDCRGSHVKLSWLQSKFSRIPERPTNDQTMYGTRAYLLFLIGSALLPERDRGYVSPKYLPLLSDFDKVQEYAWGAAALAHLYKALSIAVAHSARKRLFGSAALLMGWIYEYIPALRPDMYDPPEHIFPRVLKWTGSTISQPAKNVSDIRKAFGLLQVSDVNWEPYKGVDPASIPKHCAAPDNLCFSRTWLVSFNLKEIYAPDRFARQFGQEQHRPLNDVPAFQRQLWNPAVDWSLMYASEIERFQQLINAADGGDHGHTADAAAAAAADVF…
TAGCGTAGTCATCAAATCCATAGTAGTCAAATCAAATGCTACATAACCTGAATTCAACGA
TCAACGACATACATAGGAGTAAGTACCAGTACCAGAGCTCTTCGACCGTCTGCCTAAGCC
TAACACACATGACACATGGACACCGAACACAACCGTAGTTCACTGCAAAGGTAGCACTAC
TGGTAGGCTAGTAGCAAAGCTGATGAGAGCAGCGGCCGCAGATTCACAGCACGATGGGGT
CGGACGACTGCGAGCCCTTCCCTCCCACGCGCCTGAACCTCTTCGCCTGCACGCAGCTCC
GGCTGCTCCGCCGCACCGCGCCGCCGCCGCCGCCTGATCCCTTCGCCGCCCCGTCCTCCT
CCTCCCGCCGCCGCCGCCGCCGCCACTTCTGCTCCTCCTCCTCCTCCTCCTCCTCATCCT
GCTGCTGCTGCTCATCAGACCGCTCCTTCGGCGGCACGGCGTCGTCGTCGTCGGCGTCGC
CGCGCACGATCCCCGGAGCCTCCGCGTCCCCCGTGCCATGCGGCGCTTCCTGCTCGCGCG
GTGGCATCACAGCCAGGGGAGGGATCACCGCGATCACCTGGGGCTGGGGCTGTGGCGCGG
CGTCGCCTCGCTTAAGCGGCGGAGCAGGAGGGGAGGCCTCGATGAGACCGCGGATCCTGG
ACAGGGACGTCGCCAGCTCGGCGGGGAGGCGGTGTTGCTCCAGAAACCGCGCGACGGTCG
GGAGCTCCTCCCTGACGCCCTCCACCTGCATGAACCGATCCAATCGATCACAACAACGAA
ACGCACGATGCAATCACCCGAACTGAACCGCGATGACACGCTCACGTCAATGTGACAGCT
TCCTCAGCACGAGTGTTAGGGAGATGGATTCTAATCTAATCACTCGGTGCATGTCCACAC
GTTTATTATACGTTAGCTATATGACTATGATTTTTTTAAAAAAAATGACAAGATAGATTG
ATAACAAACATGCCAGCAAATTCGACTTCTGTAAGTTGTAACAATGATAACAAAGTTAAT
TGCGAATATATCTATACTAATTAAAATTTAATTTGCTACTTTTATTACAATTTAAATAAG
TAAAATTTGAGCTTGCATATTTGTAGGATAACATATTATTACATATGAATCTACCTTGTT
ATTTTTTTTTTAATTTTTTTATAACCATTTAGTTGATAGTATGTAGCAAAAGGGTAGATG
TCCACCTAAGTGATTAAAAGTGTTTCACCGACAGGTAGTTTTACCACGGATATCAGGCTG
AGCCCAAGGGAAGCTCGCGCCATGGTCGCCGGAGTGAAAACATCTGCGGCGGCGGCGGCG
GCGGCATCTGCTGTATGACCATGATCACCACCATCTGCAGCGTTGATCAGCTGCTGGAAC
CGTTCGATCTCTGAAGCGTACATCAGGCTCCAGTCCACTGCCGGGTTCCACAGCTGCCGC
TGGAACGCGGGGACATCGTTGAGCGGGCGATGCTGTTCTTGCCCAAACTGGCGAGCGAAC														Table S3-2
CGGTCCGGGGCGTAGATTTCCTTGAGGTTGAAGCTGACCAGCCATGTTCTGGAGAAGCAG
AGGTTATCCGGAGCAGCGCAATGCTTCGGAATGGATGCAGGATCAACGCCCTTGTAGGGC
TCCCAGTTGACCTGAAGTTGTTGTTCATATCATCATATGGTCTCAAATCAAATGGCAAGG
GAAAGGATGAAATGCTGAACACAAAACTGTGGTGATGACTGATGAGAATCACAACTCAGA
TGGATAGACTTTTACATCAGAAACTTGAAGCAGGCCGAAGGCTTTCCTGATGTCTGAAAC
GTTCTTGGCCGGTTGAGAGATCGTGCTCCCTGTCCACTTGAGTACTCGTGGGAAGATGTG
TTCTGGAGGATCATACATGTCAGGGCGCAATGCCGGAATATACTCATATATCCAGCCCTA
CAGACAGATATTCAGAATATATCAGAACATTTTCGCAATGGACACAGTGAAGGCACAAGT
CACAAACTTGGTCTGTAAGGTAAAATTTTGTGAGAAACAAAAATGGAGAATTTTGTTATT
TCCTATCATCTTTATGCCTTACTATCAATTACAATTCTCATGTTGAAGTTCATTAATCCT
TTTCAGAAAACATGAACAGATCATAACAATCAAAATAGTTTTTTGATAGTTTCATAGAAC
TGGAAGATCATTTCCTACTCGAAATTCAAGTGATATTTTCCTATACAATGGTTTTGTTAA
ACATACCATGAGCAAAGCCGCGCTACCGAATAGCCTTTTTCTGGCAGAATGGGCCACGGC
GATGGAGAGAGCCTTGTAGAGATGAGCAAGAGCAGCAGCACCCCAAGCATATTCCTGTAC
CTTGTCAAAGTCTGACAGAAGTGGCAAATACTTTGGTGAGACATAGCCCCTGTCCCTCTC
TGGAAGTAAGGCTGATCCAATCAAGAACAGGAGATATGCCCTGGTGCCATACATGGTCTG
ATCATTGGTGGGGCGTTCCGGGATCCGGCTAAACTTGGATTGCAGCCAAGAGAGCTTCAC
ATGGCTGCCCCTGCAGTCCCTGCAATCAGGCACTTGCCCCAGATACTGGAAGCAGAGGTC
TTCGACCGACTTGTTGAGCACAGCTCCGGTTGTCACCACACGGCCTGTCACCGGAATCCC
CAGTATGTAGGCGGCGTCCCTGAGTGAGGGTGCCATTTCAAAGCCATTGAGCTGAGCAGT
GTTGGTCTCCTTGCTCCACAGTTCGAAGAATGCCATGAGCGCGATGCGATCGATGACTAG
GCCTGCTGTGTGTATCAGGTTGCCGAGCCCGCTTGCATCGACCAATTGTTGCTGCTGCTC
ATTCAGCTTCCATGTGTCGAGTCTCTCCGTCGTCTGGCATACGGTTAGTTCATGGGTTCC
CTGTATGTTTGAGCATCAAAATGTTATGATTTAGGTACAAACTATATATCACAAGAGCCA
AAGGAAGGTTCAGCAAATTGGTGTCGCTTGCTCGTTGTTGATAAATAATAATTACCTGAA
TGACGCTTTTGTTTGTTGGTTCTGCCTCTGCGGATTCCATCTGGTTCCATTAAGAGAAGG
AATGTTATGTGGTAAGTGTGCATACAATCCAAGAATTGCTCGCAGAGAAATTTCAGTTTA
AGCATCCAGGTTAAGTACGGCAAGAATTTGCATAAGTTTGATAACAACTTAACAAGTCCT
CAATGAGCGGTCTATTGCTTATATGAGCAACTGAACATGTAATTGAGACTTTGTTCCCCT
CAAGGAAATGAAAAAATTAACTAGCACAGAATCTGGAAACTTTGACATTGGTAATCAAAA
GGACTGTATATATCAGGCATGATGATAATAAGGCTGGGAAAAACTGTAGATACCAGGTTT
GATTCACTAAAGTTCACCAAAAAACTGTAGAAGTTTTTAAACAGATGACGTGAGCTCTAC
CCTTAAGAGGAAGAGAACTGCAACCACAAAGAGCAAAAGCACTAGGAACAACTGCTTTAA
ATTTTCTTCAGAATAAGGAGAAAGCAAAATGCCAGGATTGGCCACATACAAGGTACAAAA
GGACAGCAGCAACCAGCCAAGAAACCATCAAAGTTTACCTGAACAAAAAAGATACGTTGT
GAAACAGGAACTGAACTACTCATCTAATCAACTGTAAAAATAAAGAAACAAAATCTGGAG
GAAAATTGAATCGAAATGACGTAGATGAAGTTGGTTGTGCGCCTAACAGCAGCCATTTCC
ATCATCTTAAAATATTGCAGCAGATGAGGAAGAATACCAGCACTAAATTAACGAGTATAC
ACTTGATCAAGAAGATGGTATACCATTTTAATCATAGAAAACATCACACAAAAGAGGGGG
AACAAAATATCGAAGAAATACATCCGATAACCATCCATTTCCTTCTAAAACTGACTAGGA
AGAGCAAAATAAAATTGACCGCTATCCTCTAAAACCCAACCACAAATATGGAAATCGGGA
CAGAAAACAAAGGGGAAAGGAGAAAAAAAAAACTGAAGACCATAGATGAGATGGAACCCT
TACACAGAAGCTGGAGACCATCCATAGCAGTTGAAAAATTCAGCAGGAAAACAGAAACAC
ACACCCCACACAGGCGATTCCCAGTCATAAGCACAAGGATGAAATGATGAAAGAATACCA
AAATGCAGGAGCAAACAAAGCGATCCGGGATTCACCATGAACGAAGGAGATGCAAGGAAA
AAAAAATACTGGCATATCATATCACACGATGAGAGTGATAGAAAAGAGAGAGCAAACTAA
CCAGGATCAATGAGTAGCCGCAGCAGCGAGCGAGAGGCAACAAGAGCACAGCAAAGAAGG
CGAAGAGCTTCTTCTATGCAGGCGAGCGTTGGTTGGGCAATGAAAGGGC
>B22_B22-26-1
GGTTTATTTTGGGACAGAGGGAGTAGCATTTAAATTCAATGCTTATTTTATTTTTAAATC
TAGCGTAGTCATCAAATCCATAGTAGTCAAATCAAATGCTACATAACCTGAATTCAACGA
TCAACGACATACATAGGAGTAAGTACCAGTACCAGAGCTCTTCGACCGTCTGCCTAAGCC
TAACACACATGACACATGGACACCGAACACAACCGTAGTTCACTGCAAAGGTAGCACTAC
TGGTAGGCTAGTAGCAAAGCTGATGAGAGCAGCGGCCGCAGATTCACAGCACGATGGGGT
CGGACGACTGCGAGCCCTTCCCTCCCACGCGCCTGAACCTCTTCGCCTGCACGCAGCTCC
GGCTGCTCCGCCGCACCGCGCCGCCGCCGCCGCCTGATCCCTTCGCCGCCCCGTCCTCCT
CCTCCCGCCGCCGCCGCCGCCGCCACTTCTGCTCCTCCTCCTCCTCCTCCTCCTCATCCT
GCTGCTGCTGCTCATCAGACCGCTCCTTCGGCGGCACGGCGTCGTCGTCGTCGGCGTCGC
CGCGCACGATCCCCGGAGCCTCCGCGTCCCCCGTGCCATGCGGCGCTTCCTGCTCGCGCG
GTGGCATCACAGCCAGGGGAGGGATCACCGCGATCACCTGGGGCTGGGGCTGTGGCGCGG
CGTCGCCTCGCTTAAGCGGCGGAGCAGGAGGGGAGGCCTCGATGAGACCGCGGATCCTGG
ACAGGGACGTCGCCAGCTCGGCGGGGAGGCGGTGTTGCTCCAGAAACCGCGCGACGGTCG
GGAGCTCCTCCCTGACGCCCTCCACCTGCATGAACCGATCCAATCGATCACAACAACGAA
ACGCACGATGCAATCACCCGAACTGAACCGCGATGACACGCTCACGTCAATGTGACAGCT
TCCTCAGCACGAGTGTTAGGGAGATGGATTCTAATCTAATCACTCGGTGCATGTCCACAC
GTTTATTATACGTTAGCTATATGACTATGATTTTTTTAAAAAAAATGACAAGATAGATTG
ATAACAAACATGCCAGCAAATTCGACTTCTGTAAGTTGTAACAATGATAACAAAGTTAAT
TGCGAATATATCTATACTAATTAAAATTTAATTTGCTACTTTTATTACAATTTAAATAAG
TAAAATTTGAGCTTGCATATTTGTAGGATAACATATTATTACATATGAATCTACCTTGTT
ATTTTTTTTTTAATTTTTTTATAACCATTTAGTTGATAGTATGTAGCAAAAGGGTAGATG
TCCACCTAAGTGATTAAAAGTGTTTCACCGACAGGTAGTTTTACCACGGATATCAGGCTG
AGCCCAAGGGAAGCTCGCGCCATGGTCGCCGGAGTGAAAACATCTGCGGCGGCGGCGGCG
GCGGCATCTGCTGTATGACCATGATCACCACCATCTGCAGCGTTGATCAGCTGCTGGAAC
CGTTCGATCTCTGAAGCGTACATCAGGCTCCAGTCCACTGCCGGGTTCCACAGCTGCCGC
TGGAACGCGGGGACATCGTTGAGCGGGCGATGCTGTTCTTGCCCAAACTGGCGAGCGAAC
CGGTCCGGGGCGTAGATTTCCTTGAGGTTGAAGCTGACCAGCCATGTTCTGGAGAAGCAG
AGGTTATCCGGAGCAGCGCAATGCTTCGGAATGGATGCAGGATCAACGCCCTTGTAGGGC
TCCCAGTTGACCTGAAGTTGTTGTTCATATCATCATATGGTCTCAAATCAAATGGCAAGG
GAAAGGATGAAATGCTGAACACAAAACTGTGGTGATGACTGATGAGAATCACAACTCAGA
TGGATAGACTTTTACATCAGAAACTTGAAGCAGGCCGAAGGCTTTCCTGATGTCTGAAAC
GTTCTTGGCCGGTTGAGAGATCGTGCTCCCTGTCCACTTGAGTACTCGTGGGAAGATGTG
TTCTGGAGGATCATACATGTCAGGGCGCAATGCCGGAATATACTCATATATCCAGCCCTA
CAGACAGATATTCAGAATATATCAGAACATTTTCGCAATGGACACAGTGAAGGCACAAGT
CACAAACTTGGTCTGTAAGGTAAAATTTTGTGAGAAACAAAAATGGAGAATTTTGTTATT
TCCTATCATCTTTATGCCTTACTATCAATTACAATTCTCATGTTGAAGTTCATTAATCCT
TTTCAGAAAACATGAACAGATCATAACAATCAAAATAGTTTTTTGATAGTTTCATAGAAC
TGGAAGATCATTTCCTACTCGAAATTCAAGTGATATTTTCCTATACAATGGTTTTGTTAA
ACATACCATGAGCAAAGCCGCGCTACCGAATAGCCTTTTTCTGGCAGAATGGGCCACGGC
GATGGAGAGAGCCTTGTAGAGATGAGCAAGAGCAGCAGCACCCCAAGCATATTCCTGTAC
CTTGTCAAAGTCTGACAGAAGTGGCAAATACTTTGGTGAGACATAGCCCCTGTCCCTCTC
TGGAAGTAAGGCTGATCCAATCAAGAACAGGAGATATGCCCTGGTGCCATACATGGTCTG
ATCATTGGTGGGGCGTTCCGGGATCCGGCTAAACTTGGATTGCAGCCAAGAGAGCTTCAC
ATGGCTGCCCCTGCAGTCCCTGCAATCAGGCACTTGCCCCAGATACTGGAAGCAGAGGTC
TTCGACCGACTTGTTGAGCACAGCTCCGGTTGTCACCACACGGCCTGTCACCGGAATCCC
CAGTATGTAGGCGGCGTCCCTGAGTGAGGGTGCCATTTCAAAGCCATTGAGCTGAGCAGT
GTTGGTCTCCTTGCTCCACAGTTCGAAGAATGCCATGAGCGCGATGCGATCGATGACTAG
GCCTGCTGTGTGTATCAGGTTGCCGAGCCCGCTTGCATCGACCAATTGTTGCTGCTGCTC
ATTCAGCTTCCATGTGTCGAGTCTCTCCGTCGTCTGGCATACGGTTAGTTCATGGGTTCC
CTGTATGTTTGAGCATCAAAATGTTATGATTTAGGTACAAACTATATATCACAAGAGCCA
AAGGAAGGTTCAGCAAATTGGTGTCGCTTGCTCGTTGTTGATAAATAATAATTACCTGAA
TGACGCTTTTGTTTGTTGGTTCTGCCTCTGCGGATTCCATCTGGTTCCATTAAGAGAAGG
AATGTTATGTGGTAAGTGTGCATACAATCCAAGAATTGCTCGCAGAGAAATTTCAGTTTA
AGCATCCAGGTTAAGTACGGCAAGAATTTGCATAAGTTTGATAACAACTTAACAAGTCCT
CAATGAGCGGTCTATTGCTTATATGAGCAACTGAACATGTAATTGAGACTTTGTTCCCCT
CAAGGAAATGAAAAAATTAACTAGCACAGAATCTGGAAACTTTGACATTGGTAATCAAAA
GGACTGTATATATCAGGCATGATGATAATAAGGCTGGGAAAAACTGTAGATACCAGGTTT
GATTCACTAAAGTTCACCAAAAAACTGTAGAAGTTTTTAAACAGATGACGTGAGCTCTAC
CCTTAAGAGGAAGAGAACTGCAACCACAAAGAGCAAAAGCACTAGGAACAACTGCTTTAA
ATTTTCTTCAGAATAAGGAGAAAGCAAAATGCCAGGATTGGCCACATACAAGGTACAAAA
GGACAGCAGCAACCAGCCAAGAAACCATCAAAGTTTACCTGAACAAAAAAGATACGTTGT
GAAACAGGAACTGAACTACTCATCTAATCAACTGTAAAAATAAAGAAACAAAATCTGGAG
GAAAATTGAATCGAAATGACGTAGATGAAGTTGGTTGTGCGCCTAACAGCAGCCATTTCC
ATCATCTTAAAATATTGCAGCAGATGAGGAAGAATACCAGCACTAAATTAACGAGTATAC
ACTTGATCAAGAAGATGGTATACCATTTTAATCATAGAAAACATCACACAAAAGAGGGGG
AACAAAATATCGAAGAAATACATCCGATAACCATCCATTTCCTTCTAAAACTGACTAGGA
AGAGCAAAATAAAATTGACCGCTATCCTCTAAAACCCAACCACAAATATGGAAATCGGGA
CAGAAAACAAAGGGGAAAGGAGAAAAAAAAAACTGAAGACCATAGATGAGATGGAACCCT
TACACAGAAGCTGGAGACCATCCATAGCAGTTGAAAAATTCAGCAGGAAAACAGAAACAC
ACACCCCACACAGGCGATTCCCAGTCATAAGCACAAGGATGAAATGATGAAAGAATACCA
AAATGCAGGAGCAAACAAAGCGATCCGGGATTCACCATGAACGAAGGAGATGCAAGGAAA
AAAAAATACTGGCATATCATATCACACGATGAGAGTGATAGAAAAGAGAGAGCAAACTAA
CCAGGATCAATGAGTAGCCGCAGCAGCGAGCGAGAGGCAACAAGAGCACAGCAAAGAAGG
CGAAGAGCTTCTTCTATGCAGGCGAGCGTTGGTTGGGCAATGAAAGGGC
>B23_B22-26-3
GGTTTATTTTGGGACAGAGGGAGTAGCATTTAAATTCAATGCTTATTTTATTTTTAAATC
TAGCGTAGTCATCAAATCCATAGTAGTCAAATCAAATGCTACATAACCTGAATTCAACGA
TCAACGACATACATAGGAGTAAGTACCAGTACCAGAGCTCTTCGACCGTCTGCCTAAGCC
TAACACACATGACACATGGACACCGAACACAACCGTAGTTCACTGCAAAGGTAGCACTAC
TGGTAGGCTAGTAGCAAAGCTGATGAGAGCAGCGGCCGCAGATTCACAGCACGATGGGGT
CGGACGACTGCGAGCCCTTCCCTCCCACGCGCCTGAACCTCTTCGCCTGCACGCAGCTCC
GGCTGCTCCGCCGCACCGCGCCGCCGCCGCCGCCTGATCCCTTCGCCGCCCCGTCCTCCT
CCTCCCGCCGCCGCCGCCGCCGCCACTTCTGCTCCTCCTCCTCCTCCTCCTCCTCATCCT
GCTGCTGCTGCTCATCAGACCGCTCCTTCGGCGGCACGGCGTCGTCGTCGTCGGCGTCGC
CGCGCACGATCCCCGGAGCCTCCGCGTCCCCCGTGCCATGCGGCGCTTCCTGCTCGCGCG
GTGGCATCACAGCCAGGGGAGGGATCACCGCGATCACCTGGGGCTGGGGCTGTGGCGCGG
CGTCGCCTCGCTTAAGCGGCGGAGCAGGAGGGGAGGCCTCGATGAGACCGCGGATCCTGG
ACAGGGACGTCGCCAGCTCGGCGGGGAGGCGGTGTTGCTCCAGAAACCGCGCGACGGTCG
GGAGCTCCTCCCTGACGCCCTCCACCTGCATGAACCGATCCAATCGATCACAACAACGAA
ACGCACGATGCAATCACCCGAACTGAACCGCGATGACACGCTCACGTCAATGTGACAGCT
TCCTCAGCACGAGTGTTAGGGAGATGGATTCTAATCTAATCACTCGGTGCATGTCCACAC
GTTTATTATACGTTAGCTATATGACTATGATTTTTTTAAAAAAAATGACAAGATAGATTG
ATAACAAACATGCCAGCAAATTCGACTTCTGTAAGTTGTAACAATGATAACAAAGTTAAT
TGCGAATATATCTATACTAATTAAAATTTAATTTGCTACTTTTATTACAATTTAAATAAG
TAAAATTTGAGCTTGCATATTTGTAGGATAACATATTATTACATATGAATCTACCTTGTT
ATTTTTTTTTTAATTTTTTTATAACCATTTAGTTGATAGTATGTAGCAAAAGGGTAGATG
TCCACCTAAGTGATTAAAAGTGTTTCACCGACAGGTAGTTTTACCACGGATATCAGGCTG
AGCCCAAGGGAAGCTCGCGCCATGGTCGCCGGAGTGAAAACATCTGCGGCGGCGGCGGCG
GCGGCATCTGCTGTATGACCATGATCACCACCATCTGCAGCGTTGATCAGCTGCTGGAAC
CGTTCGATCTCTGAAGCGTACATCAGGCTCCAGTCCACTGCCGGGTTCCACAGCTGCCGC
TGGAACGCGGGGACATCGTTGAGCGGGCGATGCTGTTCTTGCCCAAACTGGCGAGCGAAC
CGGTCCGGGGCGTAGATTTCCTTGAGGTTGAAGCTGACCAGCCATGTTCTGGAGAAGCAG
AGGTTATCCGGAGCAGCGCAATGCTTCGGAATGGATGCAGGATCAACGCCCTTGTAGGGC
TCCCAGTTGACCTGAAGTTGTTGTTCATATCATCATATGGTCTCAAATCAAATGGCAAGG
GAAAGGATGAAATGCTGAACACAAAACTGTGGTGATGACTGATGAGAATCACAACTCAGA
TGGATAGACTTTTACATCAGAAACTTGAAGCAGGCCGAAGGCTTTCCTGATGTCTGAAAC
GTTCTTGGCCGGTTGAGAGATCGTGCTCCCTGTCCACTTGAGTACTCGTGGGAAGATGTG
TTCTGGAGGATCATACATGTCAGGGCGCAATGCCGGAATATACTCATATATCCAGCCCTA
CAGACAGATATTCAGAATATATCAGAACATTTTCGCAATGGACACAGTGAAGGCACAAGT
CACAAACTTGGTCTGTAAGGTAAAATTTTGTGAGAAACAAAAATGGAGAATTTTGTTATT
TCCTATCATCTTTATGCCTTACTATCAATTACAATTCTCATGTTGAAGTTCATTAATCCT
TTTCAGAAAACATGAACAGATCATAACAATCAAAATAGTTTTTTGATAGTTTCATAGAAC
TGGAAGATCATTTCCTACTCGAAATTCAAGTGATATTTTCCTATACAATGGTTTTGTTAA
ACATACCATGAGCAAAGCCGCGCTACCGAATAGCCTTTTTCTGGCAGAATGGGCCACGGC
GATGGAGAGAGCCTTGTAGAGATGAGCAAGAGCAGCAGCACCCCAAGCATATTCCTGTAC
CTTGTCAAAGTCTGACAGAAGTGGCAAATACTTTGGTGAGACATAGCCCCTGTCCCTCTC
TGGAAGTAAGGCTGATCCAATCAAGAACAGGAGATATGCCCTGGTGCCATACATGGTCTG
ATCATTGGTGGGGCGTTCCGGGATCCGGCTAAACTTGGATTGCAGCCAAGAGAGCTTCAC
ATGGCTGCCCCTGCAGTCCCTGCAATCAGGCACTTGCCCCAGATACTGGAAGCAGAGGTC
TTCGACCGACTTGTTGAGCACAGCTCCGGTTGTCACCACACGGCCTGTCACCGGAATCCC
CAGTATGTAGGCGGCGTCCCTGAGTGAGGGTGCCATTTCAAAGCCATTGAGCTGAGCAGT
GTTGGTCTCCTTGCTCCACAGTTCGAAGAATGCCATGAGCGCGATGCGATCGATGACTAG
GCCTGCTGTGTGTATCAGGTTGCCGAGCCCGCTTGCATCGACCAATTGTTGCTGCTGCTC
ATTCAGCTTCCATGTGTCGAGTCTCTCCGTCGTCTGGCATACGGTTAGTTCATGGGTTCC
CTGTATGTTTGAGCATCAAAATGTTATGATTTAGGTACAAACTATATATCACAAGAGCCA
AAGGAAGGTTCAGCAAATTGGTGTCGCTTGCTCGTTGTTGATAAATAATAATTACCTGAA
TGACGCTTTTGTTTGTTGGTTCTGCCTCTGCGGATTCCATCTGGTTCCATTAAGAGAAGG
AATGTTATGTGGTAAGTGTGCATACAATCCAAGAATTGCTCGCAGAGAAATTTCAGTTTA
AGCATCCAGGTTAAGTACGGCAAGAATTTGCATAAGTTTGATAACAACTTAACAAGTCCT
CAATGAGCGGTCTATTGCTTATATGAGCAACTGAACATGTAATTGAGACTTTGTTCCCCT
CAAGGAAATGAAAAAATTAACTAGCACAGAATCTGGAAACTTTGACATTGGTAATCAAAA
GGACTGTATATATCAGGCATGATGATAATAAGGCTGGGAAAAACTGTAGATACCAGGTTT
GATTCACTAAAGTTCACCAAAAAACTGTAGAAGTTTTTAAACAGATGACGTGAGCTCTAC
CCTTAAGAGGAAGAGAACTGCAACCACAAAGAGCAAAAGCACTAGGAACAACTGCTTTAA
ATTTTCTTCAGAATAAGGAGAAAGCAAAATGCCAGGATTGGCCACATACAAGGTACAAAA
GGACAGCAGCAACCAGCCAAGAAACCATCAAAGTTTACCTGAACAAAAAAGATACGTTGT
GAAACAGGAACTGAACTACTCATCTAATCAACTGTAAAAATAAAGAAACAAAATCTGGAG
GAAAATTGAATCGAAATGACGTAGATGAAGTTGGTTGTGCGCCTAACAGCAGCCATTTCC
ATCATCTTAAAATATTGCAGCAGATGAGGAAGAATACCAGCACTAAATTAACGAGTATAC
ACTTGATCAAGAAGATGGTATACCATTTTAATCATAGAAAACATCACACAAAAGAGGGGG
AACAAAATATCGAAGAAATACATCCGATAACCATCCATTTCCTTCTAAAACTGACTAGGA
AGAGCAAAATAAAATTGACCGCTATCCTCTAAAACCCAACCACAAATATGGAAATCGGGA
CAGAAAACAAAGGGGAAAGGAGAAAAAAAAAACTGAAGACCATAGATGAGATGGAACCCT
TACACAGAAGCTGGAGACCATCCATAGCAGTTGAAAAATTCAGCAGGAAAACAGAAACAC
ACACCCCACACAGGCGATTCCCAGTCATAAGCACAAGGATGAAATGATGAAAGAATACCA
AAATGCAGGAGCAAACAAAGCGATCCGGGATTCACCATGAACGAAGGAGATGCAAGGAAA
AAAAAATACTGGCATATCATATCACACGATGAGAGTGATAGAAAAGAGAGAGCAAACTAA
CCAGGATCAATGAGTAGCCGCAGCAGCGAGCGAGAGGCAACAAGAGCACAGCAAAGAAGG
CGAAGAGCTTCTTCTATGCAGGCGAGCGTTGGTTGGGCAATGAAAGGGC
>B24_B22-26-4
GGTTTATTTTGGGACAGAGGGAGTAGCATTTAAATTCAATGCTTATTTTATTTTTAAATC
TAGCGTAGTCATCAAATCCATAGTAGTCAAATCAAATGCTACATAACCTGAATTCAACGA
TCAACGACATACATAGGAGTAAGTACCAGTACCAGAGCTCTTCGACCGTCTGCCTAAGCC
TAACACACATGACACATGGACACCGAACACAACCGTAGTTCACTGCAAAGGTAGCACTAC
TGGTAGGCTAGTAGCAAAGCTGATGAGAGCAGCGGCCGCAGATTCACAGCACGATGGGGT
CGGACGACTGCGAGCCCTTCCCTCCCACGCGCCTGAACCTCTTCGCCTGCACGCAGCTCC
GGCTGCTCCGCCGCACCGCGCCGCCGCCGCCGCCTGATCCCTTCGCCGCCCCGTCCTCCT
CCTCCCGCCGCCGCCGCCGCCGCCACTTCTGCTCCTCCTCCTCCTCCTCCTCCTCATCCT
GCTGCTGCTGCTCATCAGACCGCTCCTTCGGCGGCACGGCGTCGTCGTCGTCGGCGTCGC
CGCGCACGATCCCCGGAGCCTCCGCGTCCCCCGTGCCATGCGGCGCTTCCTGCTCGCGCG
GTGGCATCACAGCCAGGGGAGGGATCACCGCGATCACCTGGGGCTGGGGCTGTGGCGCGG
CGTCGCCTCGCTTAAGCGGCGGAGCAGGAGGGGAGGCCTCGATGAGACCGCGGATCCTGG
ACAGGGACGTCGCCAGCTCGGCGGGGAGGCGGTGTTGCTCCAGAAACCGCGCGACGGTCG
GGAGCTCCTCCCTGACGCCCTCCACCTGCATGAACCGATCCAATCGATCACAACAACGAA
ACGCACGATGCAATCACCCGAACTGAACCGCGATGACACGCTCACGTCAATGTGACAGCT
TCCTCAGCACGAGTGTTAGGGAGATGGATTCTAATCTAATCACTCGGTGCATGTCCACAC
GTTTATTATACGTTAGCTATATGACTATGATTTTTTTAAAAAAAATGACAAGATAGATTG
ATAACAAACATGCCAGCAAATTCGACTTCTGTAAGTTGTAACAATGATAACAAAGTTAAT
TGCGAATATATCTATACTAATTAAAATTTAATTTGCTACTTTTATTACAATTTAAATAAG
TAAAATTTGAGCTTGCATATTTGTAGGATAACATATTATTACATATGAATCTACCTTGTT
ATTTTTTTTTTAATTTTTTTATAACCATTTAGTTGATAGTATGTAGCAAAAGGGTAGATG
TCCACCTAAGTGATTAAAAGTGTTTCACCGACAGGTAGTTTTACCACGGATATCAGGCTG
AGCCCAAGGGAAGCTCGCGCCATGGTCGCCGGAGTGAAAACATCTGCGGCGGCGGCGGCG
GCGGCATCTGCTGTATGACCATGATCACCACCATCTGCAGCGTTGATCAGCTGCTGGAAC
CGTTCGATCTCTGAAGCGTACATCAGGCTCCAGTCCACTGCCGGGTTCCACAGCTGCCGC
TGGAACGCGGGGACATCGTTGAGCGGGCGATGCTGTTCTTGCCCAAACTGGCGAGCGAAC
CGGTCCGGGGCGTAGATTTCCTTGAGGTTGAAGCTGACCAGCCATGTTCTGGAGAAGCAG
AGGTTATCCGGAGCAGCGCAATGCTTCGGAATGGATGCAGGATCAACGCCCTTGTAGGGC
TCCCAGTTGACCTGAAGTTGTTGTTCATATCATCATATGGTCTCAAATCAAATGGCAAGG
GAAAGGATGAAATGCTGAACACAAAACTGTGGTGATGACTGATGAGAATCACAACTCAGA
TGGATAGACTTTTACATCAGAAACTTGAAGCAGGCCGAAGGCTTTCCTGATGTCTGAAAC
GTTCTTGGCCGGTTGAGAGATCGTGCTCCCTGTCCACTTGAGTACTCGTGGGAAGATGTG
TTCTGGAGGATCATACATGTCAGGGCGCAATGCCGGAATATACTCATATATCCAGCCCTA
CAGACAGATATTCAGAATATATCAGAACATTTTCGCAATGGACACAGTGAAGGCACAAGT
CACAAACTTGGTCTGTAAGGTAAAATTTTGTGAGAAACAAAAATGGAGAATTTTGTTATT
TCCTATCATCTTTATGCCTTACTATCAATTACAATTCTCATGTTGAAGTTCATTAATCCT
TTTCAGAAAACATGAACAGATCATAACAATCAAAATAGTTTTTTGATAGTTTCATAGAAC
TGGAAGATCATTTCCTACTCGAAATTCAAGTGATATTTTCCTATACAATGGTTTTGTTAA
ACATACCATGAGCAAAGCCGCGCTACCGAATAGCCTTTTTCTGGCAGAATGGGCCACGGC
GATGGAGAGAGCCTTGTAGAGATGAGCAAGAGCAGCAGCACCCCAAGCATATTCCTGTAC
CTTGTCAAAGTCTGACAGAAGTGGCAAATACTTTGGTGAGACATAGCCCCTGTCCCTCTC
TGGAAGTAAGGCTGATCCAATCAAGAACAGGAGATATGCCCTGGTGCCATACATGGTCTG
ATCATTGGTGGGGCGTTCCGGGATCCGGCTAAACTTGGATTGCAGCCAAGAGAGCTTCAC
ATGGCTGCCCCTGCAGTCCCTGCAATCAGGCACTTGCCCCAGATACTGGAAGCAGAGGTC
TTCGACCGACTTGTTGAGCACAGCTCCGGTTGTCACCACACGGCCTGTCACCGGAATCCC
CAGTATGTAGGCGGCGTCCCTGAGTGAGGGTGCCATTTCAAAGCCATTGAGCTGAGCAGT
GTTGGTCTCCTTGCTCCACAGTTCGAAGAATGCCATGAGCGCGATGCGATCGATGACTAG
GCCTGCTGTGTGTATCAGGTTGCCGAGCCCGCTTGCATCGACCAATTGTTGCTGCTGCTC
ATTCAGCTTCCATGTGTCGAGTCTCTCCGTCGTCTGGCATACGGTTAGTTCATGGGTTCC
CTGTATGTTTGAGCATCAAAATGTTATGATTTAGGTACAAACTATATATCACAAGAGCCA
AAGGAAGGTTCAGCAAATTGGTGTCGCTTGCTCGTTGTTGATAAATAATAATTACCTGAA
TGACGCTTTTGTTTGTTGGTTCTGCCTCTGCGGATTCCATCTGGTTCCATTAAGAGAAGG
AATGTTATGTGGTAAGTGTGCATACAATCCAAGAATTGCTCGCAGAGAAATTTCAGTTTA
AGCATCCAGGTTAAGTACGGCAAGAATTTGCATAAGTTTGATAACAACTTAACAAGTCCT
CAATGAGCGGTCTATTGCTTATATGAGCAACTGAACATGTAATTGAGACTTTGTTCCCCT
CAAGGAAATGAAAAAATTAACTAGCACAGAATCTGGAAACTTTGACATTGGTAATCAAAA
GGACTGTATATATCAGGCATGATGATAATAAGGCTGGGAAAAACTGTAGATACCAGGTTT
GATTCACTAAAGTTCACCAAAAAACTGTAGAAGTTTTTAAACAGATGACGTGAGCTCTAC
CCTTAAGAGGAAGAGAACTGCAACCACAAAGAGCAAAAGCACTAGGAACAACTGCTTTAA
ATTTTCTTCAGAATAAGGAGAAAGCAAAATGCCAGGATTGGCCACATACAAGGTACAAAA
GGACAGCAGCAACCAGCCAAGAAACCATCAAAGTTTACCTGAACAAAAAAGATACGTTGT
GAAACAGGAACTGAACTACTCATCTAATCAACTGTAAAAATAAAGAAACAAAATCTGGAG
GAAAATTGAATCGAAATGACGTAGATGAAGTTGGTTGTGCGCCTAACAGCAGCCATTTCC
ATCATCTTAAAATATTGCAGCAGATGAGGAAGAATACCAGCACTAAATTAACGAGTATAC
ACTTGATCAAGAAGATGGTATACCATTTTAATCATAGAAAACATCACACAAAAGAGGGGG
AACAAAATATCGAAGAAATACATCCGATAACCATCCATTTCCTTCTAAAACTGACTAGGA
AGAGCAAAATAAAATTGACCGCTATCCTCTAAAACCCAACCACAAATATGGAAATCGGGA
CAGAAAACAAAGGGGAAAGGAGAAAAAAAAAACTGAAGACCATAGATGAGATGGAACCCT
TACACAGAAGCTGGAGACCATCCATAGCAGTTGAAAAATTCAGCAGGAAAACAGAAACAC
ACACCCCACACAGGCGATTCCCAGTCATAAGCACAAGGATGAAATGATGAAAGAATACCA
AAATGCAGGAGCAAACAAAGCGATCCGGGATTCACCATGAACGAAGGAGATGCAAGGAAA
AAAAAATACTGGCATATCATATCACACGATGAGAGTGATAGAAAAGAGAGAGCAAACTAA
CCAGGATCAATGAGTAGCCGCAGCAGCGAGCGAGAGGCAACAAGAGCACAGCAAAGAAGG
CGAAGAGCTTCTTCTATGCAGGCGAGCGTTGGTTGGGCAATGAAAGGGC
>B25_B22-38-1-R1
GGTTTATTTTGGGACAGAGGGAGTAGCATTTAAATTCAATGCTTATTTTATTTTTAAATC
TAGCGTAGTCATCAAATCCATAGTAGTCAAATCAAATGCTACATAACCTGAATTCAACGA
TCAACGACATACATAGGAGTAAGTACCAGTACCAGAGCTCTTCGACCGTCTGCCTAAGCC
TAACACACATGACACATGGACACCGAACACAACCGTAGTTCACTGCAAAGGTAGCACTAC
TGGTAGGCTAGTAGCAAAGCTGATGAGAGCAGCGGCCGCAGATTCACAGCACGATGGGGT
CGGACGACTGCGAGCCCTTCCCTCCCACGCGCCTGAACCTCTTCGCCTGCACGCAGCTCC
GGCTGCTCCGCCGCACCGCGCCGCCGCCGCCGCCTGATCCCTTCGCCGCCCCGTCCTCCT
CCTCCCGCCGCCGCCGCCGCCGCCACTTCTGCTCCTCCTCCTCCTCCTCCTCCTCATCCT
GCTGCTGCTGCTCATCAGACCGCTCCTTCGGCGGCACGGCGTCGTCGTCGTCGGCGTCGC
CGCGCACGATCCCCGGAGCCTCCGCGTCCCCCGTGCCATGCGGCGCTTCCTGCTCGCGCG
GTGGCATCACAGCCAGGGGAGGGATCACCGCGATCACCTGGGGCTGGGGCTGTGGCGCGG
CGTCGCCTCGCTTAAGCGGCGGAGCAGGAGGGGAGGCCTCGATGAGACCGCGGATCCTGG
ACAGGGACGTCGCCAGCTCGGCGGGGAGGCGGTGTTGCTCCAGAAACCGCGCGACGGTCG
GGAGCTCCTCCCTGACGCCCTCCACCTGCATGAACCGATCCAATCGATCACAACAACGAA
ACGCACGATGCAATCACCCGAACTGAACCGCGATGACACGCTCACGTCAATGTGACAGCT
TCCTCAGCACGAGTGTTAGGGAGATGGATTCTAATCTAATCACTCGGTGCATGTCCACAC
GTTTATTATACGTTAGCTATATGACTATGATTTTTTTAAAAAAAATGACAAGATAGATTG
ATAACAAACATGCCAGCAAATTCGACTTCTGTAAGTTGTAACAATGATAACAAAGTTAAT
TGCGAATATATCTATACTAATTAAAATTTAATTTGCTACTTTTATTACAATTTAAATAAG
TAAAATTTGAGCTTGCATATTTGTAGGATAACATATTATTACATATGAATCTACCTTGTT
ATTTTTTTTTTAATTTTTTTATAACCATTTAGTTGATAGTATGTAGCAAAAGGGTAGATG
TCCACCTAAGTGATTAAAAGTGTTTCACCGACAGGTAGTTTTACCACGGATATCAGGCTG
AGCCCAAGGGAAGCTCGCGCCATGGTCGCCGGAGTGAAAACATCTGCGGCGGCGGCGGCG
GCGGCATCTGCTGTATGACCATGATCACCACCATCTGCAGCGTTGATCAGCTGCTGGAAC
CGTTCGATCTCTGAAGCGTACATCAGGCTCCAGTCCACTGCCGGGTTCCACAGCTGCCGC
TGGAACGCGGGGACATCGTTGAGCGGGCGATGCTGTTCTTGCCCAAACTGGCGAGCGAAC
CGGTCCGGGGCGTAGATTTCCTTGAGGTTGAAGCTGACCAGCCATGTTCTGGAGAAGCAG
AGGTTATCCGGAGCAGCGCAATGCTTCGGAATGGATGCAGGATCAACGCCCTTGTAGGGC
TCCCAGTTGACCTGAAGTTGTTGTTCATATCATCATATGGTCTCAAATCAAATGGCAAGG
GAAAGGATGAAATGCTGAACACAAAACTGTGGTGATGACTGATGAGAATCACAACTCAGA
TGGATAGACTTTTACATCAGAAACTTGAAGCAGGCCGAAGGCTTTCCTGATGTCTGAAAC
GTTCTTGGCCGGTTGAGAGATCGTGCTCCCTGTCCACTTGAGTACTCGTGGGAAGATGTG
TTCTGGAGGATCATACATGTCAGGGCGCAATGCCGGAATATACTCATATATCCAGCCCTA
CAGACAGATATTCAGAATATATCAGAACATTTTCGCAATGGACACAGTGAAGGCACAAGT
CACAAACTTGGTCTGTAAGGTAAAATTTTGTGAGAAACAAAAATGGAGAATTTTGTTATT
TCCTATCATCTTTATGCCTTACTATCAATTACAATTCTCATGTTGAAGTTCATTAATCCT
TTTCAGAAAACATGAACAGATCATAACAATCAAAATAGTTTTTTGATAGTTTCATAGAAC
TGGAAGATCATTTCCTACTCGAAATTCAAGTGATATTTTCCTATACAATGGTTTTGTTAA
ACATACCATGAGCAAAGCCGCGCTACCGAATAGCCTTTTTCTGGCAGAATGGGCCACGGC
GATGGAGAGAGCCTTGTAGAGATGAGCAAGAGCAGCAGCACCCCAAGCATATTCCTGTAC
CTTGTCAAAGTCTGACAGAAGTGGCAAATACTTTGGTGAGACATAGCCCCTGTCCCTCTC
TGGAAGTAAGGCTGATCCAATCAAGAACAGGAGATATGCCCTGGTGCCATACATGGTCTG
ATCATTGGTGGGGCGTTCCGGGATCCGGCTAAACTTGGATTGCAGCCAAGAGAGCTTCAC
ATGGCTGCCCCTGCAGTCCCTGCAATCAGGCACTTGCCCCAGATACTGGAAGCAGAGGTC
TTCGACCGACTTGTTGAGCACAGCTCCGGTTGTCACCACACGGCCTGTCACCGGAATCCC
CAGTATGTAGGCGGCGTCCCTGAGTGAGGGTGCCATTTCAAAGCCATTGAGCTGAGCAGT
GTTGGTCTCCTTGCTCCACAGTTCGAAGAATGCCATGAGCGCGATGCGATCGATGACTAG
GCCTGCTGTGTGTATCAGGTTGCCGAGCCCGCTTGCATCGACCAATTGTTGCTGCTGCTC
ATTCAGCTTCCATGTGTCGAGTCTCTCCGTCGTCTGGCATACGGTTAGTTCATGGGTTCC
CTGTATGTTTGAGCATCAAAATGTTATGATTTAGGTACAAACTATATATCACAAGAGCCA
AAGGAAGGTTCAGCAAATTGGTGTCGCTTGCTCGTTGTTGATAAATAATAATTACCTGAA
TGACGCTTTTGTTTGTTGGTTCTGCCTCTGCGGATTCCATCTGGTTCCATTAAGAGAAGG
AATGTTATGTGGTAAGTGTGCATACAATCCAAGAATTGCTCGCAGAGAAATTTCAGTTTA
AGCATCCAGGTTAAGTACGGCAAGAATTTGCATAAGTTTGATAACAACTTAACAAGTCCT
CAATGAGCGGTCTATTGCTTATATGAGCAACTGAACATGTAATTGAGACTTTGTTCCCCT
CAAGGAAATGAAAAAATTAACTAGCACAGAATCTGGAAACTTTGACATTGGTAATCAAAA
GGACTGTATATATCAGGCATGATGATAATAAGGCTGGGAAAAACTGTAGATACCAGGTTT
GATTCACTAAAGTTCACCAAAAAACTGTAGAAGTTTTTAAACAGATGACGTGAGCTCTAC
CCTTAAGAGGAAGAGAACTGCAACCACAAAGAGCAAAAGCACTAGGAACAACTGCTTTAA
ATTTTCTTCAGAATAAGGAGAAAGCAAAATGCCAGGATTGGCCACATACAAGGTACAAAA
GGACAGCAGCAACCAGCCAAGAAACCATCAAAGTTTACCTGAACAAAAAAGATACGTTGT
GAAACAGGAACTGAACTACTCATCTAATCAACTGTAAAAATAAAGAAACAAAATCTGGAG
GAAAATTGAATCGAAATGACGTAGATGAAGTTGGTTGTGCGCCTAACAGCAGCCATTTCC
ATCATCTTAAAATATTGCAGCAGATGAGGAAGAATACCAGCACTAAATTAACGAGTATAC
ACTTGATCAAGAAGATGGTATACCATTTTAATCATAGAAAACATCACACAAAAGAGGGGG
AACAAAATATCGAAGAAATACATCCGATAACCATCCATTTCCTTCTAAAACTGACTAGGA
AGAGCAAAATAAAATTGACCGCTATCCTCTAAAACCCAACCACAAATATGGAAATCGGGA
CAGAAAACAAAGGGGAAAGGAGAAAAAAAAAACTGAAGACCATAGATGAGATGGAACCCT
TACACAGAAGCTGGAGACCATCCATAGCAGTTGAAAAATTCAGCAGGAAAACAGAAACAC
ACACCCCACACAGGCGATTCCCAGTCATAAGCACAAGGATGAAATGATGAAAGAATACCA
AAATGCAGGAGCAAACAAAGCGATCCGGGATTCACCATGAACGAAGGAGATGCAAGGAAA
AAAAAATACTGGCATATCATATCACACGATGAGAGTGATAGAAAAGAGAGAGCAAACTAA
CCAGGATCAATGAGTAGCCGCAGCAGCGAGCGAGAGGCAACAAGAGCACAGCAAAGAAGG
CGAAGAGCTTCTTCTATGCAGGCGAGCGTTGGTTGGGCAATGAAAGGGC
>C10_23-104-105(II)
GGTTTATTTTGGGACAGAGGGAGTAGCATTTAAATTCAATGCTTATTTTATTTTTAAATC
TAGCGTAGTCATCAAATCCATAGTAGTCAAATCAAATGCTACATAACCTGAATTCAACGA
TCAACGACATACATAGGAGTAAGTACCAGTACCAGAGCTCTTCGACCGTCTGCCTAAGCC
TAACACACATGACACATGGACACCGAACACAACCGTAGTTCACTGCAAAGGTAGCACTAC
TGGTAGGCTAGTAGCAAAGCTGATGAGAGCAGCGGCCGCAGATTCACAGCACGATGGGGT
CGGACGACTGCGAGCCCTTCCCTCCCACGCGCCTGAACCTCTTCGCCTGCACGCAGCTCC
GGCTGCTCCGCCGCACCGCGCCGCCGCCGCCGCCTGATCCCTTCGCCGCCCCGTCCTCCT
CCTCCCGCCGCCGCCGCCGCCGCCACTTCTGCTCCTCCTCCTCCTCCTCCTCCTCATCCT
GCTGCTGCTGCTCATCAGACCGCTCCTTCGGCGGCACGGCGTCGTCGTCGTCGGCGTCGC
CGCGCACGATCCCCGGAGCCTCCGCGTCCCCCGTGCCATGCGGCGCTTCCTGCTCGCGCG
GTGGCATCACAGCCAGGGGAGGGATCACCGCGATCACCTGGGGCTGGGGCTGTGGCGCGG
CGTCGCCTCGCTTAAGCGGCGGAGCAGGAGGGGAGGCCTCGATGAGACCGCGGATCCTGG
ACAGGGACGTCGCCAGCTCGGCGGGGAGGCGGTGTTGCTCCAGAAACCGCGCGACGGTCG
GGAGCTCCTCCCTGACGCCCTCCACCTGCATGAACCGATCCAATCGATCACAACAACGAA
ACGCACGATGCAATCACCCGAACTGAACCGCGATGACACGCTCACGTCAATGTGACAGCT
TCCTCAGCACGAGTGTTAGGGAGATGGATTCTAATCTAATCACTCGGTGCATGTCCACAC
GTTTATTATACGTTAGCTATATGACTATGATTTTTTTAAAAAAAATGACAAGATAGATTG
ATAACAAACATGCCAGCAAATTCGACTTCTGTAAGTTGTAACAATGATAACAAAGTTAAT
TGCGAATATATCTATACTAATTAAAATTTAATTTGCTACTTTTATTACAATTTAAATAAG
TAAAATTTGAGCTTGCATATTTGTAGGATAACATATTATTACATATGAATCTACCTTGTT
ATTTTTTTTTTAATTTTTTTATAACCATTTAGTTGATAGTATGTAGCAAAAGGGTAGATG
TCCACCTAAGTGATTAAAAGTGTTTCACCGACAGGTAGTTTTACCACGGATATCAGGCTG
AGCCCAAGGGAAGCTCGCGCCATGGTCGCCGGAGTGAAAACATCTGCGGCGGCGGCGGCG
GCGGCATCTGCTGTATGACCATGATCACCACCATCTGCAGCGTTGATCAGCTGCTGGAAC
CGTTCGATCTCTGAAGCGTACATCAGGCTCCAGTCCACTGCCGGGTTCCACAGCTGCCGC
TGGAACGCGGGGACATCGTTGAGCGGGCGATGCTGTTCTTGCCCAAACTGGCGAGCGAAC
CGGTCCGGGGCGTAGATTTCCTTGAGGTTGAAGCTGACCAGCCATGTTCTGGAGAAGCAG
AGGTTATCCGGAGCAGCGCAATGCTTCGGAATGGATGCAGGATCAACGCCCTTGTAGGGC
TCCCAGTTGACCTGAAGTTGTTGTTCATATCATCATATGGTCTCAAATCAAATGGCAAGG
GAAAGGATGAAATGCTGAACACAAAACTGTGGTGATGACTGATGAGAATCACAACTCAGA
TGGATAGACTTTTACATCAGAAACTTGAAGCAGGCCGAAGGCTTTCCTGATGTCTGAAAC
GTTCTTGGCCGGTTGAGAGATCGTGCTCCCTGTCCACTTGAGTACTCGTGGGAAGATGTG
TTCTGGAGGATCATACATGTCAGGGCGCAATGCCGGAATATACTCATATATCCAGCCCTA
CAGACAGATATTCAGAATATATCAGAACATTTTCGCAATGGACACAGTGAAGGCACAAGT
CACAAACTTGGTCTGTAAGGTAAAATTTTGTGAGAAACAAAAATGGAGAATTTTGTTATT
TCCTATCATCTTTATGCCTTACTATCAATTACAATTCTCATGTTGAAGTTCATTAATCCT
TTTCAGAAAACATGAACAGATCATAACAATCAAAATAGTTTTTTGATAGTTTCATAGAAC
TGGAAGATCATTTCCTACTCGAAATTCAAGTGATATTTTCCTATACAATGGTTTTGTTAA
ACATACCATGAGCAAAGCCGCGCTACCGAATAGCCTTTTTCTGGCAGAATGGGCCACGGC
GATGGAGAGAGCCTTGTAGAGATGAGCAAGAGCAGCAGCACCCCAAGCATATTCCTGTAC
CTTGTCAAAGTCTGACAGAAGTGGCAAATACTTTGGTGAGACATAGCCCCTGTCCCTCTC
TGGAAGTAAGGCTGATCCAATCAAGAACAGGAGATATGCCCTGGTGCCATACATGGTCTG
ATCATTGGTGGGGCGTTCCGGGATCCGGCTAAACTTGGATTGCAGCCAAGAGAGCTTCAC
ATGGCTGCCCCTGCAGTCCCTGCAATCAGGCACTTGCCCCAGATACTGGAAGCAGAGGTC
TTCGACCGACTTGTTGAGCACAGCTCCGGTTGTCACCACACGGCCTGTCACCGGAATCCC
CAGTATGTAGGCGGCGTCCCTGAGTGAGGGTGCCATTTCAAAGCCATTGAGCTGAGCAGT
GTTGGTCTCCTTGCTCCACAGTTCGAAGAATGCCATGAGCGCGATGCGATCGATGACTAG
GCCTGCTGTGTGTATCAGGTTGCCGAGCCCGCTTGCATCGACCAATTGTTGCTGCTGCTC
ATTCAGCTTCCATGTGTCGAGTCTCTCCGTCGTCTGGCATACGGTTAGTTCATGGGTTCC
CTGTATGTTTGAGCATCAAAATGTTATGATTTAGGTACAAACTATATATCACAAGAGCCA
AAGGAAGGTTCAGCAAATTGGTGTCGCTTGCTCGTTGTTGATAAATAATAATTACCTGAA
TGACGCTTTTGTTTGTTGGTTCTGCCTCTGCGGATTCCATCTGGTTCCATTAAGAGAAGG
AATGTTATGTGGTAAGTGTGCATACAATCCAAGAATTGCTCGCAGAGAAATTTCAGTTTA
AGCATCCAGGTTAAGTACGGCAAGAATTTGCATAAGTTTGATAACAACTTAACAAGTCCT
CAATGAGCGGTCTATTGCTTATATGAGCAACTGAACATGTAATTGAGACTTTGTTCCCCT
CAAGGAAATGAAAAAATTAACTAGCACAGAATCTGGAAACTTTGACATTGGTAATCAAAA
GGACTGTATATATCAGGCATGATGATAATAAGGCTGGGAAAAACTGTAGATACCAGGTTT
GATTCACTAAAGTTCACCAAAAAACTGTAGAAGTTTTTAAACAGATGACGTGAGCTCTAC
CCTTAAGAGGAAGAGAACTGCAACCACAAAGAGCAAAAGCACTAGGAACAACTGCTTTAA
ATTTTCTTCAGAATAAGGAGAAAGCAAAATGCCAGGATTGGCCACATACAAGGTACAAAA
GGACAGCAGCAACCAGCCAAGAAACCATCAAAGTTTACCTGAACAAAAAAGATACGTTGT
GAAACAGGAACTGAACTACTCATCTAATCAACTGTAAAAATAAAGAAACAAAATCTGGAG
GAAAATTGAATCGAAATGACGTAGATGAAGTTGGTTGTGCGCCTAACAGCAGCCATTTCC
ATCATCTTAAAATATTGCAGCAGATGAGGAAGAATACCAGCACTAAATTAACGAGTATAC
ACTTGATCAAGAAGATGGTATACCATTTTAATCATAGAAAACATCACACAAAAGAGGGGG
AACAAAATATCGAAGAAATACATCCGATAACCATCCATTTCCTTCTAAAACTGACTAGGA
AGAGCAAAATAAAATTGACCGCTATCCTCTAAAACCCAACCACAAATATGGAAATCGGGA
CAGAAAACAAAGGGGAAAGGAGAAAAAAAAAACTGAAGACCATAGATGAGATGGAACCCT
TACACAGAAGCTGGAGACCATCCATAGCAGTTGAAAAATTCAGCAGGAAAACAGAAACAC
ACACCCCACACAGGCGATTCCCAGTCATAAGCACAAGGATGAAATGATGAAAGAATACCA
AAATGCAGGAGCAAACAAAGCGATCCGGGATTCACCATGAACGAAGGAGATGCAAGGAAA
AAAAAATACTGGCATATCATATCACACGATGAGAGTGATAGAAAAGAGAGAGCAAACTAA
CCAGGATCAATGAGTAGCCGCAGCAGCGAGCGAGAGGCAACAAGAGCACAGCAAAGAAGG
CGAAGAGCTTCTTCTATGCAGGCGAGCGTTGGTTGGGCAATGAAAGGGC
>C14_23-94(III)
GGTTTATTTTGGGACAGAGGGAGTAGCATTTAAATTCAATGCTTATTTTATTTTTAAATC
TAGCGTAGTCATCAAATCCATAGTAGTCAAATCAAATGCTACATAACCTGAATTCAACGA
TCAACGACATACATAGGAGTAAGTACCAGTACCAGAGCTCTTCGACCGTCTGCCTAAGCC
TAACACACATGACACATGGACACCGAACACAACCGTAGTTCACTGCAAAGGTAGCACTAC
TGGTAGGCTAGTAGCAAAGCTGATGAGAGCAGCGGCCGCAGATTCACAGCACGATGGGGT
CGGACGACTGCGAGCCCTTCCCTCCCACGCGCCTGAACCTCTTCGCCTGCACGCAGCTCC
GGCTGCTCCGCCGCACCGCGCCGCCGCCGCCGCCTGATCCCTTCGCCGCCCCGTCCTCCT
CCTCCCGCCGCCGCCGCCGCCGCCACTTCTGCTCCTCCTCCTCCTCCTCCTCCTCATCCT
GCTGCTGCTGCTCATCAGACCGCTCCTTCGGCGGCACGGCGTCGTCGTCGTCGGCGTCGC
CGCGCACGATCCCCGGAGCCTCCGCGTCCCCCGTGCCATGCGGCGCTTCCTGCTCGCGCG
GTGGCATCACAGCCAGGGGAGGGATCACCGCGATCACCTGGGGCTGGGGCTGTGGCGCGG
CGTCGCCTCGCTTAAGCGGCGGAGCAGGAGGGGAGGCCTCGATGAGACCGCGGATCCTGG
ACAGGGACGTCGCCAGCTCGGCGGGGAGGCGGTGTTGCTCCAGAAACCGCGCGACGGTCG
GGAGCTCCTCCCTGACGCCCTCCACCTGCATGAACCGATCCAATCGATCACAACAACGAA
ACGCACGATGCAATCACCCGAACTGAACCGCGATGACACGCTCACGTCAATGTGACAGCT
TCCTCAGCACGAGTGTTAGGGAGATGGATTCTAATCTAATCACTCGGTGCATGTCCACAC
GTTTATTATACGTTAGCTATATGACTATGATTTTTTTAAAAAAAATGACAAGATAGATTG
ATAACAAACATGCCAGCAAATTCGACTTCTGTAAGTTGTAACAATGATAACAAAGTTAAT
TGCGAATATATCTATACTAATTAAAATTTAATTTGCTACTTTTATTACAATTTAAATAAG
TAAAATTTGAGCTTGCATATTTGTAGGATAACATATTATTACATATGAATCTACCTTGTT
ATTTTTTTTTTAATTTTTTTATAACCATTTAGTTGATAGTATGTAGCAAAAGGGTAGATG
TCCACCTAAGTGATTAAAAGTGTTTCACCGACAGGTAGTTTTACCACGGATATCAGGCTG
AGCCCAAGGGAAGCTCGCGCCATGGTCGCCGGAGTGAAAACATCTGCGGCGGCGGCGGCG
GCGGCATCTGCTGTATGACCATGATCACCACCATCTGCAGCGTTGATCAGCTGCTGGAAC
CGTTCGATCTCTGAAGCGTACATCAGGCTCCAGTCCACTGCCGGGTTCCACAGCTGCCGC
TGGAACGCGGGGACATCGTTGAGCGGGCGATGCTGTTCTTGCCCAAACTGGCGAGCGAAC
CGGTCCGGGGCGTAGATTTCCTTGAGGTTGAAGCTGACCAGCCATGTTCTGGAGAAGCAG
AGGTTATCCGGAGCAGCGCAATGCTTCGGAATGGATGCAGGATCAACGCCCTTGTAGGGC
TCCCAGTTGACCTGAAGTTGTTGTTCATATCATCATATGGTCTCAAATCAAATGGCAAGG
GAAAGGATGAAATGCTGAACACAAAACTGTGGTGATGACTGATGAGAATCACAACTCAGA
TGGATAGACTTTTACATCAGAAACTTGAAGCAGGCCGAAGGCTTTCCTGATGTCTGAAAC
GTTCTTGGCCGGTTGAGAGATCGTGCTCCCTGTCCACTTGAGTACTCGTGGGAAGATGTG
TTCTGGAGGATCATACATGTCAGGGCGCAATGCCGGAATATACTCATATATCCAGCCCTA
CAGACAGATATTCAGAATATATCAGAACATTTTCGCAATGGACACAGTGAAGGCACAAGT
CACAAACTTGGTCTGTAAGGTAAAATTTTGTGAGAAACAAAAATGGAGAATTTTGTTATT
TCCTATCATCTTTATGCCTTACTATCAATTACAATTCTCATGTTGAAGTTCATTAATCCT
TTTCAGAAAACATGAACAGATCATAACAATCAAAATAGTTTTTTGATAGTTTCATAGAAC
TGGAAGATCATTTCCTACTCGAAATTCAAGTGATATTTTCCTATACAATGGTTTTGTTAA
ACATACCATGAGCAAAGCCGCGCTACCGAATAGCCTTTTTCTGGCAGAATGGGCCACGGC
GATGGAGAGAGCCTTGTAGAGATGAGCAAGAGCAGCAGCACCCCAAGCATATTCCTGTAC
CTTGTCAAAGTCTGACAGAAGTGGCAAATACTTTGGTGAGACATAGCCCCTGTCCCTCTC
TGGAAGTAAGGCTGATCCAATCAAGAACAGGAGATATGCCCTGGTGCCATACATGGTCTG
ATCATTGGTGGGGCGTTCCGGGATCCGGCTAAACTTGGATTGCAGCCAAGAGAGCTTCAC
ATGGCTGCCCCTGCAGTCCCTGCAATCAGGCACTTGCCCCAGATACTGGAAGCAGAGGTC
TTCGACCGACTTGTTGAGCACAGCTCCGGTTGTCACCACACGGCCTGTCACCGGAATCCC
CAGTATGTAGGCGGCGTCCCTGAGTGAGGGTGCCATTTCAAAGCCATTGAGCTGAGCAGT
GTTGGTCTCCTTGCTCCACAGTTCGAAGAATGCCATGAGCGCGATGCGATCGATGACTAG
GCCTGCTGTGTGTATCAGGTTGCCGAGCCCGCTTGCATCGACCAATTGTTGCTGCTGCTC
ATTCAGCTTCCATGTGTCGAGTCTCTCCGTCGTCTGGCATACGGTTAGTTCATGGGTTCC
CTGTATGTTTGAGCATCAAAATGTTATGATTTAGGTACAAACTATATATCACAAGAGCCA
AAGGAAGGTTCAGCAAATTGGTGTCGCTTGCTCGTTGTTGATAAATAATAATTACCTGAA
TGACGCTTTTGTTTGTTGGTTCTGCCTCTGCGGATTCCATCTGGTTCCATTAAGAGAAGG
AATGTTATGTGGTAAGTGTGCATACAATCCAAGAATTGCTCGCAGAGAAATTTCAGTTTA
AGCATCCAGGTTAAGTACGGCAAGAATTTGCATAAGTTTGATAACAACTTAACAAGTCCT
CAATGAGCGGTCTATTGCTTATATGAGCAACTGAACATGTAATTGAGACTTTGTTCCCCT
CAAGGAAATGAAAAAATTAACTAGCACAGAATCTGGAAACTTTGACATTGGTAATCAAAA
GGACTGTATATATCAGGCATGATGATAATAAGGCTGGGAAAAACTGTAGATACCAGGTTT
GATTCACTAAAGTTCACCAAAAAACTGTAGAAGTTTTTAAACAGATGACGTGAGCTCTAC
CCTTAAGAGGAAGAGAACTGCAACCACAAAGAGCAAAAGCACTAGGAACAACTGCTTTAA
ATTTTCTTCAGAATAAGGAGAAAGCAAAATGCCAGGATTGGCCACATACAAGGTACAAAA
GGACAGCAGCAACCAGCCAAGAAACCATCAAAGTTTACCTGAACAAAAAAGATACGTTGT
GAAACAGGAACTGAACTACTCATCTAATCAACTGTAAAAATAAAGAAACAAAATCTGGAG
GAAAATTGAATCGAAATGACGTAGATGAAGTTGGTTGTGCGCCTAACAGCAGCCATTTCC
ATCATCTTAAAATATTGCAGCAGATGAGGAAGAATACCAGCACTAAATTAACGAGTATAC
ACTTGATCAAGAAGATGGTATACCATTTTAATCATAGAAAACATCACACAAAAGAGGGGG
AACAAAATATCGAAGAAATACATCCGATAACCATCCATTTCCTTCTAAAACTGACTAGGA
AGAGCAAAATAAAATTGACCGCTATCCTCTAAAACCCAACCACAAATATGGAAATCGGGA
CAGAAAACAAAGGGGAAAGGAGAAAAAAAAAACTGAAGACCATAGATGAGATGGAACCCT
TACACAGAAGCTGGAGACCATCCATAGCAGTTGAAAAATTCAGCAGGAAAACAGAAACAC
ACACCCCACACAGGCGATTCCCAGTCATAAGCACAAGGATGAAATGATGAAAGAATACCA
AAATGCAGGAGCAAACAAAGCGATCCGGGATTCACCATGAACGAAGGAGATGCAAGGAAA
AAAAAATACTGGCATATCATATCACACGATGAGAGTGATAGAAAAGAGAGAGCAAACTAA
CCAGGATCAATGAGTAGCCGCAGCAGCGAGCGAGAGGCAACAAGAGCACAGCAAAGAAGG
CGAAGAGCTTCTTCTATGCAGGCGAGCGTTGGTTGGGCAATGAAAGGGC
>C16_23-26(III)
GGTTTATTTTGGGACAGAGGGAGTAGCATTTAAATTCAATGCTTATTTTATTTTTAAATC
TAGCGTAGTCATCAAATCCATAGTAGTCAAATCAAATGCTACATAACCTGAATTCAACGA
TCAACGACATACATAGGAGTAAGTACCAGTACCAGAGCTCTTCGACCGTCTGCCTAAGCC
TAACACACATGACACATGGACACCGAACACAACCGTAGTTCACTGCAAAGGTAGCACTAC
TGGTAGGCTAGTAGCAAAGCTGATGAGAGCAGCGGCCGCAGATTCACAGCACGATGGGGT
CGGACGACTGCGAGCCCTTCCCTCCCACGCGCCTGAACCTCTTCGCCTGCACGCAGCTCC
GGCTGCTCCGCCGCACCGCGCCGCCGCCGCCGCCTGATCCCTTCGCCGCCCCGTCCTCCT
CCTCCCGCCGCCGCCGCCGCCGCCACTTCTGCTCCTCCTCCTCCTCCTCCTCCTCATCCT
GCTGCTGCTGCTCATCAGACCGCTCCTTCGGCGGCACGGCGTCGTCGTCGTCGGCGTCGC
CGCGCACGATCCCCGGAGCCTCCGCGTCCCCCGTGCCATGCGGCGCTTCCTGCTCGCGCG
GTGGCATCACAGCCAGGGGAGGGATCACCGCGATCACCTGGGGCTGGGGCTGTGGCGCGG
CGTCGCCTCGCTTAAGCGGCGGAGCAGGAGGGGAGGCCTCGATGAGACCGCGGATCCTGG
ACAGGGACGTCGCCAGCTCGGCGGGGAGGCGGTGTTGCTCCAGAAACCGCGCGACGGTCG
GGAGCTCCTCCCTGACGCCCTCCACCTGCATGAACCGATCCAATCGATCACAACAACGAA
ACGCACGATGCAATCACCCGAACTGAACCGCGATGACACGCTCACGTCAATGTGACAGCT
TCCTCAGCACGAGTGTTAGGGAGATGGATTCTAATCTAATCACTCGGTGCATGTCCACAC
GTTTATTATACGTTAGCTATATGACTATGATTTTTTTAAAAAAAATGACAAGATAGATTG
ATAACAAACATGCCAGCAAATTCGACTTCTGTAAGTTGTAACAATGATAACAAAGTTAAT
TGCGAATATATCTATACTAATTAAAATTTAATTTGCTACTTTTATTACAATTTAAATAAG
TAAAATTTGAGCTTGCATATTTGTAGGATAACATATTATTACATATGAATCTACCTTGTT
ATTTTTTTTTTAATTTTTTTATAACCATTTAGTTGATAGTATGTAGCAAAAGGGTAGATG
TCCACCTAAGTGATTAAAAGTGTTTCACCGACAGGTAGTTTTACCACGGATATCAGGCTG
AGCCCAAGGGAAGCTCGCGCCATGGTCGCCGGAGTGAAAACATCTGCGGCGGCGGCGGCG
GCGGCATCTGCTGTATGACCATGATCACCACCATCTGCAGCGTTGATCAGCTGCTGGAAC
CGTTCGATCTCTGAAGCGTACATCAGGCTCCAGTCCACTGCCGGGTTCCACAGCTGCCGC
TGGAACGCGGGGACATCGTTGAGCGGGCGATGCTGTTCTTGCCCAAACTGGCGAGCGAAC
CGGTCCGGGGCGTAGATTTCCTTGAGGTTGAAGCTGACCAGCCATGTTCTGGAGAAGCAG
AGGTTATCCGGAGCAGCGCAATGCTTCGGAATGGATGCAGGATCAACGCCCTTGTAGGGC
TCCCAGTTGACCTGAAGTTGTTGTTCATATCATCATATGGTCTCAAATCAAATGGCAAGG
GAAAGGATGAAATGCTGAACACAAAACTGTGGTGATGACTGATGAGAATCACAACTCAGA
TGGATAGACTTTTACATCAGAAACTTGAAGCAGGCCGAAGGCTTTCCTGATGTCTGAAAC
GTTCTTGGCCGGTTGAGAGATCGTGCTCCCTGTCCACTTGAGTACTCGTGGGAAGATGTG
TTCTGGAGGATCATACATGTCAGGGCGCAATGCCGGAATATACTCATATATCCAGCCCTA
CAGACAGATATTCAGAATATATCAGAACATTTTCGCAATGGACACAGTGAAGGCACAAGT
CACAAACTTGGTCTGTAAGGTAAAATTTTGTGAGAAACAAAAATGGAGAATTTTGTTATT
TCCTATCATCTTTATGCCTTACTATCAATTACAATTCTCATGTTGAAGTTCATTAATCCT
TTTCAGAAAACATGAACAGATCATAACAATCAAAATAGTTTTTTGATAGTTTCATAGAAC
TGGAAGATCATTTCCTACTCGAAATTCAAGTGATATTTTCCTATACAATGGTTTTGTTAA
ACATACCATGAGCAAAGCCGCGCTACCGAATAGCCTTTTTCTGGCAGAATGGGCCACGGC
GATGGAGAGAGCCTTGTAGAGATGAGCAAGAGCAGCAGCACCCCAAGCATATTCCTGTAC
CTTGTCAAAGTCTGACAGAAGTGGCAAATACTTTGGTGAGACATAGCCCCTGTCCCTCTC
TGGAAGTAAGGCTGATCCAATCAAGAACAGGAGATATGCCCTGGTGCCATACATGGTCTG
ATCATTGGTGGGGCGTTCCGGGATCCGGCTAAACTTGGATTGCAGCCAAGAGAGCTTCAC
ATGGCTGCCCCTGCAGTCCCTGCAATCAGGCACTTGCCCCAGATACTGGAAGCAGAGGTC
TTCGACCGACTTGTTGAGCACAGCTCCGGTTGTCACCACACGGCCTGTCACCGGAATCCC
CAGTATGTAGGCGGCGTCCCTGAGTGAGGGTGCCATTTCAAAGCCATTGAGCTGAGCAGT
GTTGGTCTCCTTGCTCCACAGTTCGAAGAATGCCATGAGCGCGATGCGATCGATGACTAG
GCCTGCTGTGTGTATCAGGTTGCCGAGCCCGCTTGCATCGACCAATTGTTGCTGCTGCTC
ATTCAGCTTCCATGTGTCGAGTCTCTCCGTCGTCTGGCATACGGTTAGTTCATGGGTTCC
CTGTATGTTTGAGCATCAAAATGTTATGATTTAGGTACAAACTATATATCACAAGAGCCA
AAGGAAGGTTCAGCAAATTGGTGTCGCTTGCTCGTTGTTGATAAATAATAATTACCTGAA
TGACGCTTTTGTTTGTTGGTTCTGCCTCTGCGGATTCCATCTGGTTCCATTAAGAGAAGG
AATGTTATGTGGTAAGTGTGCATACAATCCAAGAATTGCTCGCAGAGAAATTTCAGTTTA
AGCATCCAGGTTAAGTACGGCAAGAATTTGCATAAGTTTGATAACAACTTAACAAGTCCT
CAATGAGCGGTCTATTGCTTATATGAGCAACTGAACATGTAATTGAGACTTTGTTCCCCT
CAAGGAAATGAAAAAATTAACTAGCACAGAATCTGGAAACTTTGACATTGGTAATCAAAA
GGACTGTATATATCAGGCATGATGATAATAAGGCTGGGAAAAACTGTAGATACCAGGTTT
GATTCACTAAAGTTCACCAAAAAACTGTAGAAGTTTTTAAACAGATGACGTGAGCTCTAC
CCTTAAGAGGAAGAGAACTGCAACCACAAAGAGCAAAAGCACTAGGAACAACTGCTTTAA
ATTTTCTTCAGAATAAGGAGAAAGCAAAATGCCAGGATTGGCCACATACAAGGTACAAAA
GGACAGCAGCAACCAGCCAAGAAACCATCAAAGTTTACCTGAACAAAAAAGATACGTTGT
GAAACAGGAACTGAACTACTCATCTAATCAACTGTAAAAATAAAGAAACAAAATCTGGAG
GAAAATTGAATCGAAATGACGTAGATGAAGTTGGTTGTGCGCCTAACAGCAGCCATTTCC
ATCATCTTAAAATATTGCAGCAGATGAGGAAGAATACCAGCACTAAATTAACGAGTATAC
ACTTGATCAAGAAGATGGTATACCATTTTAATCATAGAAAACATCACACAAAAGAGGGGG
AACAAAATATCGAAGAAATACATCCGATAACCATCCATTTCCTTCTAAAACTGACTAGGA
AGAGCAAAATAAAATTGACCGCTATCCTCTAAAACCCAACCACAAATATGGAAATCGGGA
CAGAAAACAAAGGGGAAAGGAGAAAAAAAAAACTGAAGACCATAGATGAGATGGAACCCT
TACACAGAAGCTGGAGACCATCCATAGCAGTTGAAAAATTCAGCAGGAAAACAGAAACAC
ACACCCCACACAGGCGATTCCCAGTCATAAGCACAAGGATGAAATGATGAAAGAATACCA
AAATGCAGGAGCAAACAAAGCGATCCGGGATTCACCATGAACGAAGGAGATGCAAGGAAA
AAAAAATACTGGCATATCATATCACACGATGAGAGTGATAGAAAAGAGAGAGCAAACTAA
CCAGGATCAATGAGTAGCCGCAGCAGCGAGCGAGAGGCAACAAGAGCACAGCAAAGAAGG
CGAAGAGCTTCTTCTATGCAGGCGAGCGTTGGTTGGGCAATGAAAGGGC
>C21_23-109-II2
GGTTTATTTTGGGACAGAGGGAGTAGCATTTAAATTCAATGCTTATTTTATTTTTAAATC
TAGCGTAGTCATCAAATCCATAGTAGTCAAATCAAATGCTACATAACCTGAATTCAACGA
TCAACGACATACATAGGAGTAAGTACCAGTACCAGAGCTCTTCGACCGTCTGCCTAAGCC
TAACACACATGACACATGGACACCGAACACAACCGTAGTTCACTGCAAAGGTAGCACTAC
TGGTAGGCTAGTAGCAAAGCTGATGAGAGCAGCGGCCGCAGATTCACAGCACGATGGGGT
CGGACGACTGCGAGCCCTTCCCTCCCACGCGCCTGAACCTCTTCGCCTGCACGCAGCTCC
GGCTGCTCCGCCGCACCGCGCCGCCGCCGCCGCCTGATCCCTTCGCCGCCCCGTCCTCCT
CCTCCCGCCGCCGCCGCCGCCGCCACTTCTGCTCCTCCTCCTCCTCCTCCTCCTCATCCT
GCTGCTGCTGCTCATCAGACCGCTCCTTCGGCGGCACGGCGTCGTCGTCGTCGGCGTCGC
CGCGCACGATCCCCGGAGCCTCCGCGTCCCCCGTGCCATGCGGCGCTTCCTGCTCGCGCG
GTGGCATCACAGCCAGGGGAGGGATCACCGCGATCACCTGGGGCTGGGGCTGTGGCGCGG
CGTCGCCTCGCTTAAGCGGCGGAGCAGGAGGGGAGGCCTCGATGAGACCGCGGATCCTGG
ACAGGGACGTCGCCAGCTCGGCGGGGAGGCGGTGTTGCTCCAGAAACCGCGCGACGGTCG
GGAGCTCCTCCCTGACGCCCTCCACCTGCATGAACCGATCCAATCGATCACAACAACGAA
ACGCACGATGCAATCACCCGAACTGAACCGCGATGACACGCTCACGTCAATGTGACAGCT
TCCTCAGCACGAGTGTTAGGGAGATGGATTCTAATCTAATCACTCGGTGCATGTCCACAC
GTTTATTATACGTTAGCTATATGACTATGATTTTTTTAAAAAAAATGACAAGATAGATTG
ATAACAAACATGCCAGCAAATTCGACTTCTGTAAGTTGTAACAATGATAACAAAGTTAAT
TGCGAATATATCTATACTAATTAAAATTTAATTTGCTACTTTTATTACAATTTAAATAAG
TAAAATTTGAGCTTGCATATTTGTAGGATAACATATTATTACATATGAATCTACCTTGTT
ATTTTTTTTTTAATTTTTTTATAACCATTTAGTTGATAGTATGTAGCAAAAGGGTAGATG
TCCACCTAAGTGATTAAAAGTGTTTCACCGACAGGTAGTTTTACCACGGATATCAGGCTG
AGCCCAAGGGAAGCTCGCGCCATGGTCGCCGGAGTGAAAACATCTGCGGCGGCGGCGGCG
GCGGCATCTGCTGTATGACCATGATCACCACCATCTGCAGCGTTGATCAGCTGCTGGAAC
CGTTCGATCTCTGAAGCGTACATCAGGCTCCAGTCCACTGCCGGGTTCCACAGCTGCCGC
TGGAACGCGGGGACATCGTTGAGCGGGCGATGCTGTTCTTGCCCAAACTGGCGAGCGAAC
CGGTCCGGGGCGTAGATTTCCTTGAGGTTGAAGCTGACCAGCCATGTTCTGGAGAAGCAG
AGGTTATCCGGAGCAGCGCAATGCTTCGGAATGGATGCAGGATCAACGCCCTTGTAGGGC
TCCCAGTTGACCTGAAGTTGTTGTTCATATCATCATATGGTCTCAAATCAAATGGCAAGG
GAAAGGATGAAATGCTGAACACAAAACTGTGGTGATGACTGATGAGAATCACAACTCAGA
TGGATAGACTTTTACATCAGAAACTTGAAGCAGGCCGAAGGCTTTCCTGATGTCTGAAAC
GTTCTTGGCCGGTTGAGAGATCGTGCTCCCTGTCCACTTGAGTACTCGTGGGAAGATGTG
TTCTGGAGGATCATACATGTCAGGGCGCAATGCCGGAATATACTCATATATCCAGCCCTA
CAGACAGATATTCAGAATATATCAGAACATTTTCGCAATGGACACAGTGAAGGCACAAGT
CACAAACTTGGTCTGTAAGGTAAAATTTTGTGAGAAACAAAAATGGAGAATTTTGTTATT
TCCTATCATCTTTATGCCTTACTATCAATTACAATTCTCATGTTGAAGTTCATTAATCCT
TTTCAGAAAACATGAACAGATCATAACAATCAAAATAGTTTTTTGATAGTTTCATAGAAC
TGGAAGATCATTTCCTACTCGAAATTCAAGTGATATTTTCCTATACAATGGTTTTGTTAA
ACATACCATGAGCAAAGCCGCGCTACCGAATAGCCTTTTTCTGGCAGAATGGGCCACGGC
GATGGAGAGAGCCTTGTAGAGATGAGCAAGAGCAGCAGCACCCCAAGCATATTCCTGTAC
CTTGTCAAAGTCTGACAGAAGTGGCAAATACTTTGGTGAGACATAGCCCCTGTCCCTCTC
TGGAAGTAAGGCTGATCCAATCAAGAACAGGAGATATGCCCTGGTGCCATACATGGTCTG
ATCATTGGTGGGGCGTTCCGGGATCCGGCTAAACTTGGATTGCAGCCAAGAGAGCTTCAC
ATGGCTGCCCCTGCAGTCCCTGCAATCAGGCACTTGCCCCAGATACTGGAAGCAGAGGTC
TTCGACCGACTTGTTGAGCACAGCTCCGGTTGTCACCACACGGCCTGTCACCGGAATCCC
CAGTATGTAGGCGGCGTCCCTGAGTGAGGGTGCCATTTCAAAGCCATTGAGCTGAGCAGT
GTTGGTCTCCTTGCTCCACAGTTCGAAGAATGCCATGAGCGCGATGCGATCGATGACTAG
GCCTGCTGTGTGTATCAGGTTGCCGAGCCCGCTTGCATCGACCAATTGTTGCTGCTGCTC
ATTCAGCTTCCATGTGTCGAGTCTCTCCGTCGTCTGGCATACGGTTAGTTCATGGGTTCC
CTGTATGTTTGAGCATCAAAATGTTATGATTTAGGTACAAACTATATATCACAAGAGCCA
AAGGAAGGTTCAGCAAATTGGTGTCGCTTGCTCGTTGTTGATAAATAATAATTACCTGAA
TGACGCTTTTGTTTGTTGGTTCTGCCTCTGCGGATTCCATCTGGTTCCATTAAGAGAAGG
AATGTTATGTGGTAAGTGTGCATACAATCCAAGAATTGCTCGCAGAGAAATTTCAGTTTA
AGCATCCAGGTTAAGTACGGCAAGAATTTGCATAAGTTTGATAACAACTTAACAAGTCCT
CAATGAGCGGTCTATTGCTTATATGAGCAACTGAACATGTAATTGAGACTTTGTTCCCCT
CAAGGAAATGAAAAAATTAACTAGCACAGAATCTGGAAACTTTGACATTGGTAATCAAAA
GGACTGTATATATCAGGCATGATGATAATAAGGCTGGGAAAAACTGTAGATACCAGGTTT
GATTCACTAAAGTTCACCAAAAAACTGTAGAAGTTTTTAAACAGATGACGTGAGCTCTAC
CCTTAAGAGGAAGAGAACTGCAACCACAAAGAGCAAAAGCACTAGGAACAACTGCTTTAA
ATTTTCTTCAGAATAAGGAGAAAGCAAAATGCCAGGATTGGCCACATACAAGGTACAAAA
GGACAGCAGCAACCAGCCAAGAAACCATCAAAGTTTACCTGAACAAAAAAGATACGTTGT
GAAACAGGAACTGAACTACTCATCTAATCAACTGTAAAAATAAAGAAACAAAATCTGGAG
GAAAATTGAATCGAAATGACGTAGATGAAGTTGGTTGTGCGCCTAACAGCAGCCATTTCC
ATCATCTTAAAATATTGCAGCAGATGAGGAAGAATACCAGCACTAAATTAACGAGTATAC
ACTTGATCAAGAAGATGGTATACCATTTTAATCATAGAAAACATCACACAAAAGAGGGGG
AACAAAATATCGAAGAAATACATCCGATAACCATCCATTTCCTTCTAAAACTGACTAGGA
AGAGCAAAATAAAATTGACCGCTATCCTCTAAAACCCAACCACAAATATGGAAATCGGGA
CAGAAAACAAAGGGGAAAGGAGAAAAAAAAAACTGAAGACCATAGATGAGATGGAACCCT
TACACAGAAGCTGGAGACCATCCATAGCAGTTGAAAAATTCAGCAGGAAAACAGAAACAC
ACACCCCACACAGGCGATTCCCAGTCATAAGCACAAGGATGAAATGATGAAAGAATACCA
AAATGCAGGAGCAAACAAAGCGATCCGGGATTCACCATGAACGAAGGAGATGCAAGGAAA
AAAAAATACTGGCATATCATATCACACGATGAGAGTGATAGAAAAGAGAGAGCAAACTAA
CCAGGATCAATGAGTAGCCGCAGCAGCGAGCGAGAGGCAACAAGAGCACAGCAAAGAAGG
CGAAGAGCTTCTTCTATGCAGGCGAGCGTTGGTTGGGCAATGAAAGGGC
>C23_23-26
GGTTTATTTTGGGACAGAGGGAGTAGCATTTAAATTCAATGCTTATTTTATTTTTAAATC
TAGCGTAGTCATCAAATCCATAGTAGTCAAATCAAATGCTACATAACCTGAATTCAACGA
TCAACGACATACATAGGAGTAAGTACCAGTACCAGAGCTCTTCGACCGTCTGCCTAAGCC
TAACACACATGACACATGGACACCGAACACAACCGTAGTTCACTGCAAAGGTAGCACTAC
TGGTAGGCTAGTAGCAAAGCTGATGAGAGCAGCGGCCGCAGATTCACAGCACGATGGGGT
CGGACGACTGCGAGCCCTTCCCTCCCACGCGCCTGAACCTCTTCGCCTGCACGCAGCTCC
GGCTGCTCCGCCGCACCGCGCCGCCGCCGCCGCCTGATCCCTTCGCCGCCCCGTCCTCCT
CCTCCCGCCGCCGCCGCCGCCGCCACTTCTGCTCCTCCTCCTCCTCCTCCTCCTCATCCT
GCTGCTGCTGCTCATCAGACCGCTCCTTCGGCGGCACGGCGTCGTCGTCGTCGGCGTCGC
CGCGCACGATCCCCGGAGCCTCCGCGTCCCCCGTGCCATGCGGCGCTTCCTGCTCGCGCG
GTGGCATCACAGCCAGGGGAGGGATCACCGCGATCACCTGGGGCTGGGGCTGTGGCGCGG
CGTCGCCTCGCTTAAGCGGCGGAGCAGGAGGGGAGGCCTCGATGAGACCGCGGATCCTGG
ACAGGGACGTCGCCAGCTCGGCGGGGAGGCGGTGTTGCTCCAGAAACCGCGCGACGGTCG
GGAGCTCCTCCCTGACGCCCTCCACCTGCATGAACCGATCCAATCGATCACAACAACGAA
ACGCACGATGCAATCACCCGAACTGAACCGCGATGACACGCTCACGTCAATGTGACAGCT
TCCTCAGCACGAGTGTTAGGGAGATGGATTCTAATCTAATCACTCGGTGCATGTCCACAC
GTTTATTATACGTTAGCTATATGACTATGATTTTTTTAAAAAAAATGACAAGATAGATTG
ATAACAAACATGCCAGCAAATTCGACTTCTGTAAGTTGTAACAATGATAACAAAGTTAAT
TGCGAATATATCTATACTAATTAAAATTTAATTTGCTACTTTTATTACAATTTAAATAAG
TAAAATTTGAGCTTGCATATTTGTAGGATAACATATTATTACATATGAATCTACCTTGTT
ATTTTTTTTTTAATTTTTTTATAACCATTTAGTTGATAGTATGTAGCAAAAGGGTAGATG
TCCACCTAAGTGATTAAAAGTGTTTCACCGACAGGTAGTTTTACCACGGATATCAGGCTG
AGCCCAAGGGAAGCTCGCGCCATGGTCGCCGGAGTGAAAACATCTGCGGCGGCGGCGGCG
GCGGCATCTGCTGTATGACCATGATCACCACCATCTGCAGCGTTGATCAGCTGCTGGAAC
CGTTCGATCTCTGAAGCGTACATCAGGCTCCAGTCCACTGCCGGGTTCCACAGCTGCCGC
TGGAACGCGGGGACATCGTTGAGCGGGCGATGCTGTTCTTGCCCAAACTGGCGAGCGAAC
CGGTCCGGGGCGTAGATTTCCTTGAGGTTGAAGCTGACCAGCCATGTTCTGGAGAAGCAG
AGGTTATCCGGAGCAGCGCAATGCTTCGGAATGGATGCAGGATCAACGCCCTTGTAGGGC
TCCCAGTTGACCTGAAGTTGTTGTTCATATCATCATATGGTCTCAAATCAAATGGCAAGG
GAAAGGATGAAATGCTGAACACAAAACTGTGGTGATGACTGATGAGAATCACAACTCAGA
TGGATAGACTTTTACATCAGAAACTTGAAGCAGGCCGAAGGCTTTCCTGATGTCTGAAAC
GTTCTTGGCCGGTTGAGAGATCGTGCTCCCTGTCCACTTGAGTACTCGTGGGAAGATGTG
TTCTGGAGGATCATACATGTCAGGGCGCAATGCCGGAATATACTCATATATCCAGCCCTA
CAGACAGATATTCAGAATATATCAGAACATTTTCGCAATGGACACAGTGAAGGCACAAGT
CACAAACTTGGTCTGTAAGGTAAAATTTTGTGAGAAACAAAAATGGAGAATTTTGTTATT
TCCTATCATCTTTATGCCTTACTATCAATTACAATTCTCATGTTGAAGTTCATTAATCCT
TTTCAGAAAACATGAACAGATCATAACAATCAAAATAGTTTTTTGATAGTTTCATAGAAC
TGGAAGATCATTTCCTACTCGAAATTCAAGTGATATTTTCCTATACAATGGTTTTGTTAA
ACATACCATGAGCAAAGCCGCGCTACCGAATAGCCTTTTTCTGGCAGAATGGGCCACGGC
GATGGAGAGAGCCTTGTAGAGATGAGCAAGAGCAGCAGCACCCCAAGCATATTCCTGTAC
CTTGTCAAAGTCTGACAGAAGTGGCAAATACTTTGGTGAGACATAGCCCCTGTCCCTCTC
TGGAAGTAAGGCTGATCCAATCAAGAACAGGAGATATGCCCTGGTGCCATACATGGTCTG
ATCATTGGTGGGGCGTTCCGGGATCCGGCTAAACTTGGATTGCAGCCAAGAGAGCTTCAC
ATGGCTGCCCCTGCAGTCCCTGCAATCAGGCACTTGCCCCAGATACTGGAAGCAGAGGTC
TTCGACCGACTTGTTGAGCACAGCTCCGGTTGTCACCACACGGCCTGTCACCGGAATCCC
CAGTATGTAGGCGGCGTCCCTGAGTGAGGGTGCCATTTCAAAGCCATTGAGCTGAGCAGT
GTTGGTCTCCTTGCTCCACAGTTCGAAGAATGCCATGAGCGCGATGCGATCGATGACTAG
GCCTGCTGTGTGTATCAGGTTGCCGAGCCCGCTTGCATCGACCAATTGTTGCTGCTGCTC
ATTCAGCTTCCATGTGTCGAGTCTCTCCGTCGTCTGGCATACGGTTAGTTCATGGGTTCC
CTGTATGTTTGAGCATCAAAATGTTATGATTTAGGTACAAACTATATATCACAAGAGCCA
AAGGAAGGTTCAGCAAATTGGTGTCGCTTGCTCGTTGTTGATAAATAATAATTACCTGAA
TGACGCTTTTGTTTGTTGGTTCTGCCTCTGCGGATTCCATCTGGTTCCATTAAGAGAAGG
AATGTTATGTGGTAAGTGTGCATACAATCCAAGAATTGCTCGCAGAGAAATTTCAGTTTA
AGCATCCAGGTTAAGTACGGCAAGAATTTGCATAAGTTTGATAACAACTTAACAAGTCCT
CAATGAGCGGTCTATTGCTTATATGAGCAACTGAACATGTAATTGAGACTTTGTTCCCCT
CAAGGAAATGAAAAAATTAACTAGCACAGAATCTGGAAACTTTGACATTGGTAATCAAAA
GGACTGTATATATCAGGCATGATGATAATAAGGCTGGGAAAAACTGTAGATACCAGGTTT
GATTCACTAAAGTTCACCAAAAAACTGTAGAAGTTTTTAAACAGATGACGTGAGCTCTAC
CCTTAAGAGGAAGAGAACTGCAACCACAAAGAGCAAAAGCACTAGGAACAACTGCTTTAA
ATTTTCTTCAGAATAAGGAGAAAGCAAAATGCCAGGATTGGCCACATACAAGGTACAAAA
GGACAGCAGCAACCAGCCAAGAAACCATCAAAGTTTACCTGAACAAAAAAGATACGTTGT
GAAACAGGAACTGAACTACTCATCTAATCAACTGTAAAAATAAAGAAACAAAATCTGGAG
GAAAATTGAATCGAAATGACGTAGATGAAGTTGGTTGTGCGCCTAACAGCAGCCATTTCC
ATCATCTTAAAATATTGCAGCAGATGAGGAAGAATACCAGCACTAAATTAACGAGTATAC
ACTTGATCAAGAAGATGGTATACCATTTTAATCATAGAAAACATCACACAAAAGAGGGGG
AACAAAATATCGAAGAAATACATCCGATAACCATCCATTTCCTTCTAAAACTGACTAGGA
AGAGCAAAATAAAATTGACCGCTATCCTCTAAAACCCAACCACAAATATGGAAATCGGGA
CAGAAAACAAAGGGGAAAGGAGAAAAAAAAAACTGAAGACCATAGATGAGATGGAACCCT
TACACAGAAGCTGGAGACCATCCATAGCAGTTGAAAAATTCAGCAGGAAAACAGAAACAC
ACACCCCACACAGGCGATTCCCAGTCATAAGCACAAGGATGAAATGATGAAAGAATACCA
AAATGCAGGAGCAAACAAAGCGATCCGGGATTCACCATGAACGAAGGAGATGCAAGGAAA
AAAAAATACTGGCATATCATATCACACGATGAGAGTGATAGAAAAGAGAGAGCAAACTAA
CCAGGATCAATGAGTAGCCGCAGCAGCGAGCGAGAGGCAACAAGAGCACAGCAAAGAAGG
CGAAGAGCTTCTTCTATGCAGGCGAGCGTTGGTTGGGCAATGAAAGGGC
>C5_23-128-129
GGTTTATTTTGGGACAGAGGGAGTAGCATTTAAATTCAATGCTTATTTTATTTTTAAATC
TAGCGTAGTCATCAAATCCATAGTAGTCAAATCAAATGCTACATAACCTGAATTCAACGA
TCAACGACATACATAGGAGTAAGTACCAGTACCAGAGCTCTTCGACCGTCTGCCTAAGCC
TAACACACATGACACATGGACACCGAACACAACCGTAGTTCACTGCAAAGGTAGCACTAC
TGGTAGGCTAGTAGCAAAGCTGATGAGAGCAGCGGCCGCAGATTCACAGCACGATGGGGT
CGGACGACTGCGAGCCCTTCCCTCCCACGCGCCTGAACCTCTTCGCCTGCACGCAGCTCC
GGCTGCTCCGCCGCACCGCGCCGCCGCCGCCGCCTGATCCCTTCGCCGCCCCGTCCTCCT
CCTCCCGCCGCCGCCGCCGCCGCCACTTCTGCTCCTCCTCCTCCTCCTCCTCCTCATCCT
GCTGCTGCTGCTCATCAGACCGCTCCTTCGGCGGCACGGCGTCGTCGTCGTCGGCGTCGC
CGCGCACGATCCCCGGAGCCTCCGCGTCCCCCGTGCCATGCGGCGCTTCCTGCTCGCGCG
GTGGCATCACAGCCAGGGGAGGGATCACCGCGATCACCTGGGGCTGGGGCTGTGGCGCGG
CGTCGCCTCGCTTAAGCGGCGGAGCAGGAGGGGAGGCCTCGATGAGACCGCGGATCCTGG
ACAGGGACGTCGCCAGCTCGGCGGGGAGGCGGTGTTGCTCCAGAAACCGCGCGACGGTCG
GGAGCTCCTCCCTGACGCCCTCCACCTGCATGAACCGATCCAATCGATCACAACAACGAA
ACGCACGATGCAATCACCCGAACTGAACCGCGATGACACGCTCACGTCAATGTGACAGCT
TCCTCAGCACGAGTGTTAGGGAGATGGATTCTAATCTAATCACTCGGTGCATGTCCACAC
GTTTATTATACGTTAGCTATATGACTATGATTTTTTTAAAAAAAATGACAAGATAGATTG
ATAACAAACATGCCAGCAAATTCGACTTCTGTAAGTTGTAACAATGATAACAAAGTTAAT
TGCGAATATATCTATACTAATTAAAATTTAATTTGCTACTTTTATTACAATTTAAATAAG
TAAAATTTGAGCTTGCATATTTGTAGGATAACATATTATTACATATGAATCTACCTTGTT
ATTTTTTTTTTAATTTTTTTATAACCATTTAGTTGATAGTATGTAGCAAAAGGGTAGATG
TCCACCTAAGTGATTAAAAGTGTTTCACCGACAGGTAGTTTTACCACGGATATCAGGCTG
AGCCCAAGGGAAGCTCGCGCCATGGTCGCCGGAGTGAAAACATCTGCGGCGGCGGCGGCG
GCGGCATCTGCTGTATGACCATGATCACCACCATCTGCAGCGTTGATCAGCTGCTGGAAC
CGTTCGATCTCTGAAGCGTACATCAGGCTCCAGTCCACTGCCGGGTTCCACAGCTGCCGC
TGGAACGCGGGGACATCGTTGAGCGGGCGATGCTGTTCTTGCCCAAACTGGCGAGCGAAC
CGGTCCGGGGCGTAGATTTCCTTGAGGTTGAAGCTGACCAGCCATGTTCTGGAGAAGCAG
AGGTTATCCGGAGCAGCGCAATGCTTCGGAATGGATGCAGGATCAACGCCCTTGTAGGGC
TCCCAGTTGACCTGAAGTTGTTGTTCATATCATCATATGGTCTCAAATCAAATGGCAAGG
GAAAGGATGAAATGCTGAACACAAAACTGTGGTGATGACTGATGAGAATCACAACTCAGA
TGGATAGACTTTTACATCAGAAACTTGAAGCAGGCCGAAGGCTTTCCTGATGTCTGAAAC
GTTCTTGGCCGGTTGAGAGATCGTGCTCCCTGTCCACTTGAGTACTCGTGGGAAGATGTG
TTCTGGAGGATCATACATGTCAGGGCGCAATGCCGGAATATACTCATATATCCAGCCCTA
CAGACAGATATTCAGAATATATCAGAACATTTTCGCAATGGACACAGTGAAGGCACAAGT
CACAAACTTGGTCTGTAAGGTAAAATTTTGTGAGAAACAAAAATGGAGAATTTTGTTATT
TCCTATCATCTTTATGCCTTACTATCAATTACAATTCTCATGTTGAAGTTCATTAATCCT
TTTCAGAAAACATGAACAGATCATAACAATCAAAATAGTTTTTTGATAGTTTCATAGAAC
TGGAAGATCATTTCCTACTCGAAATTCAAGTGATATTTTCCTATACAATGGTTTTGTTAA
ACATACCATGAGCAAAGCCGCGCTACCGAATAGCCTTTTTCTGGCAGAATGGGCCACGGC
GATGGAGAGAGCCTTGTAGAGATGAGCAAGAGCAGCAGCACCCCAAGCATATTCCTGTAC
CTTGTCAAAGTCTGACAGAAGTGGCAAATACTTTGGTGAGACATAGCCCCTGTCCCTCTC
TGGAAGTAAGGCTGATCCAATCAAGAACAGGAGATATGCCCTGGTGCCATACATGGTCTG
ATCATTGGTGGGGCGTTCCGGGATCCGGCTAAACTTGGATTGCAGCCAAGAGAGCTTCAC
ATGGCTGCCCCTGCAGTCCCTGCAATCAGGCACTTGCCCCAGATACTGGAAGCAGAGGTC
TTCGACCGACTTGTTGAGCACAGCTCCGGTTGTCACCACACGGCCTGTCACCGGAATCCC
CAGTATGTAGGCGGCGTCCCTGAGTGAGGGTGCCATTTCAAAGCCATTGAGCTGAGCAGT
GTTGGTCTCCTTGCTCCACAGTTCGAAGAATGCCATGAGCGCGATGCGATCGATGACTAG
GCCTGCTGTGTGTATCAGGTTGCCGAGCCCGCTTGCATCGACCAATTGTTGCTGCTGCTC
ATTCAGCTTCCATGTGTCGAGTCTCTCCGTCGTCTGGCATACGGTTAGTTCATGGGTTCC
CTGTATGTTTGAGCATCAAAATGTTATGATTTAGGTACAAACTATATATCACAAGAGCCA
AAGGAAGGTTCAGCAAATTGGTGTCGCTTGCTCGTTGTTGATAAATAATAATTACCTGAA
TGACGCTTTTGTTTGTTGGTTCTGCCTCTGCGGATTCCATCTGGTTCCATTAAGAGAAGG
AATGTTATGTGGTAAGTGTGCATACAATCCAAGAATTGCTCGCAGAGAAATTTCAGTTTA
AGCATCCAGGTTAAGTACGGCAAGAATTTGCATAAGTTTGATAACAACTTAACAAGTCCT
CAATGAGCGGTCTATTGCTTATATGAGCAACTGAACATGTAATTGAGACTTTGTTCCCCT
CAAGGAAATGAAAAAATTAACTAGCACAGAATCTGGAAACTTTGACATTGGTAATCAAAA
GGACTGTATATATCAGGCATGATGATAATAAGGCTGGGAAAAACTGTAGATACCAGGTTT
GATTCACTAAAGTTCACCAAAAAACTGTAGAAGTTTTTAAACAGATGACGTGAGCTCTAC
CCTTAAGAGGAAGAGAACTGCAACCACAAAGAGCAAAAGCACTAGGAACAACTGCTTTAA
ATTTTCTTCAGAATAAGGAGAAAGCAAAATGCCAGGATTGGCCACATACAAGGTACAAAA
GGACAGCAGCAACCAGCCAAGAAACCATCAAAGTTTACCTGAACAAAAAAGATACGTTGT
GAAACAGGAACTGAACTACTCATCTAATCAACTGTAAAAATAAAGAAACAAAATCTGGAG
GAAAATTGAATCGAAATGACGTAGATGAAGTTGGTTGTGCGCCTAACAGCAGCCATTTCC
ATCATCTTAAAATATTGCAGCAGATGAGGAAGAATACCAGCACTAAATTAACGAGTATAC
ACTTGATCAAGAAGATGGTATACCATTTTAATCATAGAAAACATCACACAAAAGAGGGGG
AACAAAATATCGAAGAAATACATCCGATAACCATCCATTTCCTTCTAAAACTGACTAGGA
AGAGCAAAATAAAATTGACCGCTATCCTCTAAAACCCAACCACAAATATGGAAATCGGGA
CAGAAAACAAAGGGGAAAGGAGAAAAAAAAAACTGAAGACCATAGATGAGATGGAACCCT
TACACAGAAGCTGGAGACCATCCATAGCAGTTGAAAAATTCAGCAGGAAAACAGAAACAC
ACACCCCACACAGGCGATTCCCAGTCATAAGCACAAGGATGAAATGATGAAAGAATACCA
AAATGCAGGAGCAAACAAAGCGATCCGGGATTCACCATGAACGAAGGAGATGCAAGGAAA
AAAAAATACTGGCATATCATATCACACGATGAGAGTGATAGAAAAGAGAGAGCAAACTAA
CCAGGATCAATGAGTAGCCGCAGCAGCGAGCGAGAGGCAACAAGAGCACAGCAAAGAAGG
CGAAGAGCTTCTTCTATGCAGGCGAGCGTTGGTTGGGCAATGAAAGGGC
>C7_23-101(II)
GGTTTATTTTGGGACAGAGGGAGTAGCATTTAAATTCAATGCTTATTTTATTTTTAAATC
TAGCGTAGTCATCAAATCCATAGTAGTCAAATCAAATGCTACATAACCTGAATTCAACGA
TCAACGACATACATAGGAGTAAGTACCAGTACCAGAGCTCTTCGACCGTCTGCCTAAGCC
TAACACACATGACACATGGACACCGAACACAACCGTAGTTCACTGCAAAGGTAGCACTAC
TGGTAGGCTAGTAGCAAAGCTGATGAGAGCAGCGGCCGCAGATTCACAGCACGATGGGGT
CGGACGACTGCGAGCCCTTCCCTCCCACGCGCCTGAACCTCTTCGCCTGCACGCAGCTCC
GGCTGCTCCGCCGCACCGCGCCGCCGCCGCCGCCTGATCCCTTCGCCGCCCCGTCCTCCT
CCTCCCGCCGCCGCCGCCGCCGCCACTTCTGCTCCTCCTCCTCCTCCTCCTCCTCATCCT
GCTGCTGCTGCTCATCAGACCGCTCCTTCGGCGGCACGGCGTCGTCGTCGTCGGCGTCGC
CGCGCACGATCCCCGGAGCCTCCGCGTCCCCCGTGCCATGCGGCGCTTCCTGCTCGCGCG
GTGGCATCACAGCCAGGGGAGGGATCACCGCGATCACCTGGGGCTGGGGCTGTGGCGCGG
CGTCGCCTCGCTTAAGCGGCGGAGCAGGAGGGGAGGCCTCGATGAGACCGCGGATCCTGG
ACAGGGACGTCGCCAGCTCGGCGGGGAGGCGGTGTTGCTCCAGAAACCGCGCGACGGTCG
GGAGCTCCTCCCTGACGCCCTCCACCTGCATGAACCGATCCAATCGATCACAACAACGAA
ACGCACGATGCAATCACCCGAACTGAACCGCGATGACACGCTCACGTCAATGTGACAGCT
TCCTCAGCACGAGTGTTAGGGAGATGGATTCTAATCTAATCACTCGGTGCATGTCCACAC
GTTTATTATACGTTAGCTATATGACTATGATTTTTTTAAAAAAAATGACAAGATAGATTG
ATAACAAACATGCCAGCAAATTCGACTTCTGTAAGTTGTAACAATGATAACAAAGTTAAT
TGCGAATATATCTATACTAATTAAAATTTAATTTGCTACTTTTATTACAATTTAAATAAG
TAAAATTTGAGCTTGCATATTTGTAGGATAACATATTATTACATATGAATCTACCTTGTT
ATTTTTTTTTTAATTTTTTTATAACCATTTAGTTGATAGTATGTAGCAAAAGGGTAGATG
TCCACCTAAGTGATTAAAAGTGTTTCACCGACAGGTAGTTTTACCACGGATATCAGGCTG
AGCCCAAGGGAAGCTCGCGCCATGGTCGCCGGAGTGAAAACATCTGCGGCGGCGGCGGCG
GCGGCATCTGCTGTATGACCATGATCACCACCATCTGCAGCGTTGATCAGCTGCTGGAAC
CGTTCGATCTCTGAAGCGTACATCAGGCTCCAGTCCACTGCCGGGTTCCACAGCTGCCGC
TGGAACGCGGGGACATCGTTGAGCGGGCGATGCTGTTCTTGCCCAAACTGGCGAGCGAAC
CGGTCCGGGGCGTAGATTTCCTTGAGGTTGAAGCTGACCAGCCATGTTCTGGAGAAGCAG
AGGTTATCCGGAGCAGCGCAATGCTTCGGAATGGATGCAGGATCAACGCCCTTGTAGGGC
TCCCAGTTGACCTGAAGTTGTTGTTCATATCATCATATGGTCTCAAATCAAATGGCAAGG
GAAAGGATGAAATGCTGAACACAAAACTGTGGTGATGACTGATGAGAATCACAACTCAGA
TGGATAGACTTTTACATCAGAAACTTGAAGCAGGCCGAAGGCTTTCCTGATGTCTGAAAC
GTTCTTGGCCGGTTGAGAGATCGTGCTCCCTGTCCACTTGAGTACTCGTGGGAAGATGTG
TTCTGGAGGATCATACATGTCAGGGCGCAATGCCGGAATATACTCATATATCCAGCCCTA
CAGACAGATATTCAGAATATATCAGAACATTTTCGCAATGGACACAGTGAAGGCACAAGT
CACAAACTTGGTCTGTAAGGTAAAATTTTGTGAGAAACAAAAATGGAGAATTTTGTTATT
TCCTATCATCTTTATGCCTTACTATCAATTACAATTCTCATGTTGAAGTTCATTAATCCT
TTTCAGAAAACATGAACAGATCATAACAATCAAAATAGTTTTTTGATAGTTTCATAGAAC
TGGAAGATCATTTCCTACTCGAAATTCAAGTGATATTTTCCTATACAATGGTTTTGTTAA
ACATACCATGAGCAAAGCCGCGCTACCGAATAGCCTTTTTCTGGCAGAATGGGCCACGGC
GATGGAGAGAGCCTTGTAGAGATGAGCAAGAGCAGCAGCACCCCAAGCATATTCCTGTAC
CTTGTCAAAGTCTGACAGAAGTGGCAAATACTTTGGTGAGACATAGCCCCTGTCCCTCTC
TGGAAGTAAGGCTGATCCAATCAAGAACAGGAGATATGCCCTGGTGCCATACATGGTCTG
ATCATTGGTGGGGCGTTCCGGGATCCGGCTAAACTTGGATTGCAGCCAAGAGAGCTTCAC
ATGGCTGCCCCTGCAGTCCCTGCAATCAGGCACTTGCCCCAGATACTGGAAGCAGAGGTC
TTCGACCGACTTGTTGAGCACAGCTCCGGTTGTCACCACACGGCCTGTCACCGGAATCCC
CAGTATGTAGGCGGCGTCCCTGAGTGAGGGTGCCATTTCAAAGCCATTGAGCTGAGCAGT
GTTGGTCTCCTTGCTCCACAGTTCGAAGAATGCCATGAGCGCGATGCGATCGATGACTAG
GCCTGCTGTGTGTATCAGGTTGCCGAGCCCGCTTGCATCGACCAATTGTTGCTGCTGCTC
ATTCAGCTTCCATGTGTCGAGTCTCTCCGTCGTCTGGCATACGGTTAGTTCATGGGTTCC
CTGTATGTTTGAGCATCAAAATGTTATGATTTAGGTACAAACTATATATCACAAGAGCCA
AAGGAAGGTTCAGCAAATTGGTGTCGCTTGCTCGTTGTTGATAAATAATAATTACCTGAA
TGACGCTTTTGTTTGTTGGTTCTGCCTCTGCGGATTCCATCTGGTTCCATTAAGAGAAGG
AATGTTATGTGGTAAGTGTGCATACAATCCAAGAATTGCTCGCAGAGAAATTTCAGTTTA
AGCATCCAGGTTAAGTACGGCAAGAATTTGCATAAGTTTGATAACAACTTAACAAGTCCT
CAATGAGCGGTCTATTGCTTATATGAGCAACTGAACATGTAATTGAGACTTTGTTCCCCT
CAAGGAAATGAAAAAATTAACTAGCACAGAATCTGGAAACTTTGACATTGGTAATCAAAA
GGACTGTATATATCAGGCATGATGATAATAAGGCTGGGAAAAACTGTAGATACCAGGTTT
GATTCACTAAAGTTCACCAAAAAACTGTAGAAGTTTTTAAACAGATGACGTGAGCTCTAC
CCTTAAGAGGAAGAGAACTGCAACCACAAAGAGCAAAAGCACTAGGAACAACTGCTTTAA
ATTTTCTTCAGAATAAGGAGAAAGCAAAATGCCAGGATTGGCCACATACAAGGTACAAAA
GGACAGCAGCAACCAGCCAAGAAACCATCAAAGTTTACCTGAACAAAAAAGATACGTTGT
GAAACAGGAACTGAACTACTCATCTAATCAACTGTAAAAATAAAGAAACAAAATCTGGAG
GAAAATTGAATCGAAATGACGTAGATGAAGTTGGTTGTGCGCCTAACAGCAGCCATTTCC
ATCATCTTAAAATATTGCAGCAGATGAGGAAGAATACCAGCACTAAATTAACGAGTATAC
ACTTGATCAAGAAGATGGTATACCATTTTAATCATAGAAAACATCACACAAAAGAGGGGG
AACAAAATATCGAAGAAATACATCCGATAACCATCCATTTCCTTCTAAAACTGACTAGGA
AGAGCAAAATAAAATTGACCGCTATCCTCTAAAACCCAACCACAAATATGGAAATCGGGA
CAGAAAACAAAGGGGAAAGGAGAAAAAAAAAACTGAAGACCATAGATGAGATGGAACCCT
TACACAGAAGCTGGAGACCATCCATAGCAGTTGAAAAATTCAGCAGGAAAACAGAAACAC
ACACCCCACACAGGCGATTCCCAGTCATAAGCACAAGGATGAAATGATGAAAGAATACCA
AAATGCAGGAGCAAACAAAGCGATCCGGGATTCACCATGAACGAAGGAGATGCAAGGAAA
AAAAAATACTGGCATATCATATCACACGATGAGAGTGATAGAAAAGAGAGAGCAAACTAA
CCAGGATCAATGAGTAGCCGCAGCAGCGAGCGAGAGGCAACAAGAGCACAGCAAAGAAGG
CGAAGAGCTTCTTCTATGCAGGCGAGCGTTGGTTGGGCAATGAAAGGGC
>C9_23-45(II)
GGTTTATTTTGGGACAGAGGGAGTAGCATTTAAATTCAATGCTTATTTTATTTTTAAATC
TAGCGTAGTCATCAAATCCATAGTAGTCAAATCAAATGCTACATAACCTGAATTCAACGA
TCAACGACATACATAGGAGTAAGTACCAGTACCAGAGCTCTTCGACCGTCTGCCTAAGCC
TAACACACATGACACATGGACACCGAACACAACCGTAGTTCACTGCAAAGGTAGCACTAC
TGGTAGGCTAGTAGCAAAGCTGATGAGAGCAGCGGCCGCAGATTCACAGCACGATGGGGT
CGGACGACTGCGAGCCCTTCCCTCCCACGCGCCTGAACCTCTTCGCCTGCACGCAGCTCC
GGCTGCTCCGCCGCACCGCGCCGCCGCCGCCGCCTGATCCCTTCGCCGCCCCGTCCTCCT
CCTCCCGCCGCCGCCGCCGCCGCCACTTCTGCTCCTCCTCCTCCTCCTCCTCCTCATCCT
GCTGCTGCTGCTCATCAGACCGCTCCTTCGGCGGCACGGCGTCGTCGTCGTCGGCGTCGC
CGCGCACGATCCCCGGAGCCTCCGCGTCCCCCGTGCCATGCGGCGCTTCCTGCTCGCGCG
GTGGCATCACAGCCAGGGGAGGGATCACCGCGATCACCTGGGGCTGGGGCTGTGGCGCGG
CGTCGCCTCGCTTAAGCGGCGGAGCAGGAGGGGAGGCCTCGATGAGACCGCGGATCCTGG
ACAGGGACGTCGCCAGCTCGGCGGGGAGGCGGTGTTGCTCCAGAAACCGCGCGACGGTCG
GGAGCTCCTCCCTGACGCCCTCCACCTGCATGAACCGATCCAATCGATCACAACAACGAA
ACGCACGATGCAATCACCCGAACTGAACCGCGATGACACGCTCACGTCAATGTGACAGCT
TCCTCAGCACGAGTGTTAGGGAGATGGATTCTAATCTAATCACTCGGTGCATGTCCACAC
GTTTATTATACGTTAGCTATATGACTATGATTTTTTTAAAAAAAATGACAAGATAGATTG
ATAACAAACATGCCAGCAAATTCGACTTCTGTAAGTTGTAACAATGATAACAAAGTTAAT
TGCGAATATATCTATACTAATTAAAATTTAATTTGCTACTTTTATTACAATTTAAATAAG
TAAAATTTGAGCTTGCATATTTGTAGGATAACATATTATTACATATGAATCTACCTTGTT
ATTTTTTTTTTAATTTTTTTATAACCATTTAGTTGATAGTATGTAGCAAAAGGGTAGATG
TCCACCTAAGTGATTAAAAGTGTTTCACCGACAGGTAGTTTTACCACGGATATCAGGCTG
AGCCCAAGGGAAGCTCGCGCCATGGTCGCCGGAGTGAAAACATCTGCGGCGGCGGCGGCG
GCGGCATCTGCTGTATGACCATGATCACCACCATCTGCAGCGTTGATCAGCTGCTGGAAC
CGTTCGATCTCTGAAGCGTACATCAGGCTCCAGTCCACTGCCGGGTTCCACAGCTGCCGC
TGGAACGCGGGGACATCGTTGAGCGGGCGATGCTGTTCTTGCCCAAACTGGCGAGCGAAC
CGGTCCGGGGCGTAGATTTCCTTGAGGTTGAAGCTGACCAGCCATGTTCTGGAGAAGCAG
AGGTTATCCGGAGCAGCGCAATGCTTCGGAATGGATGCAGGATCAACGCCCTTGTAGGGC
TCCCAGTTGACCTGAAGTTGTTGTTCATATCATCATATGGTCTCAAATCAAATGGCAAGG
GAAAGGATGAAATGCTGAACACAAAACTGTGGTGATGACTGATGAGAATCACAACTCAGA
TGGATAGACTTTTACATCAGAAACTTGAAGCAGGCCGAAGGCTTTCCTGATGTCTGAAAC
GTTCTTGGCCGGTTGAGAGATCGTGCTCCCTGTCCACTTGAGTACTCGTGGGAAGATGTG
TTCTGGAGGATCATACATGTCAGGGCGCAATGCCGGAATATACTCATATATCCAGCCCTA
CAGACAGATATTCAGAATATATCAGAACATTTTCGCAATGGACACAGTGAAGGCACAAGT
CACAAACTTGGTCTGTAAGGTAAAATTTTGTGAGAAACAAAAATGGAGAATTTTGTTATT
TCCTATCATCTTTATGCCTTACTATCAATTACAATTCTCATGTTGAAGTTCATTAATCCT
TTTCAGAAAACATGAACAGATCATAACAATCAAAATAGTTTTTTGATAGTTTCATAGAAC
TGGAAGATCATTTCCTACTCGAAATTCAAGTGATATTTTCCTATACAATGGTTTTGTTAA
ACATACCATGAGCAAAGCCGCGCTACCGAATAGCCTTTTTCTGGCAGAATGGGCCACGGC
GATGGAGAGAGCCTTGTAGAGATGAGCAAGAGCAGCAGCACCCCAAGCATATTCCTGTAC
CTTGTCAAAGTCTGACAGAAGTGGCAAATACTTTGGTGAGACATAGCCCCTGTCCCTCTC
TGGAAGTAAGGCTGATCCAATCAAGAACAGGAGATATGCCCTGGTGCCATACATGGTCTG
ATCATTGGTGGGGCGTTCCGGGATCCGGCTAAACTTGGATTGCAGCCAAGAGAGCTTCAC
ATGGCTGCCCCTGCAGTCCCTGCAATCAGGCACTTGCCCCAGATACTGGAAGCAGAGGTC
TTCGACCGACTTGTTGAGCACAGCTCCGGTTGTCACCACACGGCCTGTCACCGGAATCCC
CAGTATGTAGGCGGCGTCCCTGAGTGAGGGTGCCATTTCAAAGCCATTGAGCTGAGCAGT
GTTGGTCTCCTTGCTCCACAGTTCGAAGAATGCCATGAGCGCGATGCGATCGATGACTAG
GCCTGCTGTGTGTATCAGGTTGCCGAGCCCGCTTGCATCGACCAATTGTTGCTGCTGCTC
ATTCAGCTTCCATGTGTCGAGTCTCTCCGTCGTCTGGCATACGGTTAGTTCATGGGTTCC
CTGTATGTTTGAGCATCAAAATGTTATGATTTAGGTACAAACTATATATCACAAGAGCCA
AAGGAAGGTTCAGCAAATTGGTGTCGCTTGCTCGTTGTTGATAAATAATAATTACCTGAA
TGACGCTTTTGTTTGTTGGTTCTGCCTCTGCGGATTCCATCTGGTTCCATTAAGAGAAGG
AATGTTATGTGGTAAGTGTGCATACAATCCAAGAATTGCTCGCAGAGAAATTTCAGTTTA
AGCATCCAGGTTAAGTACGGCAAGAATTTGCATAAGTTTGATAACAACTTAACAAGTCCT
CAATGAGCGGTCTATTGCTTATATGAGCAACTGAACATGTAATTGAGACTTTGTTCCCCT
CAAGGAAATGAAAAAATTAACTAGCACAGAATCTGGAAACTTTGACATTGGTAATCAAAA
GGACTGTATATATCAGGCATGATGATAATAAGGCTGGGAAAAACTGTAGATACCAGGTTT
GATTCACTAAAGTTCACCAAAAAACTGTAGAAGTTTTTAAACAGATGACGTGAGCTCTAC
CCTTAAGAGGAAGAGAACTGCAACCACAAAGAGCAAAAGCACTAGGAACAACTGCTTTAA
ATTTTCTTCAGAATAAGGAGAAAGCAAAATGCCAGGATTGGCCACATACAAGGTACAAAA
GGACAGCAGCAACCAGCCAAGAAACCATCAAAGTTTACCTGAACAAAAAAGATACGTTGT
GAAACAGGAACTGAACTACTCATCTAATCAACTGTAAAAATAAAGAAACAAAATCTGGAG
GAAAATTGAATCGAAATGACGTAGATGAAGTTGGTTGTGCGCCTAACAGCAGCCATTTCC
ATCATCTTAAAATATTGCAGCAGATGAGGAAGAATACCAGCACTAAATTAACGAGTATAC
ACTTGATCAAGAAGATGGTATACCATTTTAATCATAGAAAACATCACACAAAAGAGGGGG
AACAAAATATCGAAGAAATACATCCGATAACCATCCATTTCCTTCTAAAACTGACTAGGA
AGAGCAAAATAAAATTGACCGCTATCCTCTAAAACCCAACCACAAATATGGAAATCGGGA
CAGAAAACAAAGGGGAAAGGAGAAAAAAAAAACTGAAGACCATAGATGAGATGGAACCCT
TACACAGAAGCTGGAGACCATCCATAGCAGTTGAAAAATTCAGCAGGAAAACAGAAACAC
ACACCCCACACAGGCGATTCCCAGTCATAAGCACAAGGATGAAATGATGAAAGAATACCA
AAATGCAGGAGCAAACAAAGCGATCCGGGATTCACCATGAACGAAGGAGATGCAAGGAAA
AAAAAATACTGGCATATCATATCACACGATGAGAGTGATAGAAAAGAGAGAGCAAACTAA
CCAGGATCAATGAGTAGCCGCAGCAGCGAGCGAGAGGCAACAAGAGCACAGCAAAGAAGG
CGAAGAGCTTCTTCTATGCAGGCGAGCGTTGGTTGGGCAATGAAAGGGC
>E31_E231
GGTTTATTTTGGGACAGAGGGAGTAGCATTTAAATTCAATGCTTATTTTATTTTTAAATC
TAGCGTAGTCATCAAATCCATAGTAGTCAAATCAAATGCTACATAACCTGAATTCAACGA
TCAACGACATACATAGGAGTAAGTACCAGTACCAGAGCTCTTCGACCGTCTGCCTAAGCC
TAACACACATGACACATGGACACCGAACACAACCGTAGTTCACTGCAAAGGTAGCACTAC
TGGTAGGCTAGTAGCAAAGCTGATGAGAGCAGCGGCCGCAGATTCACAGCACGATGGGGT
CGGACGACTGCGAGCCCTTCCCTCCCACGCGCCTGAACCTCTTCGCCTGCACGCAGCTCC
GGCTGCTCCGCCGCACCGCGCCGCCGCCGCCGCCTGATCCCTTCGCCGCCCCGTCCTCCT
CCTCCCGCCGCCGCCGCCGCCGCCACTTCTGCTCCTCCTCCTCCTCCTCCTCCTCATCCT
GCTGCTGCTGCTCATCAGACCGCTCCTTCGGCGGCACGGCGTCGTCGTCGTCGGCGTCGC
CGCGCACGATCCCCGGAGCCTCCGCGTCCCCCGTGCCATGCGGCGCTTCCTGCTCGCGCG
GTGGCATCACAGCCAGGGGAGGGATCACCGCGATCACCTGGGGCTGGGGCTGTGGCGCGG
CGTCGCCTCGCTTAAGCGGCGGAGCAGGAGGGGAGGCCTCGATGAGACCGCGGATCCTGG
ACAGGGACGTCGCCAGCTCGGCGGGGAGGCGGTGTTGCTCCAGAAACCGCGCGACGGTCG
GGAGCTCCTCCCTGACGCCCTCCACCTGCATGAACCGATCCAATCGATCACAACAACGAA
ACGCACGATGCAATCACCCGAACTGAACCGCGATGACACGCTCACGTCAATGTGACAGCT
TCCTCAGCACGAGTGTTAGGGAGATGGATTCTAATCTAATCACTCGGTGCATGTCCACAC
GTTTATTATACGTTAGCTATATGACTATGATTTTTTTAAAAAAAATGACAAGATAGATTG
ATAACAAACATGCCAGCAAATTCGACTTCTGTAAGTTGTAACAATGATAACAAAGTTAAT
TGCGAATATATCTATACTAATTAAAATTTAATTTGCTACTTTTATTACAATTTAAATAAG
TAAAATTTGAGCTTGCATATTTGTAGGATAACATATTATTACATATGAATCTACCTTGTT
ATTTTTTTTTTAATTTTTTTATAACCATTTAGTTGATAGTATGTAGCAAAAGGGTAGATG
TCCACCTAAGTGATTAAAAGTGTTTCACCGACAGGTAGTTTTACCACGGATATCAGGCTG
AGCCCAAGGGAAGCTCGCGCCATGGTCGCCGGAGTGAAAACATCTGCGGCGGCGGCGGCG
GCGGCATCTGCTGTATGACCATGATCACCACCATCTGCAGCGTTGATCAGCTGCTGGAAC
CGTTCGATCTCTGAAGCGTACATCAGGCTCCAGTCCACTGCCGGGTTCCACAGCTGCCGC
TGGAACGCGGGGACATCGTTGAGCGGGCGATGCTGTTCTTGCCCAAACTGGCGAGCGAAC
CGGTCCGGGGCGTAGATTTCCTTGAGGTTGAAGCTGACCAGCCATGTTCTGGAGAAGCAG
AGGTTATCCGGAGCAGCGCAATGCTTCGGAATGGATGCAGGATCAACGCCCTTGTAGGGC
TCCCAGTTGACCTGAAGTTGTTGTTCATATCATCATATGGTCTCAAATCAAATGGCAAGG
GAAAGGATGAAATGCTGAACACAAAACTGTGGTGATGACTGATGAGAATCACAACTCAGA
TGGATAGACTTTTACATCAGAAACTTGAAGCAGGCCGAAGGCTTTCCTGATGTCTGAAAC
GTTCTTGGCCGGTTGAGAGATCGTGCTCCCTGTCCACTTGAGTACTCGTGGGAAGATGTG
TTCTGGAGGATCATACATGTCAGGGCGCAATGCCGGAATATACTCATATATCCAGCCCTA
CAGACAGATATTCAGAATATATCAGAACATTTTCGCAATGGACACAGTGAAGGCACAAGT
CACAAACTTGGTCTGTAAGGTAAAATTTTGTGAGAAACAAAAATGGAGAATTTTGTTATT
TCCTATCATCTTTATGCCTTACTATCAATTACAATTCTCATGTTGAAGTTCATTAATCCT
TTTCAGAAAACATGAACAGATCATAACAATCAAAATAGTTTTTTGATAGTTTCATAGAAC
TGGAAGATCATTTCCTACTCGAAATTCAAGTGATATTTTCCTATACAATGGTTTTGTTAA
ACATACCATGAGCAAAGCCGCGCTACCGAATAGCCTTTTTCTGGCAGAATGGGCCACGGC
GATGGAGAGAGCCTTGTAGAGATGAGCAAGAGCAGCAGCACCCCAAGCATATTCCTGTAC
CTTGTCAAAGTCTGACAGAAGTGGCAAATACTTTGGTGAGACATAGCCCCTGTCCCTCTC
TGGAAGTAAGGCTGATCCAATCAAGAACAGGAGATATGCCCTGGTGCCATACATGGTCTG
ATCATTGGTGGGGCGTTCCGGGATCCGGCTAAACTTGGATTGCAGCCAAGAGAGCTTCAC
ATGGCTGCCCCTGCAGTCCCTGCAATCAGGCACTTGCCCCAGATACTGGAAGCAGAGGTC
TTCGACCGACTTGTTGAGCACAGCTCCGGTTGTCACCACACGGCCTGTCACCGGAATCCC
CAGTATGTAGGCGGCGTCCCTGAGTGAGGGTGCCATTTCAAAGCCATTGAGCTGAGCAGT
GTTGGTCTCCTTGCTCCACAGTTCGAAGAATGCCATGAGCGCGATGCGATCGATGACTAG
GCCTGCTGTGTGTATCAGGTTGCCGAGCCCGCTTGCATCGACCAATTGTTGCTGCTGCTC
ATTCAGCTTCCATGTGTCGAGTCTCTCCGTCGTCTGGCATACGGTTAGTTCATGGGTTCC
CTGTATGTTTGAGCATCAAAATGTTATGATTTAGGTACAAACTATATATCACAAGAGCCA
AAGGAAGGTTCAGCAAATTGGTGTCGCTTGCTCGTTGTTGATAAATAATAATTACCTGAA
TGACGCTTTTGTTTGTTGGTTCTGCCTCTGCGGATTCCATCTGGTTCCATTAAGAGAAGG
AATGTTATGTGGTAAGTGTGCATACAATCCAAGAATTGCTCGCAGAGAAATTTCAGTTTA
AGCATCCAGGTTAAGTACGGCAAGAATTTGCATAAGTTTGATAACAACTTAACAAGTCCT
CAATGAGCGGTCTATTGCTTATATGAGCAACTGAACATGTAATTGAGACTTTGTTCCCCT
CAAGGAAATGAAAAAATTAACTAGCACAGAATCTGGAAACTTTGACATTGGTAATCAAAA
GGACTGTATATATCAGGCATGATGATAATAAGGCTGGGAAAAACTGTAGATACCAGGTTT
GATTCACTAAAGTTCACCAAAAAACTGTAGAAGTTTTTAAACAGATGACGTGAGCTCTAC
CCTTAAGAGGAAGAGAACTGCAACCACAAAGAGCAAAAGCACTAGGAACAACTGCTTTAA
ATTTTCTTCAGAATAAGGAGAAAGCAAAATGCCAGGATTGGCCACATACAAGGTACAAAA
GGACAGCAGCAACCAGCCAAGAAACCATCAAAGTTTACCTGAACAAAAAAGATACGTTGT
GAAACAGGAACTGAACTACTCATCTAATCAACTGTAAAAATAAAGAAACAAAATCTGGAG
GAAAATTGAATCGAAATGACGTAGATGAAGTTGGTTGTGCGCCTAACAGCAGCCATTTCC
ATCATCTTAAAATATTGCAGCAGATGAGGAAGAATACCAGCACTAAATTAACGAGTATAC
ACTTGATCAAGAAGATGGTATACCATTTTAATCATAGAAAACATCACACAAAAGAGGGGG
AACAAAATATCGAAGAAATACATCCGATAACCATCCATTTCCTTCTAAAACTGACTAGGA
AGAGCAAAATAAAATTGACCGCTATCCTCTAAAACCCAACCACAAATATGGAAATCGGGA
CAGAAAACAAAGGGGAAAGGAGAAAAAAAAAACTGAAGACCATAGATGAGATGGAACCCT
TACACAGAAGCTGGAGACCATCCATAGCAGTTGAAAAATTCAGCAGGAAAACAGAAACAC
ACACCCCACACAGGCGATTCCCAGTCATAAGCACAAGGATGAAATGATGAAAGAATACCA
AAATGCAGGAGCAAACAAAGCGATCCGGGATTCACCATGAACGAAGGAGATGCAAGGAAA
AAAAAATACTGGCATATCATATCACACGATGAGAGTGATAGAAAAGAGAGAGCAAACTAA
CCAGGATCAATGAGTAGCCGCAGCAGCGAGCGAGAGGCAACAAGAGCACAGCAAAGAAGG
CGAAGAGCTTCTTCTATGCAGGCGAGCGTTGGTTGGGCAATGAAAGGGC
>E35_E235
GGTTTATTTTGGGACAGAGGGAGTAGCATTTAAATTCAATGCTTATTTTATTTTTAAATC
TAGCGTAGTCATCAAATCCATAGTAGTCAAATCAAATGCTACATAACCTGAATTCAACGA
TCAACGACATACATAGGAGTAAGTACCAGTACCAGAGCTCTTCGACCGTCTGCCTAAGCC
TAACACACATGACACATGGACACCGAACACAACCGTAGTTCACTGCAAAGGTAGCACTAC
TGGTAGGCTAGTAGCAAAGCTGATGAGAGCAGCGGCCGCAGATTCACAGCACGATGGGGT
CGGACGACTGCGAGCCCTTCCCTCCCACGCGCCTGAACCTCTTCGCCTGCACGCAGCTCC
GGCTGCTCCGCCGCACCGCGCCGCCGCCGCCGCCTGATCCCTTCGCCGCCCCGTCCTCCT
CCTCCCGCCGCCGCCGCCGCCGCCACTTCTGCTCCTCCTCCTCCTCCTCCTCCTCATCCT
GCTGCTGCTGCTCATCAGACCGCTCCTTCGGCGGCACGGCGTCGTCGTCGTCGGCGTCGC
CGCGCACGATCCCCGGAGCCTCCGCGTCCCCCGTGCCATGCGGCGCTTCCTGCTCGCGCG
GTGGCATCACAGCCAGGGGAGGGATCACCGCGATCACCTGGGGCTGGGGCTGTGGCGCGG
CGTCGCCTCGCTTAAGCGGCGGAGCAGGAGGGGAGGCCTCGATGAGACCGCGGATCCTGG
ACAGGGACGTCGCCAGCTCGGCGGGGAGGCGGTGTTGCTCCAGAAACCGCGCGACGGTCG
GGAGCTCCTCCCTGACGCCCTCCACCTGCATGAACCGATCCAATCGATCACAACAACGAA
ACGCACGATGCAATCACCCGAACTGAACCGCGATGACACGCTCACGTCAATGTGACAGCT
TCCTCAGCACGAGTGTTAGGGAGATGGATTCTAATCTAATCACTCGGTGCATGTCCACAC
GTTTATTATACGTTAGCTATATGACTATGATTTTTTTAAAAAAAATGACAAGATAGATTG
ATAACAAACATGCCAGCAAATTCGACTTCTGTAAGTTGTAACAATGATAACAAAGTTAAT
TGCGAATATATCTATACTAATTAAAATTTAATTTGCTACTTTTATTACAATTTAAATAAG
TAAAATTTGAGCTTGCATATTTGTAGGATAACATATTATTACATATGAATCTACCTTGTT
ATTTTTTTTTTAATTTTTTTATAACCATTTAGTTGATAGTATGTAGCAAAAGGGTAGATG
TCCACCTAAGTGATTAAAAGTGTTTCACCGACAGGTAGTTTTACCACGGATATCAGGCTG
AGCCCAAGGGAAGCTCGCGCCATGGTCGCCGGAGTGAAAACATCTGCGGCGGCGGCGGCG
GCGGCATCTGCTGTATGACCATGATCACCACCATCTGCAGCGTTGATCAGCTGCTGGAAC
CGTTCGATCTCTGAAGCGTACATCAGGCTCCAGTCCACTGCCGGGTTCCACAGCTGCCGC
TGGAACGCGGGGACATCGTTGAGCGGGCGATGCTGTTCTTGCCCAAACTGGCGAGCGAAC
CGGTCCGGGGCGTAGATTTCCTTGAGGTTGAAGCTGACCAGCCATGTTCTGGAGAAGCAG
AGGTTATCCGGAGCAGCGCAATGCTTCGGAATGGATGCAGGATCAACGCCCTTGTAGGGC
TCCCAGTTGACCTGAAGTTGTTGTTCATATCATCATATGGTCTCAAATCAAATGGCAAGG
GAAAGGATGAAATGCTGAACACAAAACTGTGGTGATGACTGATGAGAATCACAACTCAGA
TGGATAGACTTTTACATCAGAAACTTGAAGCAGGCCGAAGGCTTTCCTGATGTCTGAAAC
GTTCTTGGCCGGTTGAGAGATCGTGCTCCCTGTCCACTTGAGTACTCGTGGGAAGATGTG
TTCTGGAGGATCATACATGTCAGGGCGCAATGCCGGAATATACTCATATATCCAGCCCTA
CAGACAGATATTCAGAATATATCAGAACATTTTCGCAATGGACACAGTGAAGGCACAAGT
CACAAACTTGGTCTGTAAGGTAAAATTTTGTGAGAAACAAAAATGGAGAATTTTGTTATT
TCCTATCATCTTTATGCCTTACTATCAATTACAATTCTCATGTTGAAGTTCATTAATCCT
TTTCAGAAAACATGAACAGATCATAACAATCAAAATAGTTTTTTGATAGTTTCATAGAAC
TGGAAGATCATTTCCTACTCGAAATTCAAGTGATATTTTCCTATACAATGGTTTTGTTAA
ACATACCATGAGCAAAGCCGCGCTACCGAATAGCCTTTTTCTGGCAGAATGGGCCACGGC
GATGGAGAGAGCCTTGTAGAGATGAGCAAGAGCAGCAGCACCCCAAGCATATTCCTGTAC
CTTGTCAAAGTCTGACAGAAGTGGCAAATACTTTGGTGAGACATAGCCCCTGTCCCTCTC
TGGAAGTAAGGCTGATCCAATCAAGAACAGGAGATATGCCCTGGTGCCATACATGGTCTG
ATCATTGGTGGGGCGTTCCGGGATCCGGCTAAACTTGGATTGCAGCCAAGAGAGCTTCAC
ATGGCTGCCCCTGCAGTCCCTGCAATCAGGCACTTGCCCCAGATACTGGAAGCAGAGGTC
TTCGACCGACTTGTTGAGCACAGCTCCGGTTGTCACCACACGGCCTGTCACCGGAATCCC
CAGTATGTAGGCGGCGTCCCTGAGTGAGGGTGCCATTTCAAAGCCATTGAGCTGAGCAGT
GTTGGTCTCCTTGCTCCACAGTTCGAAGAATGCCATGAGCGCGATGCGATCGATGACTAG
GCCTGCTGTGTGTATCAGGTTGCCGAGCCCGCTTGCATCGACCAATTGTTGCTGCTGCTC
ATTCAGCTTCCATGTGTCGAGTCTCTCCGTCGTCTGGCATACGGTTAGTTCATGGGTTCC
CTGTATGTTTGAGCATCAAAATGTTATGATTTAGGTACAAACTATATATCACAAGAGCCA
AAGGAAGGTTCAGCAAATTGGTGTCGCTTGCTCGTTGTTGATAAATAATAATTACCTGAA
TGACGCTTTTGTTTGTTGGTTCTGCCTCTGCGGATTCCATCTGGTTCCATTAAGAGAAGG
AATGTTATGTGGTAAGTGTGCATACAATCCAAGAATTGCTCGCAGAGAAATTTCAGTTTA
AGCATCCAGGTTAAGTACGGCAAGAATTTGCATAAGTTTGATAACAACTTAACAAGTCCT
CAATGAGCGGTCTATTGCTTATATGAGCAACTGAACATGTAATTGAGACTTTGTTCCCCT
CAAGGAAATGAAAAAATTAACTAGCACAGAATCTGGAAACTTTGACATTGGTAATCAAAA
GGACTGTATATATCAGGCATGATGATAATAAGGCTGGGAAAAACTGTAGATACCAGGTTT
GATTCACTAAAGTTCACCAAAAAACTGTAGAAGTTTTTAAACAGATGACGTGAGCTCTAC
CCTTAAGAGGAAGAGAACTGCAACCACAAAGAGCAAAAGCACTAGGAACAACTGCTTTAA
ATTTTCTTCAGAATAAGGAGAAAGCAAAATGCCAGGATTGGCCACATACAAGGTACAAAA
GGACAGCAGCAACCAGCCAAGAAACCATCAAAGTTTACCTGAACAAAAAAGATACGTTGT
GAAACAGGAACTGAACTACTCATCTAATCAACTGTAAAAATAAAGAAACAAAATCTGGAG
GAAAATTGAATCGAAATGACGTAGATGAAGTTGGTTGTGCGCCTAACAGCAGCCATTTCC
ATCATCTTAAAATATTGCAGCAGATGAGGAAGAATACCAGCACTAAATTAACGAGTATAC
ACTTGATCAAGAAGATGGTATACCATTTTAATCATAGAAAACATCACACAAAAGAGGGGG
AACAAAATATCGAAGAAATACATCCGATAACCATCCATTTCCTTCTAAAACTGACTAGGA
AGAGCAAAATAAAATTGACCGCTATCCTCTAAAACCCAACCACAAATATGGAAATCGGGA
CAGAAAACAAAGGGGAAAGGAGAAAAAAAAAACTGAAGACCATAGATGAGATGGAACCCT
TACACAGAAGCTGGAGACCATCCATAGCAGTTGAAAAATTCAGCAGGAAAACAGAAACAC
ACACCCCACACAGGCGATTCCCAGTCATAAGCACAAGGATGAAATGATGAAAGAATACCA
AAATGCAGGAGCAAACAAAGCGATCCGGGATTCACCATGAACGAAGGAGATGCAAGGAAA
AAAAAATACTGGCATATCATATCACACGATGAGAGTGATAGAAAAGAGAGAGCAAACTAA
CCAGGATCAATGAGTAGCCGCAGCAGCGAGCGAGAGGCAACAAGAGCACAGCAAAGAAGG
CGAAGAGCTTCTTCTATGCAGGCGAGCGTTGGTTGGGCAATGAAAGGGC
>E49_E249
GGTTTATTTTGGGACAGAGGGAGTAGCATTTAAATTCAATGCTTATTTTATTTTTAAATC
TAGCGTAGTCATCAAATCCATAGTAGTCAAATCAAATGCTACATAACCTGAATTCAACGA
TCAACGACATACATAGGAGTAAGTACCAGTACCAGAGCTCTTCGACCGTCTGCCTAAGCC
TAACACACATGACACATGGACACCGAACACAACCGTAGTTCACTGCAAAGGTAGCACTAC
TGGTAGGCTAGTAGCAAAGCTGATGAGAGCAGCGGCCGCAGATTCACAGCACGATGGGGT
CGGACGACTGCGAGCCCTTCCCTCCCACGCGCCTGAACCTCTTCGCCTGCACGCAGCTCC
GGCTGCTCCGCCGCACCGCGCCGCCGCCGCCGCCTGATCCCTTCGCCGCCCCGTCCTCCT
CCTCCCGCCGCCGCCGCCGCCGCCACTTCTGCTCCTCCTCCTCCTCCTCCTCCTCATCCT
GCTGCTGCTGCTCATCAGACCGCTCCTTCGGCGGCACGGCGTCGTCGTCGTCGGCGTCGC
CGCGCACGATCCCCGGAGCCTCCGCGTCCCCCGTGCCATGCGGCGCTTCCTGCTCGCGCG
GTGGCATCACAGCCAGGGGAGGGATCACCGCGATCACCTGGGGCTGGGGCTGTGGCGCGG
CGTCGCCTCGCTTAAGCGGCGGAGCAGGAGGGGAGGCCTCGATGAGACCGCGGATCCTGG
ACAGGGACGTCGCCAGCTCGGCGGGGAGGCGGTGTTGCTCCAGAAACCGCGCGACGGTCG
GGAGCTCCTCCCTGACGCCCTCCACCTGCATGAACCGATCCAATCGATCACAACAACGAA
ACGCACGATGCAATCACCCGAACTGAACCGCGATGACACGCTCACGTCAATGTGACAGCT
TCCTCAGCACGAGTGTTAGGGAGATGGATTCTAATCTAATCACTCGGTGCATGTCCACAC
GTTTATTATACGTTAGCTATATGACTATGATTTTTTTAAAAAAAATGACAAGATAGATTG
ATAACAAACATGCCAGCAAATTCGACTTCTGTAAGTTGTAACAATGATAACAAAGTTAAT
TGCGAATATATCTATACTAATTAAAATTTAATTTGCTACTTTTATTACAATTTAAATAAG
TAAAATTTGAGCTTGCATATTTGTAGGATAACATATTATTACATATGAATCTACCTTGTT
ATTTTTTTTTTAATTTTTTTATAACCATTTAGTTGATAGTATGTAGCAAAAGGGTAGATG
TCCACCTAAGTGATTAAAAGTGTTTCACCGACAGGTAGTTTTACCACGGATATCAGGCTG
AGCCCAAGGGAAGCTCGCGCCATGGTCGCCGGAGTGAAAACATCTGCGGCGGCGGCGGCG
GCGGCATCTGCTGTATGACCATGATCACCACCATCTGCAGCGTTGATCAGCTGCTGGAAC
CGTTCGATCTCTGAAGCGTACATCAGGCTCCAGTCCACTGCCGGGTTCCACAGCTGCCGC
TGGAACGCGGGGACATCGTTGAGCGGGCGATGCTGTTCTTGCCCAAACTGGCGAGCGAAC
CGGTCCGGGGCGTAGATTTCCTTGAGGTTGAAGCTGACCAGCCATGTTCTGGAGAAGCAG
AGGTTATCCGGAGCAGCGCAATGCTTCGGAATGGATGCAGGATCAACGCCCTTGTAGGGC
TCCCAGTTGACCTGAAGTTGTTGTTCATATCATCATATGGTCTCAAATCAAATGGCAAGG
GAAAGGATGAAATGCTGAACACAAAACTGTGGTGATGACTGATGAGAATCACAACTCAGA
TGGATAGACTTTTACATCAGAAACTTGAAGCAGGCCGAAGGCTTTCCTGATGTCTGAAAC
GTTCTTGGCCGGTTGAGAGATCGTGCTCCCTGTCCACTTGAGTACTCGTGGGAAGATGTG
TTCTGGAGGATCATACATGTCAGGGCGCAATGCCGGAATATACTCATATATCCAGCCCTA
CAGACAGATATTCAGAATATATCAGAACATTTTCGCAATGGACACAGTGAAGGCACAAGT
CACAAACTTGGTCTGTAAGGTAAAATTTTGTGAGAAACAAAAATGGAGAATTTTGTTATT
TCCTATCATCTTTATGCCTTACTATCAATTACAATTCTCATGTTGAAGTTCATTAATCCT
TTTCAGAAAACATGAACAGATCATAACAATCAAAATAGTTTTTTGATAGTTTCATAGAAC
TGGAAGATCATTTCCTACTCGAAATTCAAGTGATATTTTCCTATACAATGGTTTTGTTAA
ACATACCATGAGCAAAGCCGCGCTACCGAATAGCCTTTTTCTGGCAGAATGGGCCACGGC
GATGGAGAGAGCCTTGTAGAGATGAGCAAGAGCAGCAGCACCCCAAGCATATTCCTGTAC
CTTGTCAAAGTCTGACAGAAGTGGCAAATACTTTGGTGAGACATAGCCCCTGTCCCTCTC
TGGAAGTAAGGCTGATCCAATCAAGAACAGGAGATATGCCCTGGTGCCATACATGGTCTG
ATCATTGGTGGGGCGTTCCGGGATCCGGCTAAACTTGGATTGCAGCCAAGAGAGCTTCAC
ATGGCTGCCCCTGCAGTCCCTGCAATCAGGCACTTGCCCCAGATACTGGAAGCAGAGGTC
TTCGACCGACTTGTTGAGCACAGCTCCGGTTGTCACCACACGGCCTGTCACCGGAATCCC
CAGTATGTAGGCGGCGTCCCTGAGTGAGGGTGCCATTTCAAAGCCATTGAGCTGAGCAGT
GTTGGTCTCCTTGCTCCACAGTTCGAAGAATGCCATGAGCGCGATGCGATCGATGACTAG
GCCTGCTGTGTGTATCAGGTTGCCGAGCCCGCTTGCATCGACCAATTGTTGCTGCTGCTC
ATTCAGCTTCCATGTGTCGAGTCTCTCCGTCGTCTGGCATACGGTTAGTTCATGGGTTCC
CTGTATGTTTGAGCATCAAAATGTTATGATTTAGGTACAAACTATATATCACAAGAGCCA
AAGGAAGGTTCAGCAAATTGGTGTCGCTTGCTCGTTGTTGATAAATAATAATTACCTGAA
TGACGCTTTTGTTTGTTGGTTCTGCCTCTGCGGATTCCATCTGGTTCCATTAAGAGAAGG
AATGTTATGTGGTAAGTGTGCATACAATCCAAGAATTGCTCGCAGAGAAATTTCAGTTTA
AGCATCCAGGTTAAGTACGGCAAGAATTTGCATAAGTTTGATAACAACTTAACAAGTCCT
CAATGAGCGGTCTATTGCTTATATGAGCAACTGAACATGTAATTGAGACTTTGTTCCCCT
CAAGGAAATGAAAAAATTAACTAGCACAGAATCTGGAAACTTTGACATTGGTAATCAAAA
GGACTGTATATATCAGGCATGATGATAATAAGGCTGGGAAAAACTGTAGATACCAGGTTT
GATTCACTAAAGTTCACCAAAAAACTGTAGAAGTTTTTAAACAGATGACGTGAGCTCTAC
CCTTAAGAGGAAGAGAACTGCAACCACAAAGAGCAAAAGCACTAGGAACAACTGCTTTAA
ATTTTCTTCAGAATAAGGAGAAAGCAAAATGCCAGGATTGGCCACATACAAGGTACAAAA
GGACAGCAGCAACCAGCCAAGAAACCATCAAAGTTTACCTGAACAAAAAAGATACGTTGT
GAAACAGGAACTGAACTACTCATCTAATCAACTGTAAAAATAAAGAAACAAAATCTGGAG
GAAAATTGAATCGAAATGACGTAGATGAAGTTGGTTGTGCGCCTAACAGCAGCCATTTCC
ATCATCTTAAAATATTGCAGCAGATGAGGAAGAATACCAGCACTAAATTAACGAGTATAC
ACTTGATCAAGAAGATGGTATACCATTTTAATCATAGAAAACATCACACAAAAGAGGGGG
AACAAAATATCGAAGAAATACATCCGATAACCATCCATTTCCTTCTAAAACTGACTAGGA
AGAGCAAAATAAAATTGACCGCTATCCTCTAAAACCCAACCACAAATATGGAAATCGGGA
CAGAAAACAAAGGGGAAAGGAGAAAAAAAAAACTGAAGACCATAGATGAGATGGAACCCT
TACACAGAAGCTGGAGACCATCCATAGCAGTTGAAAAATTCAGCAGGAAAACAGAAACAC
ACACCCCACACAGGCGATTCCCAGTCATAAGCACAAGGATGAAATGATGAAAGAATACCA
AAATGCAGGAGCAAACAAAGCGATCCGGGATTCACCATGAACGAAGGAGATGCAAGGAAA
AAAAAATACTGGCATATCATATCACACGATGAGAGTGATAGAAAAGAGAGAGCAAACTAA
CCAGGATCAATGAGTAGCCGCAGCAGCGAGCGAGAGGCAACAAGAGCACAGCAAAGAAGG
CGAAGAGCTTCTTCTATGCAGGCGAGCGTTGGTTGGGCAATGAAAGGGC
>R29_25-43-1
GGTTTATTTTGGGACAGAGGGAGTAGCATTTAAATTCAATGCTTATTTTATTTTTAAATC
TAGCGTAGTCATCAAATCCATAGTAGTCAAATCAAATGCTACATAACCTGAATTCAACGA
TCAACGACATACATAGGAGTAAGTACCAGTACCAGAGCTCTTCGACCGTCTGCCTAAGCC
TAACACACATGACACATGGACACCGAACACAACCGTAGTTCACTGCAAAGGTAGCACTAC
TGGTAGGCTAGTAGCAAAGCTGATGAGAGCAGCGGCCGCAGATTCACAGCACGATGGGGT
CGGACGACTGCGAGCCCTTCCCTCCCACGCGCCTGAACCTCTTCGCCTGCACGCAGCTCC
GGCTGCTCCGCCGCACCGCGCCGCCGCCGCCGCCTGATCCCTTCGCCGCCCCGTCCTCCT
CCTCCCGCCGCCGCCGCCGCCGCCACTTCTGCTCCTCCTCCTCCTCCTCCTCCTCATCCT
GCTGCTGCTGCTCATCAGACCGCTCCTTCGGCGGCACGGCGTCGTCGTCGTCGGCGTCGC
CGCGCACGATCCCCGGAGCCTCCGCGTCCCCCGTGCCATGCGGCGCTTCCTGCTCGCGCG
GTGGCATCACAGCCAGGGGAGGGATCACCGCGATCACCTGGGGCTGGGGCTGTGGCGCGG
CGTCGCCTCGCTTAAGCGGCGGAGCAGGAGGGGAGGCCTCGATGAGACCGCGGATCCTGG
ACAGGGACGTCGCCAGCTCGGCGGGGAGGCGGTGTTGCTCCAGAAACCGCGCGACGGTCG
GGAGCTCCTCCCTGACGCCCTCCACCTGCATGAACCGATCCAATCGATCACAACAACGAA
ACGCACGATGCAATCACCCGAACTGAACCGCGATGACACGCTCACGTCAATGTGACAGCT
TCCTCAGCACGAGTGTTAGGGAGATGGATTCTAATCTAATCACTCGGTGCATGTCCACAC
GTTTATTATACGTTAGCTATATGACTATGATTTTTTTAAAAAAAATGACAAGATAGATTG
ATAACAAACATGCCAGCAAATTCGACTTCTGTAAGTTGTAACAATGATAACAAAGTTAAT
TGCGAATATATCTATACTAATTAAAATTTAATTTGCTACTTTTATTACAATTTAAATAAG
TAAAATTTGAGCTTGCATATTTGTAGGATAACATATTATTACATATGAATCTACCTTGTT
ATTTTTTTTTTAATTTTTTTATAACCATTTAGTTGATAGTATGTAGCAAAAGGGTAGATG
TCCACCTAAGTGATTAAAAGTGTTTCACCGACAGGTAGTTTTACCACGGATATCAGGCTG
AGCCCAAGGGAAGCTCGCGCCATGGTCGCCGGAGTGAAAACATCTGCGGCGGCGGCGGCG
GCGGCATCTGCTGTATGACCATGATCACCACCATCTGCAGCGTTGATCAGCTGCTGGAAC
CGTTCGATCTCTGAAGCGTACATCAGGCTCCAGTCCACTGCCGGGTTCCACAGCTGCCGC
TGGAACGCGGGGACATCGTTGAGCGGGCGATGCTGTTCTTGCCCAAACTGGCGAGCGAAC
CGGTCCGGGGCGTAGATTTCCTTGAGGTTGAAGCTGACCAGCCATGTTCTGGAGAAGCAG
AGGTTATCCGGAGCAGCGCAATGCTTCGGAATGGATGCAGGATCAACGCCCTTGTAGGGC
TCCCAGTTGACCTGAAGTTGTTGTTCATATCATCATATGGTCTCAAATCAAATGGCAAGG
GAAAGGATGAAATGCTGAACACAAAACTGTGGTGATGACTGATGAGAATCACAACTCAGA
TGGATAGACTTTTACATCAGAAACTTGAAGCAGGCCGAAGGCTTTCCTGATGTCTGAAAC
GTTCTTGGCCGGTTGAGAGATCGTGCTCCCTGTCCACTTGAGTACTCGTGGGAAGATGTG
TTCTGGAGGATCATACATGTCAGGGCGCAATGCCGGAATATACTCATATATCCAGCCCTA
CAGACAGATATTCAGAATATATCAGAACATTTTCGCAATGGACACAGTGAAGGCACAAGT
CACAAACTTGGTCTGTAAGGTAAAATTTTGTGAGAAACAAAAATGGAGAATTTTGTTATT
TCCTATCATCTTTATGCCTTACTATCAATTACAATTCTCATGTTGAAGTTCATTAATCCT
TTTCAGAAAACATGAACAGATCATAACAATCAAAATAGTTTTTTGATAGTTTCATAGAAC
TGGAAGATCATTTCCTACTCGAAATTCAAGTGATATTTTCCTATACAATGGTTTTGTTAA
ACATACCATGAGCAAAGCCGCGCTACCGAATAGCCTTTTTCTGGCAGAATGGGCCACGGC
GATGGAGAGAGCCTTGTAGAGATGAGCAAGAGCAGCAGCACCCCAAGCATATTCCTGTAC
CTTGTCAAAGTCTGACAGAAGTGGCAAATACTTTGGTGAGACATAGCCCCTGTCCCTCTC
TGGAAGTAAGGCTGATCCAATCAAGAACAGGAGATATGCCCTGGTGCCATACATGGTCTG
ATCATTGGTGGGGCGTTCCGGGATCCGGCTAAACTTGGATTGCAGCCAAGAGAGCTTCAC
ATGGCTGCCCCTGCAGTCCCTGCAATCAGGCACTTGCCCCAGATACTGGAAGCAGAGGTC
TTCGACCGACTTGTTGAGCACAGCTCCGGTTGTCACCACACGGCCTGTCACCGGAATCCC
CAGTATGTAGGCGGCGTCCCTGAGTGAGGGTGCCATTTCAAAGCCATTGAGCTGAGCAGT
GTTGGTCTCCTTGCTCCACAGTTCGAAGAATGCCATGAGCGCGATGCGATCGATGACTAG
GCCTGCTGTGTGTATCAGGTTGCCGAGCCCGCTTGCATCGACCAATTGTTGCTGCTGCTC
ATTCAGCTTCCATGTGTCGAGTCTCTCCGTCGTCTGGCATACGGTTAGTTCATGGGTTCC
CTGTATGTTTGAGCATCAAAATGTTATGATTTAGGTACAAACTATATATCACAAGAGCCA
AAGGAAGGTTCAGCAAATTGGTGTCGCTTGCTCGTTGTTGATAAATAATAATTACCTGAA
TGACGCTTTTGTTTGTTGGTTCTGCCTCTGCGGATTCCATCTGGTTCCATTAAGAGAAGG
AATGTTATGTGGTAAGTGTGCATACAATCCAAGAATTGCTCGCAGAGAAATTTCAGTTTA
AGCATCCAGGTTAAGTACGGCAAGAATTTGCATAAGTTTGATAACAACTTAACAAGTCCT
CAATGAGCGGTCTATTGCTTATATGAGCAACTGAACATGTAATTGAGACTTTGTTCCCCT
CAAGGAAATGAAAAAATTAACTAGCACAGAATCTGGAAACTTTGACATTGGTAATCAAAA
GGACTGTATATATCAGGCATGATGATAATAAGGCTGGGAAAAACTGTAGATACCAGGTTT
GATTCACTAAAGTTCACCAAAAAACTGTAGAAGTTTTTAAACAGATGACGTGAGCTCTAC
CCTTAAGAGGAAGAGAACTGCAACCACAAAGAGCAAAAGCACTAGGAACAACTGCTTTAA
ATTTTCTTCAGAATAAGGAGAAAGCAAAATGCCAGGATTGGCCACATACAAGGTACAAAA
GGACAGCAGCAACCAGCCAAGAAACCATCAAAGTTTACCTGAACAAAAAAGATACGTTGT
GAAACAGGAACTGAACTACTCATCTAATCAACTGTAAAAATAAAGAAACAAAATCTGGAG
GAAAATTGAATCGAAATGACGTAGATGAAGTTGGTTGTGCGCCTAACAGCAGCCATTTCC
ATCATCTTAAAATATTGCAGCAGATGAGGAAGAATACCAGCACTAAATTAACGAGTATAC
ACTTGATCAAGAAGATGGTATACCATTTTAATCATAGAAAACATCACACAAAAGAGGGGG
AACAAAATATCGAAGAAATACATCCGATAACCATCCATTTCCTTCTAAAACTGACTAGGA
AGAGCAAAATAAAATTGACCGCTATCCTCTAAAACCCAACCACAAATATGGAAATCGGGA
CAGAAAACAAAGGGGAAAGGAGAAAAAAAAAACTGAAGACCATAGATGAGATGGAACCCT
TACACAGAAGCTGGAGACCATCCATAGCAGTTGAAAAATTCAGCAGGAAAACAGAAACAC
ACACCCCACACAGGCGATTCCCAGTCATAAGCACAAGGATGAAATGATGAAAGAATACCA
AAATGCAGGAGCAAACAAAGCGATCCGGGATTCACCATGAACGAAGGAGATGCAAGGAAA
AAAAAATACTGGCATATCATATCACACGATGAGAGTGATAGAAAAGAGAGAGCAAACTAA
CCAGGATCAATGAGTAGCCGCAGCAGCGAGCGAGAGGCAACAAGAGCACAGCAAAGAAGG
CGAAGAGCTTCTTCTATGCAGGCGAGCGTTGGTTGGGCAATGAAAGGGC
>R31_25-26-1
GGTTTATTTTGGGACAGAGGGAGTAGCATTTAAATTCAATGCTTATTTTATTTTTAAATC
TAGCGTAGTCATCAAATCCATAGTAGTCAAATCAAATGCTACATAACCTGAATTCAACGA
TCAACGACATACATAGGAGTAAGTACCAGTACCAGAGCTCTTCGACCGTCTGCCTAAGCC
TAACACACATGACACATGGACACCGAACACAACCGTAGTTCACTGCAAAGGTAGCACTAC
TGGTAGGCTAGTAGCAAAGCTGATGAGAGCAGCGGCCGCAGATTCACAGCACGATGGGGT
CGGACGACTGCGAGCCCTTCCCTCCCACGCGCCTGAACCTCTTCGCCTGCACGCAGCTCC
GGCTGCTCCGCCGCACCGCGCCGCCGCCGCCGCCTGATCCCTTCGCCGCCCCGTCCTCCT
CCTCCCGCCGCCGCCGCCGCCGCCACTTCTGCTCCTCCTCCTCCTCCTCCTCCTCATCCT
GCTGCTGCTGCTCATCAGACCGCTCCTTCGGCGGCACGGCGTCGTCGTCGTCGGCGTCGC
CGCGCACGATCCCCGGAGCCTCCGCGTCCCCCGTGCCATGCGGCGCTTCCTGCTCGCGCG
GTGGCATCACAGCCAGGGGAGGGATCACCGCGATCACCTGGGGCTGGGGCTGTGGCGCGG
CGTCGCCTCGCTTAAGCGGCGGAGCAGGAGGGGAGGCCTCGATGAGACCGCGGATCCTGG
ACAGGGACGTCGCCAGCTCGGCGGGGAGGCGGTGTTGCTCCAGAAACCGCGCGACGGTCG
GGAGCTCCTCCCTGACGCCCTCCACCTGCATGAACCGATCCAATCGATCACAACAACGAA
ACGCACGATGCAATCACCCGAACTGAACCGCGATGACACGCTCACGTCAATGTGACAGCT
TCCTCAGCACGAGTGTTAGGGAGATGGATTCTAATCTAATCACTCGGTGCATGTCCACAC
GTTTATTATACGTTAGCTATATGACTATGATTTTTTTAAAAAAAATGACAAGATAGATTG
ATAACAAACATGCCAGCAAATTCGACTTCTGTAAGTTGTAACAATGATAACAAAGTTAAT
TGCGAATATATCTATACTAATTAAAATTTAATTTGCTACTTTTATTACAATTTAAATAAG
TAAAATTTGAGCTTGCATATTTGTAGGATAACATATTATTACATATGAATCTACCTTGTT
ATTTTTTTTTTAATTTTTTTATAACCATTTAGTTGATAGTATGTAGCAAAAGGGTAGATG
TCCACCTAAGTGATTAAAAGTGTTTCACCGACAGGTAGTTTTACCACGGATATCAGGCTG
AGCCCAAGGGAAGCTCGCGCCATGGTCGCCGGAGTGAAAACATCTGCGGCGGCGGCGGCG
GCGGCATCTGCTGTATGACCATGATCACCACCATCTGCAGCGTTGATCAGCTGCTGGAAC
CGTTCGATCTCTGAAGCGTACATCAGGCTCCAGTCCACTGCCGGGTTCCACAGCTGCCGC
TGGAACGCGGGGACATCGTTGAGCGGGCGATGCTGTTCTTGCCCAAACTGGCGAGCGAAC
CGGTCCGGGGCGTAGATTTCCTTGAGGTTGAAGCTGACCAGCCATGTTCTGGAGAAGCAG
AGGTTATCCGGAGCAGCGCAATGCTTCGGAATGGATGCAGGATCAACGCCCTTGTAGGGC
TCCCAGTTGACCTGAAGTTGTTGTTCATATCATCATATGGTCTCAAATCAAATGGCAAGG
GAAAGGATGAAATGCTGAACACAAAACTGTGGTGATGACTGATGAGAATCACAACTCAGA
TGGATAGACTTTTACATCAGAAACTTGAAGCAGGCCGAAGGCTTTCCTGATGTCTGAAAC
GTTCTTGGCCGGTTGAGAGATCGTGCTCCCTGTCCACTTGAGTACTCGTGGGAAGATGTG
TTCTGGAGGATCATACATGTCAGGGCGCAATGCCGGAATATACTCATATATCCAGCCCTA
CAGACAGATATTCAGAATATATCAGAACATTTTCGCAATGGACACAGTGAAGGCACAAGT
CACAAACTTGGTCTGTAAGGTAAAATTTTGTGAGAAACAAAAATGGAGAATTTTGTTATT
TCCTATCATCTTTATGCCTTACTATCAATTACAATTCTCATGTTGAAGTTCATTAATCCT
TTTCAGAAAACATGAACAGATCATAACAATCAAAATAGTTTTTTGATAGTTTCATAGAAC
TGGAAGATCATTTCCTACTCGAAATTCAAGTGATATTTTCCTATACAATGGTTTTGTTAA
ACATACCATGAGCAAAGCCGCGCTACCGAATAGCCTTTTTCTGGCAGAATGGGCCACGGC
GATGGAGAGAGCCTTGTAGAGATGAGCAAGAGCAGCAGCACCCCAAGCATATTCCTGTAC
CTTGTCAAAGTCTGACAGAAGTGGCAAATACTTTGGTGAGACATAGCCCCTGTCCCTCTC
TGGAAGTAAGGCTGATCCAATCAAGAACAGGAGATATGCCCTGGTGCCATACATGGTCTG
ATCATTGGTGGGGCGTTCCGGGATCCGGCTAAACTTGGATTGCAGCCAAGAGAGCTTCAC
ATGGCTGCCCCTGCAGTCCCTGCAATCAGGCACTTGCCCCAGATACTGGAAGCAGAGGTC
TTCGACCGACTTGTTGAGCACAGCTCCGGTTGTCACCACACGGCCTGTCACCGGAATCCC
CAGTATGTAGGCGGCGTCCCTGAGTGAGGGTGCCATTTCAAAGCCATTGAGCTGAGCAGT
GTTGGTCTCCTTGCTCCACAGTTCGAAGAATGCCATGAGCGCGATGCGATCGATGACTAG
GCCTGCTGTGTGTATCAGGTTGCCGAGCCCGCTTGCATCGACCAATTGTTGCTGCTGCTC
ATTCAGCTTCCATGTGTCGAGTCTCTCCGTCGTCTGGCATACGGTTAGTTCATGGGTTCC
CTGTATGTTTGAGCATCAAAATGTTATGATTTAGGTACAAACTATATATCACAAGAGCCA
AAGGAAGGTTCAGCAAATTGGTGTCGCTTGCTCGTTGTTGATAAATAATAATTACCTGAA
TGACGCTTTTGTTTGTTGGTTCTGCCTCTGCGGATTCCATCTGGTTCCATTAAGAGAAGG
AATGTTATGTGGTAAGTGTGCATACAATCCAAGAATTGCTCGCAGAGAAATTTCAGTTTA
AGCATCCAGGTTAAGTACGGCAAGAATTTGCATAAGTTTGATAACAACTTAACAAGTCCT
CAATGAGCGGTCTATTGCTTATATGAGCAACTGAACATGTAATTGAGACTTTGTTCCCCT
CAAGGAAATGAAAAAATTAACTAGCACAGAATCTGGAAACTTTGACATTGGTAATCAAAA
GGACTGTATATATCAGGCATGATGATAATAAGGCTGGGAAAAACTGTAGATACCAGGTTT
GATTCACTAAAGTTCACCAAAAAACTGTAGAAGTTTTTAAACAGATGACGTGAGCTCTAC
CCTTAAGAGGAAGAGAACTGCAACCACAAAGAGCAAAAGCACTAGGAACAACTGCTTTAA
ATTTTCTTCAGAATAAGGAGAAAGCAAAATGCCAGGATTGGCCACATACAAGGTACAAAA
GGACAGCAGCAACCAGCCAAGAAACCATCAAAGTTTACCTGAACAAAAAAGATACGTTGT
GAAACAGGAACTGAACTACTCATCTAATCAACTGTAAAAATAAAGAAACAAAATCTGGAG
GAAAATTGAATCGAAATGACGTAGATGAAGTTGGTTGTGCGCCTAACAGCAGCCATTTCC
ATCATCTTAAAATATTGCAGCAGATGAGGAAGAATACCAGCACTAAATTAACGAGTATAC
ACTTGATCAAGAAGATGGTATACCATTTTAATCATAGAAAACATCACACAAAAGAGGGGG
AACAAAATATCGAAGAAATACATCCGATAACCATCCATTTCCTTCTAAAACTGACTAGGA
AGAGCAAAATAAAATTGACCGCTATCCTCTAAAACCCAACCACAAATATGGAAATCGGGA
CAGAAAACAAAGGGGAAAGGAGAAAAAAAAAACTGAAGACCATAGATGAGATGGAACCCT
TACACAGAAGCTGGAGACCATCCATAGCAGTTGAAAAATTCAGCAGGAAAACAGAAACAC
ACACCCCACACAGGCGATTCCCAGTCATAAGCACAAGGATGAAATGATGAAAGAATACCA
AAATGCAGGAGCAAACAAAGCGATCCGGGATTCACCATGAACGAAGGAGATGCAAGGAAA
AAAAAATACTGGCATATCATATCACACGATGAGAGTGATAGAAAAGAGAGAGCAAACTAA
CCAGGATCAATGAGTAGCCGCAGCAGCGAGCGAGAGGCAACAAGAGCACAGCAAAGAAGG
CGAAGAGCTTCTTCTATGCAGGCGAGCGTTGGTTGGGCAATGAAAGGGC
>R34_25-104-112-1
GGTTTATTTTGGGACAGAGGGAGTAGCATTTAAATTCAATGCTTATTTTATTTTTAAATC
TAGCGTAGTCATCAAATCCATAGTAGTCAAATCAAATGCTACATAACCTGAATTCAACGA
TCAACGACATACATAGGAGTAAGTACCAGTACCAGAGCTCTTCGACCGTCTGCCTAAGCC
TAACACACATGACACATGGACACCGAACACAACCGTAGTTCACTGCAAAGGTAGCACTAC
TGGTAGGCTAGTAGCAAAGCTGATGAGAGCAGCGGCCGCAGATTCACAGCACGATGGGGT
CGGACGACTGCGAGCCCTTCCCTCCCACGCGCCTGAACCTCTTCGCCTGCACGCAGCTCC
GGCTGCTCCGCCGCACCGCGCCGCCGCCGCCGCCTGATCCCTTCGCCGCCCCGTCCTCCT
CCTCCCGCCGCCGCCGCCGCCGCCACTTCTGCTCCTCCTCCTCCTCCTCCTCCTCATCCT
GCTGCTGCTGCTCATCAGACCGCTCCTTCGGCGGCACGGCGTCGTCGTCGTCGGCGTCGC
CGCGCACGATCCCCGGAGCCTCCGCGTCCCCCGTGCCATGCGGCGCTTCCTGCTCGCGCG
GTGGCATCACAGCCAGGGGAGGGATCACCGCGATCACCTGGGGCTGGGGCTGTGGCGCGG
CGTCGCCTCGCTTAAGCGGCGGAGCAGGAGGGGAGGCCTCGATGAGACCGCGGATCCTGG
ACAGGGACGTCGCCAGCTCGGCGGGGAGGCGGTGTTGCTCCAGAAACCGCGCGACGGTCG
GGAGCTCCTCCCTGACGCCCTCCACCTGCATGAACCGATCCAATCGATCACAACAACGAA
ACGCACGATGCAATCACCCGAACTGAACCGCGATGACACGCTCACGTCAATGTGACAGCT
TCCTCAGCACGAGTGTTAGGGAGATGGATTCTAATCTAATCACTCGGTGCATGTCCACAC
GTTTATTATACGTTAGCTATATGACTATGATTTTTTTAAAAAAAATGACAAGATAGATTG
ATAACAAACATGCCAGCAAATTCGACTTCTGTAAGTTGTAACAATGATAACAAAGTTAAT
TGCGAATATATCTATACTAATTAAAATTTAATTTGCTACTTTTATTACAATTTAAATAAG
TAAAATTTGAGCTTGCATATTTGTAGGATAACATATTATTACATATGAATCTACCTTGTT
ATTTTTTTTTTAATTTTTTTATAACCATTTAGTTGATAGTATGTAGCAAAAGGGTAGATG
TCCACCTAAGTGATTAAAAGTGTTTCACCGACAGGTAGTTTTACCACGGATATCAGGCTG
AGCCCAAGGGAAGCTCGCGCCATGGTCGCCGGAGTGAAAACATCTGCGGCGGCGGCGGCG
GCGGCATCTGCTGTATGACCATGATCACCACCATCTGCAGCGTTGATCAGCTGCTGGAAC
CGTTCGATCTCTGAAGCGTACATCAGGCTCCAGTCCACTGCCGGGTTCCACAGCTGCCGC
TGGAACGCGGGGACATCGTTGAGCGGGCGATGCTGTTCTTGCCCAAACTGGCGAGCGAAC
CGGTCCGGGGCGTAGATTTCCTTGAGGTTGAAGCTGACCAGCCATGTTCTGGAGAAGCAG
AGGTTATCCGGAGCAGCGCAATGCTTCGGAATGGATGCAGGATCAACGCCCTTGTAGGGC
TCCCAGTTGACCTGAAGTTGTTGTTCATATCATCATATGGTCTCAAATCAAATGGCAAGG
GAAAGGATGAAATGCTGAACACAAAACTGTGGTGATGACTGATGAGAATCACAACTCAGA
TGGATAGACTTTTACATCAGAAACTTGAAGCAGGCCGAAGGCTTTCCTGATGTCTGAAAC
GTTCTTGGCCGGTTGAGAGATCGTGCTCCCTGTCCACTTGAGTACTCGTGGGAAGATGTG
TTCTGGAGGATCATACATGTCAGGGCGCAATGCCGGAATATACTCATATATCCAGCCCTA
CAGACAGATATTCAGAATATATCAGAACATTTTCGCAATGGACACAGTGAAGGCACAAGT
CACAAACTTGGTCTGTAAGGTAAAATTTTGTGAGAAACAAAAATGGAGAATTTTGTTATT
TCCTATCATCTTTATGCCTTACTATCAATTACAATTCTCATGTTGAAGTTCATTAATCCT
TTTCAGAAAACATGAACAGATCATAACAATCAAAATAGTTTTTTGATAGTTTCATAGAAC
TGGAAGATCATTTCCTACTCGAAATTCAAGTGATATTTTCCTATACAATGGTTTTGTTAA
ACATACCATGAGCAAAGCCGCGCTACCGAATAGCCTTTTTCTGGCAGAATGGGCCACGGC
GATGGAGAGAGCCTTGTAGAGATGAGCAAGAGCAGCAGCACCCCAAGCATATTCCTGTAC
CTTGTCAAAGTCTGACAGAAGTGGCAAATACTTTGGTGAGACATAGCCCCTGTCCCTCTC
TGGAAGTAAGGCTGATCCAATCAAGAACAGGAGATATGCCCTGGTGCCATACATGGTCTG
ATCATTGGTGGGGCGTTCCGGGATCCGGCTAAACTTGGATTGCAGCCAAGAGAGCTTCAC
ATGGCTGCCCCTGCAGTCCCTGCAATCAGGCACTTGCCCCAGATACTGGAAGCAGAGGTC
TTCGACCGACTTGTTGAGCACAGCTCCGGTTGTCACCACACGGCCTGTCACCGGAATCCC
CAGTATGTAGGCGGCGTCCCTGAGTGAGGGTGCCATTTCAAAGCCATTGAGCTGAGCAGT
GTTGGTCTCCTTGCTCCACAGTTCGAAGAATGCCATGAGCGCGATGCGATCGATGACTAG
GCCTGCTGTGTGTATCAGGTTGCCGAGCCCGCTTGCATCGACCAATTGTTGCTGCTGCTC
ATTCAGCTTCCATGTGTCGAGTCTCTCCGTCGTCTGGCATACGGTTAGTTCATGGGTTCC
CTGTATGTTTGAGCATCAAAATGTTATGATTTAGGTACAAACTATATATCACAAGAGCCA
AAGGAAGGTTCAGCAAATTGGTGTCGCTTGCTCGTTGTTGATAAATAATAATTACCTGAA
TGACGCTTTTGTTTGTTGGTTCTGCCTCTGCGGATTCCATCTGGTTCCATTAAGAGAAGG
AATGTTATGTGGTAAGTGTGCATACAATCCAAGAATTGCTCGCAGAGAAATTTCAGTTTA
AGCATCCAGGTTAAGTACGGCAAGAATTTGCATAAGTTTGATAACAACTTAACAAGTCCT
CAATGAGCGGTCTATTGCTTATATGAGCAACTGAACATGTAATTGAGACTTTGTTCCCCT
CAAGGAAATGAAAAAATTAACTAGCACAGAATCTGGAAACTTTGACATTGGTAATCAAAA
GGACTGTATATATCAGGCATGATGATAATAAGGCTGGGAAAAACTGTAGATACCAGGTTT
GATTCACTAAAGTTCACCAAAAAACTGTAGAAGTTTTTAAACAGATGACGTGAGCTCTAC
CCTTAAGAGGAAGAGAACTGCAACCACAAAGAGCAAAAGCACTAGGAACAACTGCTTTAA
ATTTTCTTCAGAATAAGGAGAAAGCAAAATGCCAGGATTGGCCACATACAAGGTACAAAA
GGACAGCAGCAACCAGCCAAGAAACCATCAAAGTTTACCTGAACAAAAAAGATACGTTGT
GAAACAGGAACTGAACTACTCATCTAATCAACTGTAAAAATAAAGAAACAAAATCTGGAG
GAAAATTGAATCGAAATGACGTAGATGAAGTTGGTTGTGCGCCTAACAGCAGCCATTTCC
ATCATCTTAAAATATTGCAGCAGATGAGGAAGAATACCAGCACTAAATTAACGAGTATAC
ACTTGATCAAGAAGATGGTATACCATTTTAATCATAGAAAACATCACACAAAAGAGGGGG
AACAAAATATCGAAGAAATACATCCGATAACCATCCATTTCCTTCTAAAACTGACTAGGA
AGAGCAAAATAAAATTGACCGCTATCCTCTAAAACCCAACCACAAATATGGAAATCGGGA
CAGAAAACAAAGGGGAAAGGAGAAAAAAAAAACTGAAGACCATAGATGAGATGGAACCCT
TACACAGAAGCTGGAGACCATCCATAGCAGTTGAAAAATTCAGCAGGAAAACAGAAACAC
ACACCCCACACAGGCGATTCCCAGTCATAAGCACAAGGATGAAATGATGAAAGAATACCA
AAATGCAGGAGCAAACAAAGCGATCCGGGATTCACCATGAACGAAGGAGATGCAAGGAAA
AAAAAATACTGGCATATCATATCACACGATGAGAGTGATAGAAAAGAGAGAGCAAACTAA
CCAGGATCAATGAGTAGCCGCAGCAGCGAGCGAGAGGCAACAAGAGCACAGCAAAGAAGG
CGAAGAGCTTCTTCTATGCAGGCGAGCGTTGGTTGGGCAATGAAAGGGC
>R35_25-104-105-1
GGTTTATTTTGGGACAGAGGGAGTAGCATTTAAATTCAATGCTTATTTTATTTTTAAATC
TAGCGTAGTCATCAAATCCATAGTAGTCAAATCAAATGCTACATAACCTGAATTCAACGA
TCAACGACATACATAGGAGTAAGTACCAGTACCAGAGCTCTTCGACCGTCTGCCTAAGCC
TAACACACATGACACATGGACACCGAACACAACCGTAGTTCACTGCAAAGGTAGCACTAC
TGGTAGGCTAGTAGCAAAGCTGATGAGAGCAGCGGCCGCAGATTCACAGCACGATGGGGT
CGGACGACTGCGAGCCCTTCCCTCCCACGCGCCTGAACCTCTTCGCCTGCACGCAGCTCC
GGCTGCTCCGCCGCACCGCGCCGCCGCCGCCGCCTGATCCCTTCGCCGCCCCGTCCTCCT
CCTCCCGCCGCCGCCGCCGCCGCCACTTCTGCTCCTCCTCCTCCTCCTCCTCCTCATCCT
GCTGCTGCTGCTCATCAGACCGCTCCTTCGGCGGCACGGCGTCGTCGTCGTCGGCGTCGC
CGCGCACGATCCCCGGAGCCTCCGCGTCCCCCGTGCCATGCGGCGCTTCCTGCTCGCGCG
GTGGCATCACAGCCAGGGGAGGGATCACCGCGATCACCTGGGGCTGGGGCTGTGGCGCGG
CGTCGCCTCGCTTAAGCGGCGGAGCAGGAGGGGAGGCCTCGATGAGACCGCGGATCCTGG
ACAGGGACGTCGCCAGCTCGGCGGGGAGGCGGTGTTGCTCCAGAAACCGCGCGACGGTCG
GGAGCTCCTCCCTGACGCCCTCCACCTGCATGAACCGATCCAATCGATCACAACAACGAA
ACGCACGATGCAATCACCCGAACTGAACCGCGATGACACGCTCACGTCAATGTGACAGCT
TCCTCAGCACGAGTGTTAGGGAGATGGATTCTAATCTAATCACTCGGTGCATGTCCACAC
GTTTATTATACGTTAGCTATATGACTATGATTTTTTTAAAAAAAATGACAAGATAGATTG
ATAACAAACATGCCAGCAAATTCGACTTCTGTAAGTTGTAACAATGATAACAAAGTTAAT
TGCGAATATATCTATACTAATTAAAATTTAATTTGCTACTTTTATTACAATTTAAATAAG
TAAAATTTGAGCTTGCATATTTGTAGGATAACATATTATTACATATGAATCTACCTTGTT
ATTTTTTTTTTAATTTTTTTATAACCATTTAGTTGATAGTATGTAGCAAAAGGGTAGATG
TCCACCTAAGTGATTAAAAGTGTTTCACCGACAGGTAGTTTTACCACGGATATCAGGCTG
AGCCCAAGGGAAGCTCGCGCCATGGTCGCCGGAGTGAAAACATCTGCGGCGGCGGCGGCG
GCGGCATCTGCTGTATGACCATGATCACCACCATCTGCAGCGTTGATCAGCTGCTGGAAC
CGTTCGATCTCTGAAGCGTACATCAGGCTCCAGTCCACTGCCGGGTTCCACAGCTGCCGC
TGGAACGCGGGGACATCGTTGAGCGGGCGATGCTGTTCTTGCCCAAACTGGCGAGCGAAC
CGGTCCGGGGCGTAGATTTCCTTGAGGTTGAAGCTGACCAGCCATGTTCTGGAGAAGCAG
AGGTTATCCGGAGCAGCGCAATGCTTCGGAATGGATGCAGGATCAACGCCCTTGTAGGGC
TCCCAGTTGACCTGAAGTTGTTGTTCATATCATCATATGGTCTCAAATCAAATGGCAAGG
GAAAGGATGAAATGCTGAACACAAAACTGTGGTGATGACTGATGAGAATCACAACTCAGA
TGGATAGACTTTTACATCAGAAACTTGAAGCAGGCCGAAGGCTTTCCTGATGTCTGAAAC
GTTCTTGGCCGGTTGAGAGATCGTGCTCCCTGTCCACTTGAGTACTCGTGGGAAGATGTG
TTCTGGAGGATCATACATGTCAGGGCGCAATGCCGGAATATACTCATATATCCAGCCCTA
CAGACAGATATTCAGAATATATCAGAACATTTTCGCAATGGACACAGTGAAGGCACAAGT
CACAAACTTGGTCTGTAAGGTAAAATTTTGTGAGAAACAAAAATGGAGAATTTTGTTATT
TCCTATCATCTTTATGCCTTACTATCAATTACAATTCTCATGTTGAAGTTCATTAATCCT
TTTCAGAAAACATGAACAGATCATAACAATCAAAATAGTTTTTTGATAGTTTCATAGAAC
TGGAAGATCATTTCCTACTCGAAATTCAAGTGATATTTTCCTATACAATGGTTTTGTTAA
ACATACCATGAGCAAAGCCGCGCTACCGAATAGCCTTTTTCTGGCAGAATGGGCCACGGC
GATGGAGAGAGCCTTGTAGAGATGAGCAAGAGCAGCAGCACCCCAAGCATATTCCTGTAC
CTTGTCAAAGTCTGACAGAAGTGGCAAATACTTTGGTGAGACATAGCCCCTGTCCCTCTC
TGGAAGTAAGGCTGATCCAATCAAGAACAGGAGATATGCCCTGGTGCCATACATGGTCTG
ATCATTGGTGGGGCGTTCCGGGATCCGGCTAAACTTGGATTGCAGCCAAGAGAGCTTCAC
ATGGCTGCCCCTGCAGTCCCTGCAATCAGGCACTTGCCCCAGATACTGGAAGCAGAGGTC
TTCGACCGACTTGTTGAGCACAGCTCCGGTTGTCACCACACGGCCTGTCACCGGAATCCC
CAGTATGTAGGCGGCGTCCCTGAGTGAGGGTGCCATTTCAAAGCCATTGAGCTGAGCAGT
GTTGGTCTCCTTGCTCCACAGTTCGAAGAATGCCATGAGCGCGATGCGATCGATGACTAG
GCCTGCTGTGTGTATCAGGTTGCCGAGCCCGCTTGCATCGACCAATTGTTGCTGCTGCTC
ATTCAGCTTCCATGTGTCGAGTCTCTCCGTCGTCTGGCATACGGTTAGTTCATGGGTTCC
CTGTATGTTTGAGCATCAAAATGTTATGATTTAGGTACAAACTATATATCACAAGAGCCA
AAGGAAGGTTCAGCAAATTGGTGTCGCTTGCTCGTTGTTGATAAATAATAATTACCTGAA
TGACGCTTTTGTTTGTTGGTTCTGCCTCTGCGGATTCCATCTGGTTCCATTAAGAGAAGG
AATGTTATGTGGTAAGTGTGCATACAATCCAAGAATTGCTCGCAGAGAAATTTCAGTTTA
AGCATCCAGGTTAAGTACGGCAAGAATTTGCATAAGTTTGATAACAACTTAACAAGTCCT
CAATGAGCGGTCTATTGCTTATATGAGCAACTGAACATGTAATTGAGACTTTGTTCCCCT
CAAGGAAATGAAAAAATTAACTAGCACAGAATCTGGAAACTTTGACATTGGTAATCAAAA
GGACTGTATATATCAGGCATGATGATAATAAGGCTGGGAAAAACTGTAGATACCAGGTTT
GATTCACTAAAGTTCACCAAAAAACTGTAGAAGTTTTTAAACAGATGACGTGAGCTCTAC
CCTTAAGAGGAAGAGAACTGCAACCACAAAGAGCAAAAGCACTAGGAACAACTGCTTTAA
ATTTTCTTCAGAATAAGGAGAAAGCAAAATGCCAGGATTGGCCACATACAAGGTACAAAA
GGACAGCAGCAACCAGCCAAGAAACCATCAAAGTTTACCTGAACAAAAAAGATACGTTGT
GAAACAGGAACTGAACTACTCATCTAATCAACTGTAAAAATAAAGAAACAAAATCTGGAG
GAAAATTGAATCGAAATGACGTAGATGAAGTTGGTTGTGCGCCTAACAGCAGCCATTTCC
ATCATCTTAAAATATTGCAGCAGATGAGGAAGAATACCAGCACTAAATTAACGAGTATAC
ACTTGATCAAGAAGATGGTATACCATTTTAATCATAGAAAACATCACACAAAAGAGGGGG
AACAAAATATCGAAGAAATACATCCGATAACCATCCATTTCCTTCTAAAACTGACTAGGA
AGAGCAAAATAAAATTGACCGCTATCCTCTAAAACCCAACCACAAATATGGAAATCGGGA
CAGAAAACAAAGGGGAAAGGAGAAAAAAAAAACTGAAGACCATAGATGAGATGGAACCCT
TACACAGAAGCTGGAGACCATCCATAGCAGTTGAAAAATTCAGCAGGAAAACAGAAACAC
ACACCCCACACAGGCGATTCCCAGTCATAAGCACAAGGATGAAATGATGAAAGAATACCA
AAATGCAGGAGCAAACAAAGCGATCCGGGATTCACCATGAACGAAGGAGATGCAAGGAAA
AAAAAATACTGGCATATCATATCACACGATGAGAGTGATAGAAAAGAGAGAGCAAACTAA
CCAGGATCAATGAGTAGCCGCAGCAGCGAGCGAGAGGCAACAAGAGCACAGCAAAGAAGG
CGAAGAGCTTCTTCTATGCAGGCGAGCGTTGGTTGGGCAATGAAAGGGC
>R37_24-21H-1
GGTTTATTTTGGGACAGAGGGAGTAGCATTTAAATTCAATGCTTATTTTATTTTTAAATC
TAGCGTAGTCATCAAATCCATAGTAGTCAAATCAAATGCTACATAACCTGAATTCAACGA
TCAACGACATACATAGGAGTAAGTACCAGTACCAGAGCTCTTCGACCGTCTGCCTAAGCC
TAACACACATGACACATGGACACCGAACACAACCGTAGTTCACTGCAAAGGTAGCACTAC
TGGTAGGCTAGTAGCAAAGCTGATGAGAGCAGCGGCCGCAGATTCACAGCACGATGGGGT
CGGACGACTGCGAGCCCTTCCCTCCCACGCGCCTGAACCTCTTCGCCTGCACGCAGCTCC
GGCTGCTCCGCCGCACCGCGCCGCCGCCGCCGCCTGATCCCTTCGCCGCCCCGTCCTCCT
CCTCCCGCCGCCGCCGCCGCCGCCACTTCTGCTCCTCCTCCTCCTCCTCCTCCTCATCCT
GCTGCTGCTGCTCATCAGACCGCTCCTTCGGCGGCACGGCGTCGTCGTCGTCGGCGTCGC
CGCGCACGATCCCCGGAGCCTCCGCGTCCCCCGTGCCATGCGGCGCTTCCTGCTCGCGCG
GTGGCATCACAGCCAGGGGAGGGATCACCGCGATCACCTGGGGCTGGGGCTGTGGCGCGG
CGTCGCCTCGCTTAAGCGGCGGAGCAGGAGGGGAGGCCTCGATGAGACCGCGGATCCTGG
ACAGGGACGTCGCCAGCTCGGCGGGGAGGCGGTGTTGCTCCAGAAACCGCGCGACGGTCG
GGAGCTCCTCCCTGACGCCCTCCACCTGCATGAACCGATCCAATCGATCACAACAACGAA
ACGCACGATGCAATCACCCGAACTGAACCGCGATGACACGCTCACGTCAATGTGACAGCT
TCCTCAGCACGAGTGTTAGGGAGATGGATTCTAATCTAATCACTCGGTGCATGTCCACAC
GTTTATTATACGTTAGCTATATGACTATGATTTTTTTAAAAAAAATGACAAGATAGATTG
ATAACAAACATGCCAGCAAATTCGACTTCTGTAAGTTGTAACAATGATAACAAAGTTAAT
TGCGAATATATCTATACTAATTAAAATTTAATTTGCTACTTTTATTACAATTTAAATAAG
TAAAATTTGAGCTTGCATATTTGTAGGATAACATATTATTACATATGAATCTACCTTGTT
ATTTTTTTTTTAATTTTTTTATAACCATTTAGTTGATAGTATGTAGCAAAAGGGTAGATG
TCCACCTAAGTGATTAAAAGTGTTTCACCGACAGGTAGTTTTACCACGGATATCAGGCTG
AGCCCAAGGGAAGCTCGCGCCATGGTCGCCGGAGTGAAAACATCTGCGGCGGCGGCGGCG
GCGGCATCTGCTGTATGACCATGATCACCACCATCTGCAGCGTTGATCAGCTGCTGGAAC
CGTTCGATCTCTGAAGCGTACATCAGGCTCCAGTCCACTGCCGGGTTCCACAGCTGCCGC
TGGAACGCGGGGACATCGTTGAGCGGGCGATGCTGTTCTTGCCCAAACTGGCGAGCGAAC
CGGTCCGGGGCGTAGATTTCCTTGAGGTTGAAGCTGACCAGCCATGTTCTGGAGAAGCAG
AGGTTATCCGGAGCAGCGCAATGCTTCGGAATGGATGCAGGATCAACGCCCTTGTAGGGC
TCCCAGTTGACCTGAAGTTGTTGTTCATATCATCATATGGTCTCAAATCAAATGGCAAGG
GAAAGGATGAAATGCTGAACACAAAACTGTGGTGATGACTGATGAGAATCACAACTCAGA
TGGATAGACTTTTACATCAGAAACTTGAAGCAGGCCGAAGGCTTTCCTGATGTCTGAAAC
GTTCTTGGCCGGTTGAGAGATCGTGCTCCCTGTCCACTTGAGTACTCGTGGGAAGATGTG
TTCTGGAGGATCATACATGTCAGGGCGCAATGCCGGAATATACTCATATATCCAGCCCTA
CAGACAGATATTCAGAATATATCAGAACATTTTCGCAATGGACACAGTGAAGGCACAAGT
CACAAACTTGGTCTGTAAGGTAAAATTTTGTGAGAAACAAAAATGGAGAATTTTGTTATT
TCCTATCATCTTTATGCCTTACTATCAATTACAATTCTCATGTTGAAGTTCATTAATCCT
TTTCAGAAAACATGAACAGATCATAACAATCAAAATAGTTTTTTGATAGTTTCATAGAAC
TGGAAGATCATTTCCTACTCGAAATTCAAGTGATATTTTCCTATACAATGGTTTTGTTAA
ACATACCATGAGCAAAGCCGCGCTACCGAATAGCCTTTTTCTGGCAGAATGGGCCACGGC
GATGGAGAGAGCCTTGTAGAGATGAGCAAGAGCAGCAGCACCCCAAGCATATTCCTGTAC
CTTGTCAAAGTCTGACAGAAGTGGCAAATACTTTGGTGAGACATAGCCCCTGTCCCTCTC
TGGAAGTAAGGCTGATCCAATCAAGAACAGGAGATATGCCCTGGTGCCATACATGGTCTG
ATCATTGGTGGGGCGTTCCGGGATCCGGCTAAACTTGGATTGCAGCCAAGAGAGCTTCAC
ATGGCTGCCCCTGCAGTCCCTGCAATCAGGCACTTGCCCCAGATACTGGAAGCAGAGGTC
TTCGACCGACTTGTTGAGCACAGCTCCGGTTGTCACCACACGGCCTGTCACCGGAATCCC
CAGTATGTAGGCGGCGTCCCTGAGTGAGGGTGCCATTTCAAAGCCATTGAGCTGAGCAGT
GTTGGTCTCCTTGCTCCACAGTTCGAAGAATGCCATGAGCGCGATGCGATCGATGACTAG
GCCTGCTGTGTGTATCAGGTTGCCGAGCCCGCTTGCATCGACCAATTGTTGCTGCTGCTC
ATTCAGCTTCCATGTGTCGAGTCTCTCCGTCGTCTGGCATACGGTTAGTTCATGGGTTCC
CTGTATGTTTGAGCATCAAAATGTTATGATTTAGGTACAAACTATATATCACAAGAGCCA
AAGGAAGGTTCAGCAAATTGGTGTCGCTTGCTCGTTGTTGATAAATAATAATTACCTGAA
TGACGCTTTTGTTTGTTGGTTCTGCCTCTGCGGATTCCATCTGGTTCCATTAAGAGAAGG
AATGTTATGTGGTAAGTGTGCATACAATCCAAGAATTGCTCGCAGAGAAATTTCAGTTTA
AGCATCCAGGTTAAGTACGGCAAGAATTTGCATAAGTTTGATAACAACTTAACAAGTCCT
CAATGAGCGGTCTATTGCTTATATGAGCAACTGAACATGTAATTGAGACTTTGTTCCCCT
CAAGGAAATGAAAAAATTAACTAGCACAGAATCTGGAAACTTTGACATTGGTAATCAAAA
GGACTGTATATATCAGGCATGATGATAATAAGGCTGGGAAAAACTGTAGATACCAGGTTT
GATTCACTAAAGTTCACCAAAAAACTGTAGAAGTTTTTAAACAGATGACGTGAGCTCTAC
CCTTAAGAGGAAGAGAACTGCAACCACAAAGAGCAAAAGCACTAGGAACAACTGCTTTAA
ATTTTCTTCAGAATAAGGAGAAAGCAAAATGCCAGGATTGGCCACATACAAGGTACAAAA
GGACAGCAGCAACCAGCCAAGAAACCATCAAAGTTTACCTGAACAAAAAAGATACGTTGT
GAAACAGGAACTGAACTACTCATCTAATCAACTGTAAAAATAAAGAAACAAAATCTGGAG
GAAAATTGAATCGAAATGACGTAGATGAAGTTGGTTGTGCGCCTAACAGCAGCCATTTCC
ATCATCTTAAAATATTGCAGCAGATGAGGAAGAATACCAGCACTAAATTAACGAGTATAC
ACTTGATCAAGAAGATGGTATACCATTTTAATCATAGAAAACATCACACAAAAGAGGGGG
AACAAAATATCGAAGAAATACATCCGATAACCATCCATTTCCTTCTAAAACTGACTAGGA
AGAGCAAAATAAAATTGACCGCTATCCTCTAAAACCCAACCACAAATATGGAAATCGGGA
CAGAAAACAAAGGGGAAAGGAGAAAAAAAAAACTGAAGACCATAGATGAGATGGAACCCT
TACACAGAAGCTGGAGACCATCCATAGCAGTTGAAAAATTCAGCAGGAAAACAGAAACAC
ACACCCCACACAGGCGATTCCCAGTCATAAGCACAAGGATGAAATGATGAAAGAATACCA
AAATGCAGGAGCAAACAAAGCGATCCGGGATTCACCATGAACGAAGGAGATGCAAGGAAA
AAAAAATACTGGCATATCATATCACACGATGAGAGTGATAGAAAAGAGAGAGCAAACTAA
CCAGGATCAATGAGTAGCCGCAGCAGCGAGCGAGAGGCAACAAGAGCACAGCAAAGAAGG
CGAAGAGCTTCTTCTATGCAGGCGAGCGTTGGTTGGGCAATGAAAGGGC
>R38_134-1
GGTTTATTTTGGGACAGAGGGAGTAGCATTTAAATTCAATGCTTATTTTATTTTTAAATC
TAGCGTAGTCATCAAATCCATAGTAGTCAAATCAAATGCTACATAACCTGAATTCAACGA
TCAACGACATACATAGGAGTAAGTACCAGTACCAGAGCTCTTCGACCGTCTGCCTAAGCC
TAACACACATGACACATGGACACCGAACACAACCGTAGTTCACTGCAAAGGTAGCACTAC
TGGTAGGCTAGTAGCAAAGCTGATGAGAGCAGCGGCCGCAGATTCACAGCACGATGGGGT
CGGACGACTGCGAGCCCTTCCCTCCCACGCGCCTGAACCTCTTCGCCTGCACGCAGCTCC
GGCTGCTCCGCCGCACCGCGCCGCCGCCGCCGCCTGATCCCTTCGCCGCCCCGTCCTCCT
CCTCCCGCCGCCGCCGCCGCCGCCACTTCTGCTCCTCCTCCTCCTCCTCCTCCTCATCCT
GCTGCTGCTGCTCATCAGACCGCTCCTTCGGCGGCACGGCGTCGTCGTCGTCGGCGTCGC
CGCGCACGATCCCCGGAGCCTCCGCGTCCCCCGTGCCATGCGGCGCTTCCTGCTCGCGCG
GTGGCATCACAGCCAGGGGAGGGATCACCGCGATCACCTGGGGCTGGGGCTGTGGCGCGG
CGTCGCCTCGCTTAAGCGGCGGAGCAGGAGGGGAGGCCTCGATGAGACCGCGGATCCTGG
ACAGGGACGTCGCCAGCTCGGCGGGGAGGCGGTGTTGCTCCAGAAACCGCGCGACGGTCG
GGAGCTCCTCCCTGACGCCCTCCACCTGCATGAACCGATCCAATCGATCACAACAACGAA
ACGCACGATGCAATCACCCGAACTGAACCGCGATGACACGCTCACGTCAATGTGACAGCT
TCCTCAGCACGAGTGTTAGGGAGATGGATTCTAATCTAATCACTCGGTGCATGTCCACAC
GTTTATTATACGTTAGCTATATGACTATGATTTTTTTAAAAAAAATGACAAGATAGATTG
ATAACAAACATGCCAGCAAATTCGACTTCTGTAAGTTGTAACAATGATAACAAAGTTAAT
TGCGAATATATCTATACTAATTAAAATTTAATTTGCTACTTTTATTACAATTTAAATAAG
TAAAATTTGAGCTTGCATATTTGTAGGATAACATATTATTACATATGAATCTACCTTGTT
ATTTTTTTTTTAATTTTTTTATAACCATTTAGTTGATAGTATGTAGCAAAAGGGTAGATG
TCCACCTAAGTGATTAAAAGTGTTTCACCGACAGGTAGTTTTACCACGGATATCAGGCTG
AGCCCAAGGGAAGCTCGCGCCATGGTCGCCGGAGTGAAAACATCTGCGGCGGCGGCGGCG
GCGGCATCTGCTGTATGACCATGATCACCACCATCTGCAGCGTTGATCAGCTGCTGGAAC
CGTTCGATCTCTGAAGCGTACATCAGGCTCCAGTCCACTGCCGGGTTCCACAGCTGCCGC
TGGAACGCGGGGACATCGTTGAGCGGGCGATGCTGTTCTTGCCCAAACTGGCGAGCGAAC
CGGTCCGGGGCGTAGATTTCCTTGAGGTTGAAGCTGACCAGCCATGTTCTGGAGAAGCAG
AGGTTATCCGGAGCAGCGCAATGCTTCGGAATGGATGCAGGATCAACGCCCTTGTAGGGC
TCCCAGTTGACCTGAAGTTGTTGTTCATATCATCATATGGTCTCAAATCAAATGGCAAGG
GAAAGGATGAAATGCTGAACACAAAACTGTGGTGATGACTGATGAGAATCACAACTCAGA
TGGATAGACTTTTACATCAGAAACTTGAAGCAGGCCGAAGGCTTTCCTGATGTCTGAAAC
GTTCTTGGCCGGTTGAGAGATCGTGCTCCCTGTCCACTTGAGTACTCGTGGGAAGATGTG
TTCTGGAGGATCATACATGTCAGGGCGCAATGCCGGAATATACTCATATATCCAGCCCTA
CAGACAGATATTCAGAATATATCAGAACATTTTCGCAATGGACACAGTGAAGGCACAAGT
CACAAACTTGGTCTGTAAGGTAAAATTTTGTGAGAAACAAAAATGGAGAATTTTGTTATT
TCCTATCATCTTTATGCCTTACTATCAATTACAATTCTCATGTTGAAGTTCATTAATCCT
TTTCAGAAAACATGAACAGATCATAACAATCAAAATAGTTTTTTGATAGTTTCATAGAAC
TGGAAGATCATTTCCTACTCGAAATTCAAGTGATATTTTCCTATACAATGGTTTTGTTAA
ACATACCATGAGCAAAGCCGCGCTACCGAATAGCCTTTTTCTGGCAGAATGGGCCACGGC
GATGGAGAGAGCCTTGTAGAGATGAGCAAGAGCAGCAGCACCCCAAGCATATTCCTGTAC
CTTGTCAAAGTCTGACAGAAGTGGCAAATACTTTGGTGAGACATAGCCCCTGTCCCTCTC
TGGAAGTAAGGCTGATCCAATCAAGAACAGGAGATATGCCCTGGTGCCATACATGGTCTG
ATCATTGGTGGGGCGTTCCGGGATCCGGCTAAACTTGGATTGCAGCCAAGAGAGCTTCAC
ATGGCTGCCCCTGCAGTCCCTGCAATCAGGCACTTGCCCCAGATACTGGAAGCAGAGGTC
TTCGACCGACTTGTTGAGCACAGCTCCGGTTGTCACCACACGGCCTGTCACCGGAATCCC
CAGTATGTAGGCGGCGTCCCTGAGTGAGGGTGCCATTTCAAAGCCATTGAGCTGAGCAGT
GTTGGTCTCCTTGCTCCACAGTTCGAAGAATGCCATGAGCGCGATGCGATCGATGACTAG
GCCTGCTGTGTGTATCAGGTTGCCGAGCCCGCTTGCATCGACCAATTGTTGCTGCTGCTC
ATTCAGCTTCCATGTGTCGAGTCTCTCCGTCGTCTGGCATACGGTTAGTTCATGGGTTCC
CTGTATGTTTGAGCATCAAAATGTTATGATTTAGGTACAAACTATATATCACAAGAGCCA
AAGGAAGGTTCAGCAAATTGGTGTCGCTTGCTCGTTGTTGATAAATAATAATTACCTGAA
TGACGCTTTTGTTTGTTGGTTCTGCCTCTGCGGATTCCATCTGGTTCCATTAAGAGAAGG
AATGTTATGTGGTAAGTGTGCATACAATCCAAGAATTGCTCGCAGAGAAATTTCAGTTTA
AGCATCCAGGTTAAGTACGGCAAGAATTTGCATAAGTTTGATAACAACTTAACAAGTCCT
CAATGAGCGGTCTATTGCTTATATGAGCAACTGAACATGTAATTGAGACTTTGTTCCCCT
CAAGGAAATGAAAAAATTAACTAGCACAGAATCTGGAAACTTTGACATTGGTAATCAAAA
GGACTGTATATATCAGGCATGATGATAATAAGGCTGGGAAAAACTGTAGATACCAGGTTT
GATTCACTAAAGTTCACCAAAAAACTGTAGAAGTTTTTAAACAGATGACGTGAGCTCTAC
CCTTAAGAGGAAGAGAACTGCAACCACAAAGAGCAAAAGCACTAGGAACAACTGCTTTAA
ATTTTCTTCAGAATAAGGAGAAAGCAAAATGCCAGGATTGGCCACATACAAGGTACAAAA
GGACAGCAGCAACCAGCCAAGAAACCATCAAAGTTTACCTGAACAAAAAAGATACGTTGT
GAAACAGGAACTGAACTACTCATCTAATCAACTGTAAAAATAAAGAAACAAAATCTGGAG
GAAAATTGAATCGAAATGACGTAGATGAAGTTGGTTGTGCGCCTAACAGCAGCCATTTCC
ATCATCTTAAAATATTGCAGCAGATGAGGAAGAATACCAGCACTAAATTAACGAGTATAC
ACTTGATCAAGAAGATGGTATACCATTTTAATCATAGAAAACATCACACAAAAGAGGGGG
AACAAAATATCGAAGAAATACATCCGATAACCATCCATTTCCTTCTAAAACTGACTAGGA
AGAGCAAAATAAAATTGACCGCTATCCTCTAAAACCCAACCACAAATATGGAAATCGGGA
CAGAAAACAAAGGGGAAAGGAGAAAAAAAAAACTGAAGACCATAGATGAGATGGAACCCT
TACACAGAAGCTGGAGACCATCCATAGCAGTTGAAAAATTCAGCAGGAAAACAGAAACAC
ACACCCCACACAGGCGATTCCCAGTCATAAGCACAAGGATGAAATGATGAAAGAATACCA
AAATGCAGGAGCAAACAAAGCGATCCGGGATTCACCATGAACGAAGGAGATGCAAGGAAA
AAAAAATACTGGCATATCATATCACACGATGAGAGTGATAGAAAAGAGAGAGCAAACTAA
CCAGGATCAATGAGTAGCCGCAGCAGCGAGCGAGAGGCAACAAGAGCACAGCAAAGAAGG
CGAAGAGCTTCTTCTATGCAGGCGAGCGTTGGTTGGGCAATGAAAGGGC
>R39_110-1
GGTTTATTTTGGGACAGAGGGAGTAGCATTTAAATTCAATGCTTATTTTATTTTTAAATC
TAGCGTAGTCATCAAATCCATAGTAGTCAAATCAAATGCTACATAACCTGAATTCAACGA
TCAACGACATACATAGGAGTAAGTACCAGTACCAGAGCTCTTCGACCGTCTGCCTAAGCC
TAACACACATGACACATGGACACCGAACACAACCGTAGTTCACTGCAAAGGTAGCACTAC
TGGTAGGCTAGTAGCAAAGCTGATGAGAGCAGCGGCCGCAGATTCACAGCACGATGGGGT
CGGACGACTGCGAGCCCTTCCCTCCCACGCGCCTGAACCTCTTCGCCTGCACGCAGCTCC
GGCTGCTCCGCCGCACCGCGCCGCCGCCGCCGCCTGATCCCTTCGCCGCCCCGTCCTCCT
CCTCCCGCCGCCGCCGCCGCCGCCACTTCTGCTCCTCCTCCTCCTCCTCCTCCTCATCCT
GCTGCTGCTGCTCATCAGACCGCTCCTTCGGCGGCACGGCGTCGTCGTCGTCGGCGTCGC
CGCGCACGATCCCCGGAGCCTCCGCGTCCCCCGTGCCATGCGGCGCTTCCTGCTCGCGCG
GTGGCATCACAGCCAGGGGAGGGATCACCGCGATCACCTGGGGCTGGGGCTGTGGCGCGG
CGTCGCCTCGCTTAAGCGGCGGAGCAGGAGGGGAGGCCTCGATGAGACCGCGGATCCTGG
ACAGGGACGTCGCCAGCTCGGCGGGGAGGCGGTGTTGCTCCAGAAACCGCGCGACGGTCG
GGAGCTCCTCCCTGACGCCCTCCACCTGCATGAACCGATCCAATCGATCACAACAACGAA
ACGCACGATGCAATCACCCGAACTGAACCGCGATGACACGCTCACGTCAATGTGACAGCT
TCCTCAGCACGAGTGTTAGGGAGATGGATTCTAATCTAATCACTCGGTGCATGTCCACAC
GTTTATTATACGTTAGCTATATGACTATGATTTTTTTAAAAAAAATGACAAGATAGATTG
ATAACAAACATGCCAGCAAATTCGACTTCTGTAAGTTGTAACAATGATAACAAAGTTAAT
TGCGAATATATCTATACTAATTAAAATTTAATTTGCTACTTTTATTACAATTTAAATAAG
TAAAATTTGAGCTTGCATATTTGTAGGATAACATATTATTACATATGAATCTACCTTGTT
ATTTTTTTTTTAATTTTTTTATAACCATTTAGTTGATAGTATGTAGCAAAAGGGTAGATG
TCCACCTAAGTGATTAAAAGTGTTTCACCGACAGGTAGTTTTACCACGGATATCAGGCTG
AGCCCAAGGGAAGCTCGCGCCATGGTCGCCGGAGTGAAAACATCTGCGGCGGCGGCGGCG
GCGGCATCTGCTGTATGACCATGATCACCACCATCTGCAGCGTTGATCAGCTGCTGGAAC
CGTTCGATCTCTGAAGCGTACATCAGGCTCCAGTCCACTGCCGGGTTCCACAGCTGCCGC
TGGAACGCGGGGACATCGTTGAGCGGGCGATGCTGTTCTTGCCCAAACTGGCGAGCGAAC
CGGTCCGGGGCGTAGATTTCCTTGAGGTTGAAGCTGACCAGCCATGTTCTGGAGAAGCAG
AGGTTATCCGGAGCAGCGCAATGCTTCGGAATGGATGCAGGATCAACGCCCTTGTAGGGC
TCCCAGTTGACCTGAAGTTGTTGTTCATATCATCATATGGTCTCAAATCAAATGGCAAGG
GAAAGGATGAAATGCTGAACACAAAACTGTGGTGATGACTGATGAGAATCACAACTCAGA
TGGATAGACTTTTACATCAGAAACTTGAAGCAGGCCGAAGGCTTTCCTGATGTCTGAAAC
GTTCTTGGCCGGTTGAGAGATCGTGCTCCCTGTCCACTTGAGTACTCGTGGGAAGATGTG
TTCTGGAGGATCATACATGTCAGGGCGCAATGCCGGAATATACTCATATATCCAGCCCTA
CAGACAGATATTCAGAATATATCAGAACATTTTCGCAATGGACACAGTGAAGGCACAAGT
CACAAACTTGGTCTGTAAGGTAAAATTTTGTGAGAAACAAAAATGGAGAATTTTGTTATT
TCCTATCATCTTTATGCCTTACTATCAATTACAATTCTCATGTTGAAGTTCATTAATCCT
TTTCAGAAAACATGAACAGATCATAACAATCAAAATAGTTTTTTGATAGTTTCATAGAAC
TGGAAGATCATTTCCTACTCGAAATTCAAGTGATATTTTCCTATACAATGGTTTTGTTAA
ACATACCATGAGCAAAGCCGCGCTACCGAATAGCCTTTTTCTGGCAGAATGGGCCACGGC
GATGGAGAGAGCCTTGTAGAGATGAGCAAGAGCAGCAGCACCCCAAGCATATTCCTGTAC
CTTGTCAAAGTCTGACAGAAGTGGCAAATACTTTGGTGAGACATAGCCCCTGTCCCTCTC
TGGAAGTAAGGCTGATCCAATCAAGAACAGGAGATATGCCCTGGTGCCATACATGGTCTG
ATCATTGGTGGGGCGTTCCGGGATCCGGCTAAACTTGGATTGCAGCCAAGAGAGCTTCAC
ATGGCTGCCCCTGCAGTCCCTGCAATCAGGCACTTGCCCCAGATACTGGAAGCAGAGGTC
TTCGACCGACTTGTTGAGCACAGCTCCGGTTGTCACCACACGGCCTGTCACCGGAATCCC
CAGTATGTAGGCGGCGTCCCTGAGTGAGGGTGCCATTTCAAAGCCATTGAGCTGAGCAGT
GTTGGTCTCCTTGCTCCACAGTTCGAAGAATGCCATGAGCGCGATGCGATCGATGACTAG
GCCTGCTGTGTGTATCAGGTTGCCGAGCCCGCTTGCATCGACCAATTGTTGCTGCTGCTC
ATTCAGCTTCCATGTGTCGAGTCTCTCCGTCGTCTGGCATACGGTTAGTTCATGGGTTCC
CTGTATGTTTGAGCATCAAAATGTTATGATTTAGGTACAAACTATATATCACAAGAGCCA
AAGGAAGGTTCAGCAAATTGGTGTCGCTTGCTCGTTGTTGATAAATAATAATTACCTGAA
TGACGCTTTTGTTTGTTGGTTCTGCCTCTGCGGATTCCATCTGGTTCCATTAAGAGAAGG
AATGTTATGTGGTAAGTGTGCATACAATCCAAGAATTGCTCGCAGAGAAATTTCAGTTTA
AGCATCCAGGTTAAGTACGGCAAGAATTTGCATAAGTTTGATAACAACTTAACAAGTCCT
CAATGAGCGGTCTATTGCTTATATGAGCAACTGAACATGTAATTGAGACTTTGTTCCCCT
CAAGGAAATGAAAAAATTAACTAGCACAGAATCTGGAAACTTTGACATTGGTAATCAAAA
GGACTGTATATATCAGGCATGATGATAATAAGGCTGGGAAAAACTGTAGATACCAGGTTT
GATTCACTAAAGTTCACCAAAAAACTGTAGAAGTTTTTAAACAGATGACGTGAGCTCTAC
CCTTAAGAGGAAGAGAACTGCAACCACAAAGAGCAAAAGCACTAGGAACAACTGCTTTAA
ATTTTCTTCAGAATAAGGAGAAAGCAAAATGCCAGGATTGGCCACATACAAGGTACAAAA
GGACAGCAGCAACCAGCCAAGAAACCATCAAAGTTTACCTGAACAAAAAAGATACGTTGT
GAAACAGGAACTGAACTACTCATCTAATCAACTGTAAAAATAAAGAAACAAAATCTGGAG
GAAAATTGAATCGAAATGACGTAGATGAAGTTGGTTGTGCGCCTAACAGCAGCCATTTCC
ATCATCTTAAAATATTGCAGCAGATGAGGAAGAATACCAGCACTAAATTAACGAGTATAC
ACTTGATCAAGAAGATGGTATACCATTTTAATCATAGAAAACATCACACAAAAGAGGGGG
AACAAAATATCGAAGAAATACATCCGATAACCATCCATTTCCTTCTAAAACTGACTAGGA
AGAGCAAAATAAAATTGACCGCTATCCTCTAAAACCCAACCACAAATATGGAAATCGGGA
CAGAAAACAAAGGGGAAAGGAGAAAAAAAAAACTGAAGACCATAGATGAGATGGAACCCT
TACACAGAAGCTGGAGACCATCCATAGCAGTTGAAAAATTCAGCAGGAAAACAGAAACAC
ACACCCCACACAGGCGATTCCCAGTCATAAGCACAAGGATGAAATGATGAAAGAATACCA
AAATGCAGGAGCAAACAAAGCGATCCGGGATTCACCATGAACGAAGGAGATGCAAGGAAA
AAAAAATACTGGCATATCATATCACACGATGAGAGTGATAGAAAAGAGAGAGCAAACTAA
CCAGGATCAATGAGTAGCCGCAGCAGCGAGCGAGAGGCAACAAGAGCACAGCAAAGAAGG
CGAAGAGCTTCTTCTATGCAGGCGAGCGTTGGTTGGGCAATGAAAGGGC
>R41_T44-1
GGTTTATTTTGGGACAGAGGGAGTAGCATTTAAATTCAATGCTTATTTTATTTTTAAATC
TAGCGTAGTCATCAAATCCATAGTAGTCAAATCAAATGCTACATAACCTGAATTCAACGA
TCAACGACATACATAGGAGTAAGTACCAGTACCAGAGCTCTTCGACCGTCTGCCTAAGCC
TAACACACATGACACATGGACACCGAACACAACCGTAGTTCACTGCAAAGGTAGCACTAC
TGGTAGGCTAGTAGCAAAGCTGATGAGAGCAGCGGCCGCAGATTCACAGCACGATGGGGT
CGGACGACTGCGAGCCCTTCCCTCCCACGCGCCTGAACCTCTTCGCCTGCACGCAGCTCC
GGCTGCTCCGCCGCACCGCGCCGCCGCCGCCGCCTGATCCCTTCGCCGCCCCGTCCTCCT
CCTCCCGCCGCCGCCGCCGCCGCCACTTCTGCTCCTCCTCCTCCTCCTCCTCCTCATCCT
GCTGCTGCTGCTCATCAGACCGCTCCTTCGGCGGCACGGCGTCGTCGTCGTCGGCGTCGC
CGCGCACGATCCCCGGAGCCTCCGCGTCCCCCGTGCCATGCGGCGCTTCCTGCTCGCGCG
GTGGCATCACAGCCAGGGGAGGGATCACCGCGATCACCTGGGGCTGGGGCTGTGGCGCGG
CGTCGCCTCGCTTAAGCGGCGGAGCAGGAGGGGAGGCCTCGATGAGACCGCGGATCCTGG
ACAGGGACGTCGCCAGCTCGGCGGGGAGGCGGTGTTGCTCCAGAAACCGCGCGACGGTCG
GGAGCTCCTCCCTGACGCCCTCCACCTGCATGAACCGATCCAATCGATCACAACAACGAA
ACGCACGATGCAATCACCCGAACTGAACCGCGATGACACGCTCACGTCAATGTGACAGCT
TCCTCAGCACGAGTGTTAGGGAGATGGATTCTAATCTAATCACTCGGTGCATGTCCACAC
GTTTATTATACGTTAGCTATATGACTATGATTTTTTTAAAAAAAATGACAAGATAGATTG
ATAACAAACATGCCAGCAAATTCGACTTCTGTAAGTTGTAACAATGATAACAAAGTTAAT
TGCGAATATATCTATACTAATTAAAATTTAATTTGCTACTTTTATTACAATTTAAATAAG
TAAAATTTGAGCTTGCATATTTGTAGGATAACATATTATTACATATGAATCTACCTTGTT
ATTTTTTTTTTAATTTTTTTATAACCATTTAGTTGATAGTATGTAGCAAAAGGGTAGATG
TCCACCTAAGTGATTAAAAGTGTTTCACCGACAGGTAGTTTTACCACGGATATCAGGCTG
AGCCCAAGGGAAGCTCGCGCCATGGTCGCCGGAGTGAAAACATCTGCGGCGGCGGCGGCG
GCGGCATCTGCTGTATGACCATGATCACCACCATCTGCAGCGTTGATCAGCTGCTGGAAC
CGTTCGATCTCTGAAGCGTACATCAGGCTCCAGTCCACTGCCGGGTTCCACAGCTGCCGC
TGGAACGCGGGGACATCGTTGAGCGGGCGATGCTGTTCTTGCCCAAACTGGCGAGCGAAC
CGGTCCGGGGCGTAGATTTCCTTGAGGTTGAAGCTGACCAGCCATGTTCTGGAGAAGCAG
AGGTTATCCGGAGCAGCGCAATGCTTCGGAATGGATGCAGGATCAACGCCCTTGTAGGGC
TCCCAGTTGACCTGAAGTTGTTGTTCATATCATCATATGGTCTCAAATCAAATGGCAAGG
GAAAGGATGAAATGCTGAACACAAAACTGTGGTGATGACTGATGAGAATCACAACTCAGA
TGGATAGACTTTTACATCAGAAACTTGAAGCAGGCCGAAGGCTTTCCTGATGTCTGAAAC
GTTCTTGGCCGGTTGAGAGATCGTGCTCCCTGTCCACTTGAGTACTCGTGGGAAGATGTG
TTCTGGAGGATCATACATGTCAGGGCGCAATGCCGGAATATACTCATATATCCAGCCCTA
CAGACAGATATTCAGAATATATCAGAACATTTTCGCAATGGACACAGTGAAGGCACAAGT
CACAAACTTGGTCTGTAAGGTAAAATTTTGTGAGAAACAAAAATGGAGAATTTTGTTATT
TCCTATCATCTTTATGCCTTACTATCAATTACAATTCTCATGTTGAAGTTCATTAATCCT
TTTCAGAAAACATGAACAGATCATAACAATCAAAATAGTTTTTTGATAGTTTCATAGAAC
TGGAAGATCATTTCCTACTCGAAATTCAAGTGATATTTTCCTATACAATGGTTTTGTTAA
ACATACCATGAGCAAAGCCGCGCTACCGAATAGCCTTTTTCTGGCAGAATGGGCCACGGC
GATGGAGAGAGCCTTGTAGAGATGAGCAAGAGCAGCAGCACCCCAAGCATATTCCTGTAC
CTTGTCAAAGTCTGACAGAAGTGGCAAATACTTTGGTGAGACATAGCCCCTGTCCCTCTC
TGGAAGTAAGGCTGATCCAATCAAGAACAGGAGATATGCCCTGGTGCCATACATGGTCTG
ATCATTGGTGGGGCGTTCCGGGATCCGGCTAAACTTGGATTGCAGCCAAGAGAGCTTCAC
ATGGCTGCCCCTGCAGTCCCTGCAATCAGGCACTTGCCCCAGATACTGGAAGCAGAGGTC
TTCGACCGACTTGTTGAGCACAGCTCCGGTTGTCACCACACGGCCTGTCACCGGAATCCC
CAGTATGTAGGCGGCGTCCCTGAGTGAGGGTGCCATTTCAAAGCCATTGAGCTGAGCAGT
GTTGGTCTCCTTGCTCCACAGTTCGAAGAATGCCATGAGCGCGATGCGATCGATGACTAG
GCCTGCTGTGTGTATCAGGTTGCCGAGCCCGCTTGCATCGACCAATTGTTGCTGCTGCTC
ATTCAGCTTCCATGTGTCGAGTCTCTCCGTCGTCTGGCATACGGTTAGTTCATGGGTTCC
CTGTATGTTTGAGCATCAAAATGTTATGATTTAGGTACAAACTATATATCACAAGAGCCA
AAGGAAGGTTCAGCAAATTGGTGTCGCTTGCTCGTTGTTGATAAATAATAATTACCTGAA
TGACGCTTTTGTTTGTTGGTTCTGCCTCTGCGGATTCCATCTGGTTCCATTAAGAGAAGG
AATGTTATGTGGTAAGTGTGCATACAATCCAAGAATTGCTCGCAGAGAAATTTCAGTTTA
AGCATCCAGGTTAAGTACGGCAAGAATTTGCATAAGTTTGATAACAACTTAACAAGTCCT
CAATGAGCGGTCTATTGCTTATATGAGCAACTGAACATGTAATTGAGACTTTGTTCCCCT
CAAGGAAATGAAAAAATTAACTAGCACAGAATCTGGAAACTTTGACATTGGTAATCAAAA
GGACTGTATATATCAGGCATGATGATAATAAGGCTGGGAAAAACTGTAGATACCAGGTTT
GATTCACTAAAGTTCACCAAAAAACTGTAGAAGTTTTTAAACAGATGACGTGAGCTCTAC
CCTTAAGAGGAAGAGAACTGCAACCACAAAGAGCAAAAGCACTAGGAACAACTGCTTTAA
ATTTTCTTCAGAATAAGGAGAAAGCAAAATGCCAGGATTGGCCACATACAAGGTACAAAA
GGACAGCAGCAACCAGCCAAGAAACCATCAAAGTTTACCTGAACAAAAAAGATACGTTGT
GAAACAGGAACTGAACTACTCATCTAATCAACTGTAAAAATAAAGAAACAAAATCTGGAG
GAAAATTGAATCGAAATGACGTAGATGAAGTTGGTTGTGCGCCTAACAGCAGCCATTTCC
ATCATCTTAAAATATTGCAGCAGATGAGGAAGAATACCAGCACTAAATTAACGAGTATAC
ACTTGATCAAGAAGATGGTATACCATTTTAATCATAGAAAACATCACACAAAAGAGGGGG
AACAAAATATCGAAGAAATACATCCGATAACCATCCATTTCCTTCTAAAACTGACTAGGA
AGAGCAAAATAAAATTGACCGCTATCCTCTAAAACCCAACCACAAATATGGAAATCGGGA
CAGAAAACAAAGGGGAAAGGAGAAAAAAAAAACTGAAGACCATAGATGAGATGGAACCCT
TACACAGAAGCTGGAGACCATCCATAGCAGTTGAAAAATTCAGCAGGAAAACAGAAACAC
ACACCCCACACAGGCGATTCCCAGTCATAAGCACAAGGATGAAATGATGAAAGAATACCA
AAATGCAGGAGCAAACAAAGCGATCCGGGATTCACCATGAACGAAGGAGATGCAAGGAAA
AAAAAATACTGGCATATCATATCACACGATGAGAGTGATAGAAAAGAGAGAGCAAACTAA
CCAGGATCAATGAGTAGCCGCAGCAGCGAGCGAGAGGCAACAAGAGCACAGCAAAGAAGG
CGAAGAGCTTCTTCTATGCAGGCGAGCGTTGGTTGGGCAATGAAAGGGC
>R43_E250
GGTTTATTTTGGGACAGAGGGAGTAGCATTTAAATTCAATGCTTATTTTATTTTTAAATC
TAGCGTAGTCATCAAATCCATAGTAGTCAAATCAAATGCTACATAACCTGAATTCAACGA
TCAACGACATACATAGGAGTAAGTACCAGTACCAGAGCTCTTCGACCGTCTGCCTAAGCC
TAACACACATGACACATGGACACCGAACACAACCGTAGTTCACTGCAAAGGTAGCACTAC
TGGTAGGCTAGTAGCAAAGCTGATGAGAGCAGCGGCCGCAGATTCACAGCACGATGGGGT
CGGACGACTGCGAGCCCTTCCCTCCCACGCGCCTGAACCTCTTCGCCTGCACGCAGCTCC
GGCTGCTCCGCCGCACCGCGCCGCCGCCGCCGCCTGATCCCTTCGCCGCCCCGTCCTCCT
CCTCCCGCCGCCGCCGCCGCCGCCACTTCTGCTCCTCCTCCTCCTCCTCCTCCTCATCCT
GCTGCTGCTGCTCATCAGACCGCTCCTTCGGCGGCACGGCGTCGTCGTCGTCGGCGTCGC
CGCGCACGATCCCCGGAGCCTCCGCGTCCCCCGTGCCATGCGGCGCTTCCTGCTCGCGCG
GTGGCATCACAGCCAGGGGAGGGATCACCGCGATCACCTGGGGCTGGGGCTGTGGCGCGG
CGTCGCCTCGCTTAAGCGGCGGAGCAGGAGGGGAGGCCTCGATGAGACCGCGGATCCTGG
ACAGGGACGTCGCCAGCTCGGCGGGGAGGCGGTGTTGCTCCAGAAACCGCGCGACGGTCG
GGAGCTCCTCCCTGACGCCCTCCACCTGCATGAACCGATCCAATCGATCACAACAACGAA
ACGCACGATGCAATCACCCGAACTGAACCGCGATGACACGCTCACGTCAATGTGACAGCT
TCCTCAGCACGAGTGTTAGGGAGATGGATTCTAATCTAATCACTCGGTGCATGTCCACAC
GTTTATTATACGTTAGCTATATGACTATGATTTTTTTAAAAAAAATGACAAGATAGATTG
ATAACAAACATGCCAGCAAATTCGACTTCTGTAAGTTGTAACAATGATAACAAAGTTAAT
TGCGAATATATCTATACTAATTAAAATTTAATTTGCTACTTTTATTACAATTTAAATAAG
TAAAATTTGAGCTTGCATATTTGTAGGATAACATATTATTACATATGAATCTACCTTGTT
ATTTTTTTTTTAATTTTTTTATAACCATTTAGTTGATAGTATGTAGCAAAAGGGTAGATG
TCCACCTAAGTGATTAAAAGTGTTTCACCGACAGGTAGTTTTACCACGGATATCAGGCTG
AGCCCAAGGGAAGCTCGCGCCATGGTCGCCGGAGTGAAAACATCTGCGGCGGCGGCGGCG
GCGGCATCTGCTGTATGACCATGATCACCACCATCTGCAGCGTTGATCAGCTGCTGGAAC
CGTTCGATCTCTGAAGCGTACATCAGGCTCCAGTCCACTGCCGGGTTCCACAGCTGCCGC
TGGAACGCGGGGACATCGTTGAGCGGGCGATGCTGTTCTTGCCCAAACTGGCGAGCGAAC
CGGTCCGGGGCGTAGATTTCCTTGAGGTTGAAGCTGACCAGCCATGTTCTGGAGAAGCAG
AGGTTATCCGGAGCAGCGCAATGCTTCGGAATGGATGCAGGATCAACGCCCTTGTAGGGC
TCCCAGTTGACCTGAAGTTGTTGTTCATATCATCATATGGTCTCAAATCAAATGGCAAGG
GAAAGGATGAAATGCTGAACACAAAACTGTGGTGATGACTGATGAGAATCACAACTCAGA
TGGATAGACTTTTACATCAGAAACTTGAAGCAGGCCGAAGGCTTTCCTGATGTCTGAAAC
GTTCTTGGCCGGTTGAGAGATCGTGCTCCCTGTCCACTTGAGTACTCGTGGGAAGATGTG
TTCTGGAGGATCATACATGTCAGGGCGCAATGCCGGAATATACTCATATATCCAGCCCTA
CAGACAGATATTCAGAATATATCAGAACATTTTCGCAATGGACACAGTGAAGGCACAAGT
CACAAACTTGGTCTGTAAGGTAAAATTTTGTGAGAAACAAAAATGGAGAATTTTGTTATT
TCCTATCATCTTTATGCCTTACTATCAATTACAATTCTCATGTTGAAGTTCATTAATCCT
TTTCAGAAAACATGAACAGATCATAACAATCAAAATAGTTTTTTGATAGTTTCATAGAAC
TGGAAGATCATTTCCTACTCGAAATTCAAGTGATATTTTCCTATACAATGGTTTTGTTAA
ACATACCATGAGCAAAGCCGCGCTACCGAATAGCCTTTTTCTGGCAGAATGGGCCACGGC
GATGGAGAGAGCCTTGTAGAGATGAGCAAGAGCAGCAGCACCCCAAGCATATTCCTGTAC
CTTGTCAAAGTCTGACAGAAGTGGCAAATACTTTGGTGAGACATAGCCCCTGTCCCTCTC
TGGAAGTAAGGCTGATCCAATCAAGAACAGGAGATATGCCCTGGTGCCATACATGGTCTG
ATCATTGGTGGGGCGTTCCGGGATCCGGCTAAACTTGGATTGCAGCCAAGAGAGCTTCAC
ATGGCTGCCCCTGCAGTCCCTGCAATCAGGCACTTGCCCCAGATACTGGAAGCAGAGGTC
TTCGACCGACTTGTTGAGCACAGCTCCGGTTGTCACCACACGGCCTGTCACCGGAATCCC
CAGTATGTAGGCGGCGTCCCTGAGTGAGGGTGCCATTTCAAAGCCATTGAGCTGAGCAGT
GTTGGTCTCCTTGCTCCACAGTTCGAAGAATGCCATGAGCGCGATGCGATCGATGACTAG
GCCTGCTGTGTGTATCAGGTTGCCGAGCCCGCTTGCATCGACCAATTGTTGCTGCTGCTC
ATTCAGCTTCCATGTGTCGAGTCTCTCCGTCGTCTGGCATACGGTTAGTTCATGGGTTCC
CTGTATGTTTGAGCATCAAAATGTTATGATTTAGGTACAAACTATATATCACAAGAGCCA
AAGGAAGGTTCAGCAAATTGGTGTCGCTTGCTCGTTGTTGATAAATAATAATTACCTGAA
TGACGCTTTTGTTTGTTGGTTCTGCCTCTGCGGATTCCATCTGGTTCCATTAAGAGAAGG
AATGTTATGTGGTAAGTGTGCATACAATCCAAGAATTGCTCGCAGAGAAATTTCAGTTTA
AGCATCCAGGTTAAGTACGGCAAGAATTTGCATAAGTTTGATAACAACTTAACAAGTCCT
CAATGAGCGGTCTATTGCTTATATGAGCAACTGAACATGTAATTGAGACTTTGTTCCCCT
CAAGGAAATGAAAAAATTAACTAGCACAGAATCTGGAAACTTTGACATTGGTAATCAAAA
GGACTGTATATATCAGGCATGATGATAATAAGGCTGGGAAAAACTGTAGATACCAGGTTT
GATTCACTAAAGTTCACCAAAAAACTGTAGAAGTTTTTAAACAGATGACGTGAGCTCTAC
CCTTAAGAGGAAGAGAACTGCAACCACAAAGAGCAAAAGCACTAGGAACAACTGCTTTAA
ATTTTCTTCAGAATAAGGAGAAAGCAAAATGCCAGGATTGGCCACATACAAGGTACAAAA
GGACAGCAGCAACCAGCCAAGAAACCATCAAAGTTTACCTGAACAAAAAAGATACGTTGT
GAAACAGGAACTGAACTACTCATCTAATCAACTGTAAAAATAAAGAAACAAAATCTGGAG
GAAAATTGAATCGAAATGACGTAGATGAAGTTGGTTGTGCGCCTAACAGCAGCCATTTCC
ATCATCTTAAAATATTGCAGCAGATGAGGAAGAATACCAGCACTAAATTAACGAGTATAC
ACTTGATCAAGAAGATGGTATACCATTTTAATCATAGAAAACATCACACAAAAGAGGGGG
AACAAAATATCGAAGAAATACATCCGATAACCATCCATTTCCTTCTAAAACTGACTAGGA
AGAGCAAAATAAAATTGACCGCTATCCTCTAAAACCCAACCACAAATATGGAAATCGGGA
CAGAAAACAAAGGGGAAAGGAGAAAAAAAAAACTGAAGACCATAGATGAGATGGAACCCT
TACACAGAAGCTGGAGACCATCCATAGCAGTTGAAAAATTCAGCAGGAAAACAGAAACAC
ACACCCCACACAGGCGATTCCCAGTCATAAGCACAAGGATGAAATGATGAAAGAATACCA
AAATGCAGGAGCAAACAAAGCGATCCGGGATTCACCATGAACGAAGGAGATGCAAGGAAA
AAAAAATACTGGCATATCATATCACACGATGAGAGTGATAGAAAAGAGAGAGCAAACTAA
CCAGGATCAATGAGTAGCCGCAGCAGCGAGCGAGAGGCAACAAGAGCACAGCAAAGAAGG
CGAAGAGCTTCTTCTATGCAGGCGAGCGTTGGTTGGGCAATGAAAGGGC
>R44_T450
GGTTTATTTTGGGACAGAGGGAGTAGCATTTAAATTCAATGCTTATTTTATTTTTAAATC
TAGCGTAGTCATCAAATCCATAGTAGTCAAATCAAATGCTACATAACCTGAATTCAACGA
TCAACGACATACATAGGAGTAAGTACCAGTACCAGAGCTCTTCGACCGTCTGCCTAAGCC
TAACACACATGACACATGGACACCGAACACAACCGTAGTTCACTGCAAAGGTAGCACTAC
TGGTAGGCTAGTAGCAAAGCTGATGAGAGCAGCGGCCGCAGATTCACAGCACGATGGGGT
CGGACGACTGCGAGCCCTTCCCTCCCACGCGCCTGAACCTCTTCGCCTGCACGCAGCTCC
GGCTGCTCCGCCGCACCGCGCCGCCGCCGCCGCCTGATCCCTTCGCCGCCCCGTCCTCCT
CCTCCCGCCGCCGCCGCCGCCGCCACTTCTGCTCCTCCTCCTCCTCCTCCTCCTCATCCT
GCTGCTGCTGCTCATCAGACCGCTCCTTCGGCGGCACGGCGTCGTCGTCGTCGGCGTCGC
CGCGCACGATCCCCGGAGCCTCCGCGTCCCCCGTGCCATGCGGCGCTTCCTGCTCGCGCG
GTGGCATCACAGCCAGGGGAGGGATCACCGCGATCACCTGGGGCTGGGGCTGTGGCGCGG
CGTCGCCTCGCTTAAGCGGCGGAGCAGGAGGGGAGGCCTCGATGAGACCGCGGATCCTGG
ACAGGGACGTCGCCAGCTCGGCGGGGAGGCGGTGTTGCTCCAGAAACCGCGCGACGGTCG
GGAGCTCCTCCCTGACGCCCTCCACCTGCATGAACCGATCCAATCGATCACAACAACGAA
ACGCACGATGCAATCACCCGAACTGAACCGCGATGACACGCTCACGTCAATGTGACAGCT
TCCTCAGCACGAGTGTTAGGGAGATGGATTCTAATCTAATCACTCGGTGCATGTCCACAC
GTTTATTATACGTTAGCTATATGACTATGATTTTTTTAAAAAAAATGACAAGATAGATTG
ATAACAAACATGCCAGCAAATTCGACTTCTGTAAGTTGTAACAATGATAACAAAGTTAAT
TGCGAATATATCTATACTAATTAAAATTTAATTTGCTACTTTTATTACAATTTAAATAAG
TAAAATTTGAGCTTGCATATTTGTAGGATAACATATTATTACATATGAATCTACCTTGTT
ATTTTTTTTTTAATTTTTTTATAACCATTTAGTTGATAGTATGTAGCAAAAGGGTAGATG
TCCACCTAAGTGATTAAAAGTGTTTCACCGACAGGTAGTTTTACCACGGATATCAGGCTG
AGCCCAAGGGAAGCTCGCGCCATGGTCGCCGGAGTGAAAACATCTGCGGCGGCGGCGGCG
GCGGCATCTGCTGTATGACCATGATCACCACCATCTGCAGCGTTGATCAGCTGCTGGAAC
CGTTCGATCTCTGAAGCGTACATCAGGCTCCAGTCCACTGCCGGGTTCCACAGCTGCCGC
TGGAACGCGGGGACATCGTTGAGCGGGCGATGCTGTTCTTGCCCAAACTGGCGAGCGAAC
CGGTCCGGGGCGTAGATTTCCTTGAGGTTGAAGCTGACCAGCCATGTTCTGGAGAAGCAG
AGGTTATCCGGAGCAGCGCAATGCTTCGGAATGGATGCAGGATCAACGCCCTTGTAGGGC
TCCCAGTTGACCTGAAGTTGTTGTTCATATCATCATATGGTCTCAAATCAAATGGCAAGG
GAAAGGATGAAATGCTGAACACAAAACTGTGGTGATGACTGATGAGAATCACAACTCAGA
TGGATAGACTTTTACATCAGAAACTTGAAGCAGGCCGAAGGCTTTCCTGATGTCTGAAAC
GTTCTTGGCCGGTTGAGAGATCGTGCTCCCTGTCCACTTGAGTACTCGTGGGAAGATGTG
TTCTGGAGGATCATACATGTCAGGGCGCAATGCCGGAATATACTCATATATCCAGCCCTA
CAGACAGATATTCAGAATATATCAGAACATTTTCGCAATGGACACAGTGAAGGCACAAGT
CACAAACTTGGTCTGTAAGGTAAAATTTTGTGAGAAACAAAAATGGAGAATTTTGTTATT
TCCTATCATCTTTATGCCTTACTATCAATTACAATTCTCATGTTGAAGTTCATTAATCCT
TTTCAGAAAACATGAACAGATCATAACAATCAAAATAGTTTTTTGATAGTTTCATAGAAC
TGGAAGATCATTTCCTACTCGAAATTCAAGTGATATTTTCCTATACAATGGTTTTGTTAA
ACATACCATGAGCAAAGCCGCGCTACCGAATAGCCTTTTTCTGGCAGAATGGGCCACGGC
GATGGAGAGAGCCTTGTAGAGATGAGCAAGAGCAGCAGCACCCCAAGCATATTCCTGTAC
CTTGTCAAAGTCTGACAGAAGTGGCAAATACTTTGGTGAGACATAGCCCCTGTCCCTCTC
TGGAAGTAAGGCTGATCCAATCAAGAACAGGAGATATGCCCTGGTGCCATACATGGTCTG
ATCATTGGTGGGGCGTTCCGGGATCCGGCTAAACTTGGATTGCAGCCAAGAGAGCTTCAC
ATGGCTGCCCCTGCAGTCCCTGCAATCAGGCACTTGCCCCAGATACTGGAAGCAGAGGTC
TTCGACCGACTTGTTGAGCACAGCTCCGGTTGTCACCACACGGCCTGTCACCGGAATCCC
CAGTATGTAGGCGGCGTCCCTGAGTGAGGGTGCCATTTCAAAGCCATTGAGCTGAGCAGT
GTTGGTCTCCTTGCTCCACAGTTCGAAGAATGCCATGAGCGCGATGCGATCGATGACTAG
GCCTGCTGTGTGTATCAGGTTGCCGAGCCCGCTTGCATCGACCAATTGTTGCTGCTGCTC
ATTCAGCTTCCATGTGTCGAGTCTCTCCGTCGTCTGGCATACGGTTAGTTCATGGGTTCC
CTGTATGTTTGAGCATCAAAATGTTATGATTTAGGTACAAACTATATATCACAAGAGCCA
AAGGAAGGTTCAGCAAATTGGTGTCGCTTGCTCGTTGTTGATAAATAATAATTACCTGAA
TGACGCTTTTGTTTGTTGGTTCTGCCTCTGCGGATTCCATCTGGTTCCATTAAGAGAAGG
AATGTTATGTGGTAAGTGTGCATACAATCCAAGAATTGCTCGCAGAGAAATTTCAGTTTA
AGCATCCAGGTTAAGTACGGCAAGAATTTGCATAAGTTTGATAACAACTTAACAAGTCCT
CAATGAGCGGTCTATTGCTTATATGAGCAACTGAACATGTAATTGAGACTTTGTTCCCCT
CAAGGAAATGAAAAAATTAACTAGCACAGAATCTGGAAACTTTGACATTGGTAATCAAAA
GGACTGTATATATCAGGCATGATGATAATAAGGCTGGGAAAAACTGTAGATACCAGGTTT
GATTCACTAAAGTTCACCAAAAAACTGTAGAAGTTTTTAAACAGATGACGTGAGCTCTAC
CCTTAAGAGGAAGAGAACTGCAACCACAAAGAGCAAAAGCACTAGGAACAACTGCTTTAA
ATTTTCTTCAGAATAAGGAGAAAGCAAAATGCCAGGATTGGCCACATACAAGGTACAAAA
GGACAGCAGCAACCAGCCAAGAAACCATCAAAGTTTACCTGAACAAAAAAGATACGTTGT
GAAACAGGAACTGAACTACTCATCTAATCAACTGTAAAAATAAAGAAACAAAATCTGGAG
GAAAATTGAATCGAAATGACGTAGATGAAGTTGGTTGTGCGCCTAACAGCAGCCATTTCC
ATCATCTTAAAATATTGCAGCAGATGAGGAAGAATACCAGCACTAAATTAACGAGTATAC
ACTTGATCAAGAAGATGGTATACCATTTTAATCATAGAAAACATCACACAAAAGAGGGGG
AACAAAATATCGAAGAAATACATCCGATAACCATCCATTTCCTTCTAAAACTGACTAGGA
AGAGCAAAATAAAATTGACCGCTATCCTCTAAAACCCAACCACAAATATGGAAATCGGGA
CAGAAAACAAAGGGGAAAGGAGAAAAAAAAAACTGAAGACCATAGATGAGATGGAACCCT
TACACAGAAGCTGGAGACCATCCATAGCAGTTGAAAAATTCAGCAGGAAAACAGAAACAC
ACACCCCACACAGGCGATTCCCAGTCATAAGCACAAGGATGAAATGATGAAAGAATACCA
AAATGCAGGAGCAAACAAAGCGATCCGGGATTCACCATGAACGAAGGAGATGCAAGGAAA
AAAAAATACTGGCATATCATATCACACGATGAGAGTGATAGAAAAGAGAGAGCAAACTAA
CCAGGATCAATGAGTAGCCGCAGCAGCGAGCGAGAGGCAACAAGAGCACAGCAAAGAAGG
CGAAGAGCTTCTTCTATGCAGGCGAGCGTTGGTTGGGCAATGAAAGGGC
>T31_T431
GGTTTATTTTGGGACAGAGGGAGTAGCATTTAAATTCAATGCTTATTTTATTTTTAAATC
TAGCGTAGTCATCAAATCCATAGTAGTCAAATCAAATGCTACATAACCTGAATTCAACGA
TCAACGACATACATAGGAGTAAGTACCAGTACCAGAGCTCTTCGACCGTCTGCCTAAGCC
TAACACACATGACACATGGACACCGAACACAACCGTAGTTCACTGCAAAGGTAGCACTAC
TGGTAGGCTAGTAGCAAAGCTGATGAGAGCAGCGGCCGCAGATTCACAGCACGATGGGGT
CGGACGACTGCGAGCCCTTCCCTCCCACGCGCCTGAACCTCTTCGCCTGCACGCAGCTCC
GGCTGCTCCGCCGCACCGCGCCGCCGCCGCCGCCTGATCCCTTCGCCGCCCCGTCCTCCT
CCTCCCGCCGCCGCCGCCGCCGCCACTTCTGCTCCTCCTCCTCCTCCTCCTCCTCATCCT
GCTGCTGCTGCTCATCAGACCGCTCCTTCGGCGGCACGGCGTCGTCGTCGTCGGCGTCGC
CGCGCACGATCCCCGGAGCCTCCGCGTCCCCCGTGCCATGCGGCGCTTCCTGCTCGCGCG
GTGGCATCACAGCCAGGGGAGGGATCACCGCGATCACCTGGGGCTGGGGCTGTGGCGCGG
CGTCGCCTCGCTTAAGCGGCGGAGCAGGAGGGGAGGCCTCGATGAGACCGCGGATCCTGG
ACAGGGACGTCGCCAGCTCGGCGGGGAGGCGGTGTTGCTCCAGAAACCGCGCGACGGTCG
GGAGCTCCTCCCTGACGCCCTCCACCTGCATGAACCGATCCAATCGATCACAACAACGAA
ACGCACGATGCAATCACCCGAACTGAACCGCGATGACACGCTCACGTCAATGTGACAGCT
TCCTCAGCACGAGTGTTAGGGAGATGGATTCTAATCTAATCACTCGGTGCATGTCCACAC
GTTTATTATACGTTAGCTATATGACTATGATTTTTTTAAAAAAAATGACAAGATAGATTG
ATAACAAACATGCCAGCAAATTCGACTTCTGTAAGTTGTAACAATGATAACAAAGTTAAT
TGCGAATATATCTATACTAATTAAAATTTAATTTGCTACTTTTATTACAATTTAAATAAG
TAAAATTTGAGCTTGCATATTTGTAGGATAACATATTATTACATATGAATCTACCTTGTT
ATTTTTTTTTTAATTTTTTTATAACCATTTAGTTGATAGTATGTAGCAAAAGGGTAGATG
TCCACCTAAGTGATTAAAAGTGTTTCACCGACAGGTAGTTTTACCACGGATATCAGGCTG
AGCCCAAGGGAAGCTCGCGCCATGGTCGCCGGAGTGAAAACATCTGCGGCGGCGGCGGCG
GCGGCATCTGCTGTATGACCATGATCACCACCATCTGCAGCGTTGATCAGCTGCTGGAAC
CGTTCGATCTCTGAAGCGTACATCAGGCTCCAGTCCACTGCCGGGTTCCACAGCTGCCGC
TGGAACGCGGGGACATCGTTGAGCGGGCGATGCTGTTCTTGCCCAAACTGGCGAGCGAAC
CGGTCCGGGGCGTAGATTTCCTTGAGGTTGAAGCTGACCAGCCATGTTCTGGAGAAGCAG
AGGTTATCCGGAGCAGCGCAATGCTTCGGAATGGATGCAGGATCAACGCCCTTGTAGGGC
TCCCAGTTGACCTGAAGTTGTTGTTCATATCATCATATGGTCTCAAATCAAATGGCAAGG
GAAAGGATGAAATGCTGAACACAAAACTGTGGTGATGACTGATGAGAATCACAACTCAGA
TGGATAGACTTTTACATCAGAAACTTGAAGCAGGCCGAAGGCTTTCCTGATGTCTGAAAC
GTTCTTGGCCGGTTGAGAGATCGTGCTCCCTGTCCACTTGAGTACTCGTGGGAAGATGTG
TTCTGGAGGATCATACATGTCAGGGCGCAATGCCGGAATATACTCATATATCCAGCCCTA
CAGACAGATATTCAGAATATATCAGAACATTTTCGCAATGGACACAGTGAAGGCACAAGT
CACAAACTTGGTCTGTAAGGTAAAATTTTGTGAGAAACAAAAATGGAGAATTTTGTTATT
TCCTATCATCTTTATGCCTTACTATCAATTACAATTCTCATGTTGAAGTTCATTAATCCT
TTTCAGAAAACATGAACAGATCATAACAATCAAAATAGTTTTTTGATAGTTTCATAGAAC
TGGAAGATCATTTCCTACTCGAAATTCAAGTGATATTTTCCTATACAATGGTTTTGTTAA
ACATACCATGAGCAAAGCCGCGCTACCGAATAGCCTTTTTCTGGCAGAATGGGCCACGGC
GATGGAGAGAGCCTTGTAGAGATGAGCAAGAGCAGCAGCACCCCAAGCATATTCCTGTAC
CTTGTCAAAGTCTGACAGAAGTGGCAAATACTTTGGTGAGACATAGCCCCTGTCCCTCTC
TGGAAGTAAGGCTGATCCAATCAAGAACAGGAGATATGCCCTGGTGCCATACATGGTCTG
ATCATTGGTGGGGCGTTCCGGGATCCGGCTAAACTTGGATTGCAGCCAAGAGAGCTTCAC
ATGGCTGCCCCTGCAGTCCCTGCAATCAGGCACTTGCCCCAGATACTGGAAGCAGAGGTC
TTCGACCGACTTGTTGAGCACAGCTCCGGTTGTCACCACACGGCCTGTCACCGGAATCCC
CAGTATGTAGGCGGCGTCCCTGAGTGAGGGTGCCATTTCAAAGCCATTGAGCTGAGCAGT
GTTGGTCTCCTTGCTCCACAGTTCGAAGAATGCCATGAGCGCGATGCGATCGATGACTAG
GCCTGCTGTGTGTATCAGGTTGCCGAGCCCGCTTGCATCGACCAATTGTTGCTGCTGCTC
[truncated: 1,151 more rows]

## Sheet: Table S3-4
Additional file 2: Table S3-4. Mutation site of the alternative allele type 2
>B26_B22-28-1									>B26_B22-28-1
GGTTTATTTTGGGACGGAGGGAGTAGCATTTAAATTCAATGCTTATTTTATTTTTAAATC									MEYAEAEPTNKSVIQGTHELTVCQTTERLDTWKLNEQQQQLVDASGLGNLIHTAGLVIDRIALMAFFELWSKETNTAQLNGFEMAPSLRDAAYILGIPVTGRVVTTGAVLNKSVEDLCFQYLGQVPDCRDCRGSHVKLSWLQSKFSRIPERPTNDQIMYGTRAYLLFLIGSALLPERDRGYVSPKYLPLLSDFDKVQEYAWGAAALAHLYKALSIAVAHSARKRLFGSAALLMGWIYEYIPALRPDMYDPPEHIFPRVLKWTGSTISQPAKNVSDIRKAFSLLQVSDVNWEPYKGVDPASIPKHCAAPDNLCFSRTWLVSFNLKEIYAPDRFARQFGQEQHRPLNDVPAFQRQLWNPAVDWSLMYASEIERFQQLINAADGGDHGHTADAAAAAAADVF…
TAGTGTAGTCATCAAATCCATAGTAGTCAAATCAAATGCTACATAACCTGAATTCAACGA
TCAACGACATACATAGGAGTAAGTACCAGTACCAGAGCTCTTCGACCGTCTGCCTAAGCC
TAACACACATGACACATGGACACCGAACACAACCGTAGTTCACTGCAAAGGTAGCACTAC
TGGTAGGCTAGTAGCAAAGCTGATGAGAGCAGCGGCCGCAGATTCACAGCACGATGGGGT
CGGACGACTGCGAGCCCTTCCCTCCCACGCGCCTGAACCTCTTCGCCTGCACGCAGCTCC
GGCTGCTCCGCCGCACCGCGCCGCCGCCGCCGCCGCCTGATCCCTTCGCCGCCCCGTCCT
CCTCCTCCCGCCGCCGCCGCCGCCGCCACTTCTGCTCCTCCTCCTCCTCCTCCTCCTCAT
CCTGCTGCTGCTGCTCATCAGACCGCTCCTTCGGCGGCACGGCGTCGTCGTCGTCGGCGT
CGCCGCGCACGATCCCCGGAGCCTCCGCGTCCCCCGTGCCATGCGGCGCTTCCTGCTCGC
GCGGTGGCATCACAGCCAGGGGAGGGATCACCGCGATCACCTGGGGCTGGGGCTGTGGCG
CGGCGTCGCCTCGCTTAAGCGGCGGAGCAGGAGGGGAGGCCTCGATGAGACCGCGGATCC
TGGACAGGGACGTCGCCAGCTCGGCGGGGAGGCGGTGTTGCTCCAGAAACCGCGCGACGG
TCGGGAGCTCCTCCCTGACGCCCTCCACCTGCATGAACCGATCCAATCGATCACAACAAC
GAAACGCACGATGCAATCACCCGAACTGAACCGCGATGACACGCTCACGTCAATGTGACA
GCTTCCTCAGCACGAGTGTTAGGGAGATGGATTCTAATCTAATCACTCGGTGCATGTCTA
CACGTTTATTATACGTTAGCTATATGACTATGATTTTTTTTTAAAAAAATGACAAGATAG
ATTGATAACAAACATGCCAGCAAATTCGACTTCTGTAAGTTATAACAATGATAACAAAGT
TAATTGTGAATATATCTATACTAATTAAAATTTAATTTGCTACTTTTATTACAATTTAAA
TAAGTAAAATTTGAGCTTGCATATTTGTAGAATAACATATTATTACATATGAATCTATCT
TGTTATTTTTTTTTAATTTTTTTATAACCATTTAGTTGATAGTATGTAGCAAGAGGGTGG
ATGTCCACGTAAGTGATTAAAAGTGTTTCACCGACAGGTAGTTTTACCACGGATATCAGG
CTGAGCCCAAGGGAAGCTCGAGCCATGGTCGCCGGAGTGAAAACATCTGCGGCGGCGGCG
GCGGCGGCATCTGCTGTATGACCATGATCACCACCATCTGCAGCGTTGATCAGCTGCTGG
AACCGTTCGATCTCTGAAGCGTACATCAGGCTCCAGTCCACTGCCGGGTTCCACAGCTGC
CGCTGGAACGCGGGGACATCGTTGAGCGGGCGATGCTGTTCTTGCCCAAACTGGCGAGCG
AACCGGTCCGGGGCGTAGATTTCCTTGAGGTTGAAGCTGACCAGCCATGTTCTGGAGAAG
CAGAGGTTATCCGGAGCAGCGCAATGCTTCGGAATGGATGCAGGATCAACGCCCTTGTAG
GGCTCCCAGTTGACCTGAAGTTGTTGTTCATATCATCATATGGTCTCAAATCAAATGGCA
AGGGAAAGGATGAAATGCTGAACACAAAACTGTGGTGATGACTGATGAGAATCACAACTC
AGATGGATAGACTTTTACATCAGAAACTTGAAGCAGGCTGAAGGCTTTCCTGATGTCTGA
AACGTTCTTGGCCGGTTGAGAGATCGTGCTCCCTGTCCACTTGAGTACTCGTGGGAAGAT
GTGTTCTGGAGGATCATACATGTCAGGGCGCAATGCCGGAATATACTCATATATCCAGCC
CTACAGACAGATATTCAGAATATATCAGAACATTTTCGCAATGGACACAGTGAAGGCACA
AGTCACAAACTTGGTCTGTAAGGTAAAATTTTGTGAGAAACAAAAATGGAGAATTTTGTT
ATTTCCTATCATCTTTATGCCTTACTATCAATTACAATTCTCATGTTGAAGTTCATTAAT
CCTTTTCAGAAAATATGAACAGATCATAACAATCAAAATAGTTTTTTGATAGTTTCATAG
AACTGGAAGATCATTTCCTACTCGAAATTCAAGTGATATTTTCCTATACAATGGTTTTGT
TAAACATACCATGAGCAAAGCCGCGCTACCGAATAGCCTTTTTCTGGCAGAATGGGCCAC
GGCGATGGAGAGAGCCTTGTAGAGATGAGCAAGAGCAGCAGCACCCCAAGCATATTCCTG
TACCTTGTCAAAGTCTGACAGAAGTGGCAAATACTTTGGTGAGACATAGCCCCTGTCCCT
CTCTGGAAGTAAGGCTGATCCAATCAAGAACAGGAGATATGCCCTGGTGCCATACATGAT
CTGATCATTGGTGGGGCGTTCCGGGATCCGGCTAAACTTGGATTGCAGCCAAGAGAGCTT
CACATGGCTGCCCCTGCAGTCCCTGCAATCAGGCACTTGCCCCAGATACTGGAAGCAGAG
GTCTTCGACCGACTTGTTGAGCACAGCTCCGGTTGTCACCACACGGCCTGTCACCGGAAT
CCCCAGTATGTAGGCGGCGTCCCTGAGTGAGGGTGCCATTTCAAAGCCATTGAGCTGAGC
AGTGTTGGTCTCCTTGCTCCACAGCTCGAAGAATGCCATGAGCGCGATGCGATCGATGAC
TAGGCCTGCTGTGTGTATCAGGTTGCCGAGCCCGCTTGCATCGACCAATTGTTGCTGCTG
CTCATTCAGCTTCCATGTGTCGAGTCTCTCCGTCGTCTGGCATACGGTTAGTTCATGGGT
TCCCTGTATGTTTGAGCATCAAAATGTTATGATTTAGGTACAAACTATATATCACAAGAG
CCAAAGGAAGGTTCAGCAAATTGGTCTCGCTTGCTCGTTGTTGATAAATAATAATTACCT
GAATGACGCTTTTGTTTGTTGGTTCTGCCTCTGCGTATTCCATCTGGTTCCATTAAGAGA
AGGAATGTTATGTGGTAAGTGTGCATACAATCCAAGAATTGCTCGCAGAGAAATTTCAGT
TTAAGCATCCAGGTTAAGTACGGCAAGAATTTGCATAAGTTTGATAACAACGTAACAAGT
CCTCAATGAGCGGTCTATTGCTTATATGAGCAACTGAACATGTAATTGAGACTTTGTTCC
CCTCAAGGAAATGAAAAAATTAACTAGCACAGAATCTGGAAACTTTGACATTGGTAATCA
AAAGGACTGTATATATCAGGCATGATGATAATAAGGCTGGGAAAAACTGTAGATACCAGG
TTTGATTCACTAAAGTTCACCAAAAAACTGTAGAAGTTTTTAAACAGATGACGTGAGCTC
TACCCTTAAGAGGAAGAGAACTGCAACCACAAAGAGCAAAAGCACTAGGAACAACTGCTT
TAAATTTTCTTCAGAATAAGGAGAAAGCAAAATGCCAGGATTGGCCACATACAAGGTACA
AAAGGACAGCAGCAACCAGCCAAGAAACCATCAAAGTTTACCTGAACAAAAAAGATACGT
TGTGAAACAGGAACTGAACTACTCATCTAATCAACTGTAAAAATAAAGAAACAAAATCTG
GAGGAAAATTGAATCGAAATGACGTAGATGAAGTTGGTTGTGCGCCTAACAGCAGCCATT
TCCATCATCTTAAAATATTGCAGCAGATGAGGAAGAATACCAGCACTAAATTAACGAGTA
TACACTTGATCAAGAAGATGGTATACCATTTTAATCATAGAAAACATCACACAAAAGAGG
GGGAACAAAATATCGAAGAAATACATCCGATAACCATCCATTTCCTTCTAAAACTGACTA
GGAAGAGCAAAATAAAATTGACCGCTATCCTCTAAAACCCAACCACAAATATGGAAATCG
GGACAGAAAACAAAGGGGAAAGGAGAAAAAAAAAACTGAAGACCATAGATGAGATGGAAC
CCTTACACAGAAGCTGGAGACCATCCATAGCAGTTGAAAAATTCAGCAGGAAAACAGAAA
CACACACCCCACACAGGCGATTCCCAGTCATAAGCACAAGGATGAAATGATGAAAGAATA
CCAAAATGCAGGAGCAAACAAAGCGATCCGGGATTCACCATGAACGAAGGAGATGCAAGG
AAAAAAAATACTGGCATATCATATCACACGATGAGAGTGATAGAAAAGAGAGAGCAAACT
AACCAGGATCAATGAGTAGCCGCAGCAGCGAGCGAGAGGCAACAAGAGCACAGCAAAGAA
GGCGAAGAGCTTCTTCTATGCAGGCGAGCGTTGGTTGGGCAATGAAAGGGC
>R26_E285-1
GGTTTATTTTGGGACGGAGGGAGTAGCATTTAAATTCAATGCTTATTTTATTTTTAAATC
TAGTGTAGTCATCAAATCCATAGTAGTCAAATCAAATGCTACATAACCTGAATTCAACGA
TCAACGACATACATAGGAGTAAGTACCAGTACCAGAGCTCTTCGACCGTCTGCCTAAGCC
TAACACACATGACACATGGACACCGAACACAACCGTAGTTCACTGCAAAGGTAGCACTAC
TGGTAGGCTAGTAGCAAAGCTGATGAGAGCAGCGGCCGCAGATTCACAGCACGATGGGGT
CGGACGACTGCGAGCCCTTCCCTCCCACGCGCCTGAACCTCTTCGCCTGCACGCAGCTCC
GGCTGCTCCGCCGCACCGCGCCGCCGCCGCCGCCGCCTGATCCCTTCGCCGCCCCGTCCT
CCTCCTCCCGCCGCCGCCGCCGCCGCCACTTCTGCTCCTCCTCCTCCTCCTCCTCCTCAT
CCTGCTGCTGCTGCTCATCAGACCGCTCCTTCGGCGGCACGGCGTCGTCGTCGTCGGCGT
CGCCGCGCACGATCCCCGGAGCCTCCGCGTCCCCCGTGCCATGCGGCGCTTCCTGCTCGC
GCGGTGGCATCACAGCCAGGGGAGGGATCACCGCGATCACCTGGGGCTGGGGCTGTGGCG
CGGCGTCGCCTCGCTTAAGCGGCGGAGCAGGAGGGGAGGCCTCGATGAGACCGCGGATCC
TGGACAGGGACGTCGCCAGCTCGGCGGGGAGGCGGTGTTGCTCCAGAAACCGCGCGACGG
TCGGGAGCTCCTCCCTGACGCCCTCCACCTGCATGAACCGATCCAATCGATCACAACAAC
GAAACGCACGATGCAATCACCCGAACTGAACCGCGATGACACGCTCACGTCAATGTGACA
GCTTCCTCAGCACGAGTGTTAGGGAGATGGATTCTAATCTAATCACTCGGTGCATGTCTA
CACGTTTATTATACGTTAGCTATATGACTATGATTTTTTTTTAAAAAAATGACAAGATAG
ATTGATAACAAACATGCCAGCAAATTCGACTTCTGTAAGTTATAACAATGATAACAAAGT
TAATTGTGAATATATCTATACTAATTAAAATTTAATTTGCTACTTTTATTACAATTTAAA
TAAGTAAAATTTGAGCTTGCATATTTGTAGAATAACATATTATTACATATGAATCTATCT
TGTTATTTTTTTTTAATTTTTTTATAACCATTTAGTTGATAGTATGTAGCAAGAGGGTGG
ATGTCCACGTAAGTGATTAAAAGTGTTTCACCGACAGGTAGTTTTACCACGGATATCAGG
CTGAGCCCAAGGGAAGCTCGAGCCATGGTCGCCGGAGTGAAAACATCTGCGGCGGCGGCG
GCGGCGGCATCTGCTGTATGACCATGATCACCACCATCTGCAGCGTTGATCAGCTGCTGG
AACCGTTCGATCTCTGAAGCGTACATCAGGCTCCAGTCCACTGCCGGGTTCCACAGCTGC
CGCTGGAACGCGGGGACATCGTTGAGCGGGCGATGCTGTTCTTGCCCAAACTGGCGAGCG
AACCGGTCCGGGGCGTAGATTTCCTTGAGGTTGAAGCTGACCAGCCATGTTCTGGAGAAG
CAGAGGTTATCCGGAGCAGCGCAATGCTTCGGAATGGATGCAGGATCAACGCCCTTGTAG
GGCTCCCAGTTGACCTGAAGTTGTTGTTCATATCATCATATGGTCTCAAATCAAATGGCA
AGGGAAAGGATGAAATGCTGAACACAAAACTGTGGTGATGACTGATGAGAATCACAACTC
AGATGGATAGACTTTTACATCAGAAACTTGAAGCAGGCTGAAGGCTTTCCTGATGTCTGA
AACGTTCTTGGCCGGTTGAGAGATCGTGCTCCCTGTCCACTTGAGTACTCGTGGGAAGAT
GTGTTCTGGAGGATCATACATGTCAGGGCGCAATGCCGGAATATACTCATATATCCAGCC
CTACAGACAGATATTCAGAATATATCAGAACATTTTCGCAATGGACACAGTGAAGGCACA
AGTCACAAACTTGGTCTGTAAGGTAAAATTTTGTGAGAAACAAAAATGGAGAATTTTGTT
ATTTCCTATCATCTTTATGCCTTACTATCAATTACAATTCTCATGTTGAAGTTCATTAAT
CCTTTTCAGAAAATATGAACAGATCATAACAATCAAAATAGTTTTTTGATAGTTTCATAG
AACTGGAAGATCATTTCCTACTCGAAATTCAAGTGATATTTTCCTATACAATGGTTTTGT
TAAACATACCATGAGCAAAGCCGCGCTACCGAATAGCCTTTTTCTGGCAGAATGGGCCAC
GGCGATGGAGAGAGCCTTGTAGAGATGAGCAAGAGCAGCAGCACCCCAAGCATATTCCTG
TACCTTGTCAAAGTCTGACAGAAGTGGCAAATACTTTGGTGAGACATAGCCCCTGTCCCT
CTCTGGAAGTAAGGCTGATCCAATCAAGAACAGGAGATATGCCCTGGTGCCATACATGAT
CTGATCATTGGTGGGGCGTTCCGGGATCCGGCTAAACTTGGATTGCAGCCAAGAGAGCTT
CACATGGCTGCCCCTGCAGTCCCTGCAATCAGGCACTTGCCCCAGATACTGGAAGCAGAG
GTCTTCGACCGACTTGTTGAGCACAGCTCCGGTTGTCACCACACGGCCTGTCACCGGAAT
CCCCAGTATGTAGGCGGCGTCCCTGAGTGAGGGTGCCATTTCAAAGCCATTGAGCTGAGC
AGTGTTGGTCTCCTTGCTCCACAGCTCGAAGAATGCCATGAGCGCGATGCGATCGATGAC
TAGGCCTGCTGTGTGTATCAGGTTGCCGAGCCCGCTTGCATCGACCAATTGTTGCTGCTG
CTCATTCAGCTTCCATGTGTCGAGTCTCTCCGTCGTCTGGCATACGGTTAGTTCATGGGT
TCCCTGTATGTTTGAGCATCAAAATGTTATGATTTAGGTACAAACTATATATCACAAGAG
CCAAAGGAAGGTTCAGCAAATTGGTCTCGCTTGCTCGTTGTTGATAAATAATAATTACCT
GAATGACGCTTTTGTTTGTTGGTTCTGCCTCTGCGTATTCCATCTGGTTCCATTAAGAGA
AGGAATGTTATGTGGTAAGTGTGCATACAATCCAAGAATTGCTCGCAGAGAAATTTCAGT
TTAAGCATCCAGGTTAAGTACGGCAAGAATTTGCATAAGTTTGATAACAACGTAACAAGT
CCTCAATGAGCGGTCTATTGCTTATATGAGCAACTGAACATGTAATTGAGACTTTGTTCC
CCTCAAGGAAATGAAAAAATTAACTAGCACAGAATCTGGAAACTTTGACATTGGTAATCA
AAAGGACTGTATATATCAGGCATGATGATAATAAGGCTGGGAAAAACTGTAGATACCAGG
TTTGATTCACTAAAGTTCACCAAAAAACTGTAGAAGTTTTTAAACAGATGACGTGAGCTC
TACCCTTAAGAGGAAGAGAACTGCAACCACAAAGAGCAAAAGCACTAGGAACAACTGCTT
TAAATTTTCTTCAGAATAAGGAGAAAGCAAAATGCCAGGATTGGCCACATACAAGGTACA
AAAGGACAGCAGCAACCAGCCAAGAAACCATCAAAGTTTACCTGAACAAAAAAGATACGT
TGTGAAACAGGAACTGAACTACTCATCTAATCAACTGTAAAAATAAAGAAACAAAATCTG
GAGGAAAATTGAATCGAAATGACGTAGATGAAGTTGGTTGTGCGCCTAACAGCAGCCATT
TCCATCATCTTAAAATATTGCAGCAGATGAGGAAGAATACCAGCACTAAATTAACGAGTA
TACACTTGATCAAGAAGATGGTATACCATTTTAATCATAGAAAACATCACACAAAAGAGG
GGGAACAAAATATCGAAGAAATACATCCGATAACCATCCATTTCCTTCTAAAACTGACTA
GGAAGAGCAAAATAAAATTGACCGCTATCCTCTAAAACCCAACCACAAATATGGAAATCG
GGACAGAAAACAAAGGGGAAAGGAGAAAAAAAAAACTGAAGACCATAGATGAGATGGAAC
CCTTACACAGAAGCTGGAGACCATCCATAGCAGTTGAAAAATTCAGCAGGAAAACAGAAA
CACACACCCCACACAGGCGATTCCCAGTCATAAGCACAAGGATGAAATGATGAAAGAATA
CCAAAATGCAGGAGCAAACAAAGCGATCCGGGATTCACCATGAACGAAGGAGATGCAAGG
AAAAAAAATACTGGCATATCATATCACACGATGAGAGTGATAGAAAAGAGAGAGCAAACT
AACCAGGATCAATGAGTAGCCGCAGCAGCGAGCGAGAGGCAACAAGAGCACAGCAAAGAA
GGCGAAGAGCTTCTTCTATGCAGGCGAGCGTTGGTTGGGCAATGAAAGGGC
>R32_T485-1
GGTTTATTTTGGGACGGAGGGAGTAGCATTTAAATTCAATGCTTATTTTATTTTTAAATC
TAGTGTAGTCATCAAATCCATAGTAGTCAAATCAAATGCTACATAACCTGAATTCAACGA
TCAACGACATACATAGGAGTAAGTACCAGTACCAGAGCTCTTCGACCGTCTGCCTAAGCC
TAACACACATGACACATGGACACCGAACACAACCGTAGTTCACTGCAAAGGTAGCACTAC
TGGTAGGCTAGTAGCAAAGCTGATGAGAGCAGCGGCCGCAGATTCACAGCACGATGGGGT
CGGACGACTGCGAGCCCTTCCCTCCCACGCGCCTGAACCTCTTCGCCTGCACGCAGCTCC
GGCTGCTCCGCCGCACCGCGCCGCCGCCGCCGCCGCCTGATCCCTTCGCCGCCCCGTCCT
CCTCCTCCCGCCGCCGCCGCCGCCGCCACTTCTGCTCCTCCTCCTCCTCCTCCTCCTCAT
CCTGCTGCTGCTGCTCATCAGACCGCTCCTTCGGCGGCACGGCGTCGTCGTCGTCGGCGT
CGCCGCGCACGATCCCCGGAGCCTCCGCGTCCCCCGTGCCATGCGGCGCTTCCTGCTCGC
GCGGTGGCATCACAGCCAGGGGAGGGATCACCGCGATCACCTGGGGCTGGGGCTGTGGCG
CGGCGTCGCCTCGCTTAAGCGGCGGAGCAGGAGGGGAGGCCTCGATGAGACCGCGGATCC
TGGACAGGGACGTCGCCAGCTCGGCGGGGAGGCGGTGTTGCTCCAGAAACCGCGCGACGG
TCGGGAGCTCCTCCCTGACGCCCTCCACCTGCATGAACCGATCCAATCGATCACAACAAC
GAAACGCACGATGCAATCACCCGAACTGAACCGCGATGACACGCTCACGTCAATGTGACA
GCTTCCTCAGCACGAGTGTTAGGGAGATGGATTCTAATCTAATCACTCGGTGCATGTCTA
CACGTTTATTATACGTTAGCTATATGACTATGATTTTTTTTTAAAAAAATGACAAGATAG
ATTGATAACAAACATGCCAGCAAATTCGACTTCTGTAAGTTATAACAATGATAACAAAGT
TAATTGTGAATATATCTATACTAATTAAAATTTAATTTGCTACTTTTATTACAATTTAAA
TAAGTAAAATTTGAGCTTGCATATTTGTAGAATAACATATTATTACATATGAATCTATCT
TGTTATTTTTTTTTAATTTTTTTATAACCATTTAGTTGATAGTATGTAGCAAGAGGGTGG
ATGTCCACGTAAGTGATTAAAAGTGTTTCACCGACAGGTAGTTTTACCACGGATATCAGG
CTGAGCCCAAGGGAAGCTCGAGCCATGGTCGCCGGAGTGAAAACATCTGCGGCGGCGGCG
GCGGCGGCATCTGCTGTATGACCATGATCACCACCATCTGCAGCGTTGATCAGCTGCTGG
AACCGTTCGATCTCTGAAGCGTACATCAGGCTCCAGTCCACTGCCGGGTTCCACAGCTGC
CGCTGGAACGCGGGGACATCGTTGAGCGGGCGATGCTGTTCTTGCCCAAACTGGCGAGCG
AACCGGTCCGGGGCGTAGATTTCCTTGAGGTTGAAGCTGACCAGCCATGTTCTGGAGAAG
CAGAGGTTATCCGGAGCAGCGCAATGCTTCGGAATGGATGCAGGATCAACGCCCTTGTAG
GGCTCCCAGTTGACCTGAAGTTGTTGTTCATATCATCATATGGTCTCAAATCAAATGGCA
AGGGAAAGGATGAAATGCTGAACACAAAACTGTGGTGATGACTGATGAGAATCACAACTC
AGATGGATAGACTTTTACATCAGAAACTTGAAGCAGGCTGAAGGCTTTCCTGATGTCTGA
AACGTTCTTGGCCGGTTGAGAGATCGTGCTCCCTGTCCACTTGAGTACTCGTGGGAAGAT
GTGTTCTGGAGGATCATACATGTCAGGGCGCAATGCCGGAATATACTCATATATCCAGCC
CTACAGACAGATATTCAGAATATATCAGAACATTTTCGCAATGGACACAGTGAAGGCACA
AGTCACAAACTTGGTCTGTAAGGTAAAATTTTGTGAGAAACAAAAATGGAGAATTTTGTT
ATTTCCTATCATCTTTATGCCTTACTATCAATTACAATTCTCATGTTGAAGTTCATTAAT
CCTTTTCAGAAAATATGAACAGATCATAACAATCAAAATAGTTTTTTGATAGTTTCATAG
AACTGGAAGATCATTTCCTACTCGAAATTCAAGTGATATTTTCCTATACAATGGTTTTGT
TAAACATACCATGAGCAAAGCCGCGCTACCGAATAGCCTTTTTCTGGCAGAATGGGCCAC
GGCGATGGAGAGAGCCTTGTAGAGATGAGCAAGAGCAGCAGCACCCCAAGCATATTCCTG
TACCTTGTCAAAGTCTGACAGAAGTGGCAAATACTTTGGTGAGACATAGCCCCTGTCCCT
CTCTGGAAGTAAGGCTGATCCAATCAAGAACAGGAGATATGCCCTGGTGCCATACATGAT
CTGATCATTGGTGGGGCGTTCCGGGATCCGGCTAAACTTGGATTGCAGCCAAGAGAGCTT
CACATGGCTGCCCCTGCAGTCCCTGCAATCAGGCACTTGCCCCAGATACTGGAAGCAGAG
GTCTTCGACCGACTTGTTGAGCACAGCTCCGGTTGTCACCACACGGCCTGTCACCGGAAT
CCCCAGTATGTAGGCGGCGTCCCTGAGTGAGGGTGCCATTTCAAAGCCATTGAGCTGAGC
AGTGTTGGTCTCCTTGCTCCACAGCTCGAAGAATGCCATGAGCGCGATGCGATCGATGAC
TAGGCCTGCTGTGTGTATCAGGTTGCCGAGCCCGCTTGCATCGACCAATTGTTGCTGCTG
CTCATTCAGCTTCCATGTGTCGAGTCTCTCCGTCGTCTGGCATACGGTTAGTTCATGGGT
TCCCTGTATGTTTGAGCATCAAAATGTTATGATTTAGGTACAAACTATATATCACAAGAG
CCAAAGGAAGGTTCAGCAAATTGGTCTCGCTTGCTCGTTGTTGATAAATAATAATTACCT
GAATGACGCTTTTGTTTGTTGGTTCTGCCTCTGCGTATTCCATCTGGTTCCATTAAGAGA
AGGAATGTTATGTGGTAAGTGTGCATACAATCCAAGAATTGCTCGCAGAGAAATTTCAGT
TTAAGCATCCAGGTTAAGTACGGCAAGAATTTGCATAAGTTTGATAACAACGTAACAAGT
CCTCAATGAGCGGTCTATTGCTTATATGAGCAACTGAACATGTAATTGAGACTTTGTTCC
CCTCAAGGAAATGAAAAAATTAACTAGCACAGAATCTGGAAACTTTGACATTGGTAATCA
AAAGGACTGTATATATCAGGCATGATGATAATAAGGCTGGGAAAAACTGTAGATACCAGG
TTTGATTCACTAAAGTTCACCAAAAAACTGTAGAAGTTTTTAAACAGATGACGTGAGCTC
TACCCTTAAGAGGAAGAGAACTGCAACCACAAAGAGCAAAAGCACTAGGAACAACTGCTT
TAAATTTTCTTCAGAATAAGGAGAAAGCAAAATGCCAGGATTGGCCACATACAAGGTACA
AAAGGACAGCAGCAACCAGCCAAGAAACCATCAAAGTTTACCTGAACAAAAAAGATACGT
TGTGAAACAGGAACTGAACTACTCATCTAATCAACTGTAAAAATAAAGAAACAAAATCTG
GAGGAAAATTGAATCGAAATGACGTAGATGAAGTTGGTTGTGCGCCTAACAGCAGCCATT
TCCATCATCTTAAAATATTGCAGCAGATGAGGAAGAATACCAGCACTAAATTAACGAGTA
TACACTTGATCAAGAAGATGGTATACCATTTTAATCATAGAAAACATCACACAAAAGAGG
GGGAACAAAATATCGAAGAAATACATCCGATAACCATCCATTTCCTTCTAAAACTGACTA
GGAAGAGCAAAATAAAATTGACCGCTATCCTCTAAAACCCAACCACAAATATGGAAATCG
GGACAGAAAACAAAGGGGAAAGGAGAAAAAAAAAACTGAAGACCATAGATGAGATGGAAC
CCTTACACAGAAGCTGGAGACCATCCATAGCAGTTGAAAAATTCAGCAGGAAAACAGAAA
CACACACCCCACACAGGCGATTCCCAGTCATAAGCACAAGGATGAAATGATGAAAGAATA
CCAAAATGCAGGAGCAAACAAAGCGATCCGGGATTCACCATGAACGAAGGAGATGCAAGG
AAAAAAAATACTGGCATATCATATCACACGATGAGAGTGATAGAAAAGAGAGAGCAAACT
AACCAGGATCAATGAGTAGCCGCAGCAGCGAGCGAGAGGCAACAAGAGCACAGCAAAGAA
GGCGAAGAGCTTCTTCTATGCAGGCGAGCGTTGGTTGGGCAATGAAAGGGC
>Y18_11352
GGTTTATTTTGGGACGGAGGGAGTAGCATTTAAATTCAATGCTTATTTTATTTTTAAATC
TAGTGTAGTCATCAAATCCATAGTAGTCAAATCAAATGCTACATAACCTGAATTCAACGA
TCAACGACATACATAGGAGTAAGTACCAGTACCAGAGCTCTTCGACCGTCTGCCTAAGCC
TAACACACATGACACATGGACACCGAACACAACCGTAGTTCACTGCAAAGGTAGCACTAC
TGGTAGGCTAGTAGCAAAGCTGATGAGAGCAGCGGCCGCAGATTCACAGCACGATGGGGT
CGGACGACTGCGAGCCCTTCCCTCCCACGCGCCTGAACCTCTTCGCCTGCACGCAGCTCC
GGCTGCTCCGCCGCACCGCGCCGCCGCCGCCGCCGCCTGATCCCTTCGCCGCCCCGTCCT
CCTCCTCCCGCCGCCGCCGCCGCCGCCACTTCTGCTCCTCCTCCTCCTCCTCCTCCTCAT
CCTGCTGCTGCTGCTCATCAGACCGCTCCTTCGGCGGCACGGCGTCGTCGTCGTCGGCGT
CGCCGCGCACGATCCCCGGAGCCTCCGCGTCCCCCGTGCCATGCGGCGCTTCCTGCTCGC
GCGGTGGCATCACAGCCAGGGGAGGGATCACCGCGATCACCTGGGGCTGGGGCTGTGGCG
CGGCGTCGCCTCGCTTAAGCGGCGGAGCAGGAGGGGAGGCCTCGATGAGACCGCGGATCC
TGGACAGGGACGTCGCCAGCTCGGCGGGGAGGCGGTGTTGCTCCAGAAACCGCGCGACGG
TCGGGAGCTCCTCCCTGACGCCCTCCACCTGCATGAACCGATCCAATCGATCACAACAAC
GAAACGCACGATGCAATCACCCGAACTGAACCGCGATGACACGCTCACGTCAATGTGACA
GCTTCCTCAGCACGAGTGTTAGGGAGATGGATTCTAATCTAATCACTCGGTGCATGTCTA
CACGTTTATTATACGTTAGCTATATGACTATGATTTTTTTTTAAAAAAATGACAAGATAG
ATTGATAACAAACATGCCAGCAAATTCGACTTCTGTAAGTTATAACAATGATAACAAAGT
TAATTGTGAATATATCTATACTAATTAAAATTTAATTTGCTACTTTTATTACAATTTAAA
TAAGTAAAATTTGAGCTTGCATATTTGTAGAATAACATATTATTACATATGAATCTATCT
TGTTATTTTTTTTTAATTTTTTTATAACCATTTAGTTGATAGTATGTAGCAAGAGGGTGG
ATGTCCACGTAAGTGATTAAAAGTGTTTCACCGACAGGTAGTTTTACCACGGATATCAGG
CTGAGCCCAAGGGAAGCTCGAGCCATGGTCGCCGGAGTGAAAACATCTGCGGCGGCGGCG
GCGGCGGCATCTGCTGTATGACCATGATCACCACCATCTGCAGCGTTGATCAGCTGCTGG
AACCGTTCGATCTCTGAAGCGTACATCAGGCTCCAGTCCACTGCCGGGTTCCACAGCTGC
CGCTGGAACGCGGGGACATCGTTGAGCGGGCGATGCTGTTCTTGCCCAAACTGGCGAGCG
AACCGGTCCGGGGCGTAGATTTCCTTGAGGTTGAAGCTGACCAGCCATGTTCTGGAGAAG
CAGAGGTTATCCGGAGCAGCGCAATGCTTCGGAATGGATGCAGGATCAACGCCCTTGTAG
GGCTCCCAGTTGACCTGAAGTTGTTGTTCATATCATCATATGGTCTCAAATCAAATGGCA
AGGGAAAGGATGAAATGCTGAACACAAAACTGTGGTGATGACTGATGAGAATCACAACTC
AGATGGATAGACTTTTACATCAGAAACTTGAAGCAGGCTGAAGGCTTTCCTGATGTCTGA
AACGTTCTTGGCCGGTTGAGAGATCGTGCTCCCTGTCCACTTGAGTACTCGTGGGAAGAT
GTGTTCTGGAGGATCATACATGTCAGGGCGCAATGCCGGAATATACTCATATATCCAGCC
CTACAGACAGATATTCAGAATATATCAGAACATTTTCGCAATGGACACAGTGAAGGCACA
AGTCACAAACTTGGTCTGTAAGGTAAAATTTTGTGAGAAACAAAAATGGAGAATTTTGTT
ATTTCCTATCATCTTTATGCCTTACTATCAATTACAATTCTCATGTTGAAGTTCATTAAT
CCTTTTCAGAAAATATGAACAGATCATAACAATCAAAATAGTTTTTTGATAGTTTCATAG
AACTGGAAGATCATTTCCTACTCGAAATTCAAGTGATATTTTCCTATACAATGGTTTTGT
TAAACATACCATGAGCAAAGCCGCGCTACCGAATAGCCTTTTTCTGGCAGAATGGGCCAC
GGCGATGGAGAGAGCCTTGTAGAGATGAGCAAGAGCAGCAGCACCCCAAGCATATTCCTG
TACCTTGTCAAAGTCTGACAGAAGTGGCAAATACTTTGGTGAGACATAGCCCCTGTCCCT
CTCTGGAAGTAAGGCTGATCCAATCAAGAACAGGAGATATGCCCTGGTGCCATACATGAT
CTGATCATTGGTGGGGCGTTCCGGGATCCGGCTAAACTTGGATTGCAGCCAAGAGAGCTT
CACATGGCTGCCCCTGCAGTCCCTGCAATCAGGCACTTGCCCCAGATACTGGAAGCAGAG
GTCTTCGACCGACTTGTTGAGCACAGCTCCGGTTGTCACCACACGGCCTGTCACCGGAAT
CCCCAGTATGTAGGCGGCGTCCCTGAGTGAGGGTGCCATTTCAAAGCCATTGAGCTGAGC
AGTGTTGGTCTCCTTGCTCCACAGCTCGAAGAATGCCATGAGCGCGATGCGATCGATGAC
TAGGCCTGCTGTGTGTATCAGGTTGCCGAGCCCGCTTGCATCGACCAATTGTTGCTGCTG
CTCATTCAGCTTCCATGTGTCGAGTCTCTCCGTCGTCTGGCATACGGTTAGTTCATGGGT
TCCCTGTATGTTTGAGCATCAAAATGTTATGATTTAGGTACAAACTATATATCACAAGAG
CCAAAGGAAGGTTCAGCAAATTGGTCTCGCTTGCTCGTTGTTGATAAATAATAATTACCT
GAATGACGCTTTTGTTTGTTGGTTCTGCCTCTGCGTATTCCATCTGGTTCCATTAAGAGA
AGGAATGTTATGTGGTAAGTGTGCATACAATCCAAGAATTGCTCGCAGAGAAATTTCAGT
TTAAGCATCCAGGTTAAGTACGGCAAGAATTTGCATAAGTTTGATAACAACGTAACAAGT
CCTCAATGAGCGGTCTATTGCTTATATGAGCAACTGAACATGTAATTGAGACTTTGTTCC
CCTCAAGGAAATGAAAAAATTAACTAGCACAGAATCTGGAAACTTTGACATTGGTAATCA
AAAGGACTGTATATATCAGGCATGATGATAATAAGGCTGGGAAAAACTGTAGATACCAGG
TTTGATTCACTAAAGTTCACCAAAAAACTGTAGAAGTTTTTAAACAGATGACGTGAGCTC
TACCCTTAAGAGGAAGAGAACTGCAACCACAAAGAGCAAAAGCACTAGGAACAACTGCTT
TAAATTTTCTTCAGAATAAGGAGAAAGCAAAATGCCAGGATTGGCCACATACAAGGTACA
AAAGGACAGCAGCAACCAGCCAAGAAACCATCAAAGTTTACCTGAACAAAAAAGATACGT
TGTGAAACAGGAACTGAACTACTCATCTAATCAACTGTAAAAATAAAGAAACAAAATCTG
GAGGAAAATTGAATCGAAATGACGTAGATGAAGTTGGTTGTGCGCCTAACAGCAGCCATT
TCCATCATCTTAAAATATTGCAGCAGATGAGGAAGAATACCAGCACTAAATTAACGAGTA
TACACTTGATCAAGAAGATGGTATACCATTTTAATCATAGAAAACATCACACAAAAGAGG
GGGAACAAAATATCGAAGAAATACATCCGATAACCATCCATTTCCTTCTAAAACTGACTA
GGAAGAGCAAAATAAAATTGACCGCTATCCTCTAAAACCCAACCACAAATATGGAAATCG
GGACAGAAAACAAAGGGGAAAGGAGAAAAAAAAAACTGAAGACCATAGATGAGATGGAAC
CCTTACACAGAAGCTGGAGACCATCCATAGCAGTTGAAAAATTCAGCAGGAAAACAGAAA
CACACACCCCACACAGGCGATTCCCAGTCATAAGCACAAGGATGAAATGATGAAAGAATA
CCAAAATGCAGGAGCAAACAAAGCGATCCGGGATTCACCATGAACGAAGGAGATGCAAGG
AAAAAAAATACTGGCATATCATATCACACGATGAGAGTGATAGAAAAGAGAGAGCAAACT
AACCAGGATCAATGAGTAGCCGCAGCAGCGAGCGAGAGGCAACAAGAGCACAGCAAAGAA
GGCGAAGAGCTTCTTCTATGCAGGCGAGCGTTGGTTGGGCAATGAAAGGGC
>Y21_E252
GGTTTATTTTGGGACGGAGGGAGTAGCATTTAAATTCAATGCTTATTTTATTTTTAAATC
TAGTGTAGTCATCAAATCCATAGTAGTCAAATCAAATGCTACATAACCTGAATTCAACGA
TCAACGACATACATAGGAGTAAGTACCAGTACCAGAGCTCTTCGACCGTCTGCCTAAGCC
TAACACACATGACACATGGACACCGAACACAACCGTAGTTCACTGCAAAGGTAGCACTAC
TGGTAGGCTAGTAGCAAAGCTGATGAGAGCAGCGGCCGCAGATTCACAGCACGATGGGGT
CGGACGACTGCGAGCCCTTCCCTCCCACGCGCCTGAACCTCTTCGCCTGCACGCAGCTCC
GGCTGCTCCGCCGCACCGCGCCGCCGCCGCCGCCGCCTGATCCCTTCGCCGCCCCGTCCT
CCTCCTCCCGCCGCCGCCGCCGCCGCCACTTCTGCTCCTCCTCCTCCTCCTCCTCCTCAT
CCTGCTGCTGCTGCTCATCAGACCGCTCCTTCGGCGGCACGGCGTCGTCGTCGTCGGCGT
CGCCGCGCACGATCCCCGGAGCCTCCGCGTCCCCCGTGCCATGCGGCGCTTCCTGCTCGC
GCGGTGGCATCACAGCCAGGGGAGGGATCACCGCGATCACCTGGGGCTGGGGCTGTGGCG
CGGCGTCGCCTCGCTTAAGCGGCGGAGCAGGAGGGGAGGCCTCGATGAGACCGCGGATCC
TGGACAGGGACGTCGCCAGCTCGGCGGGGAGGCGGTGTTGCTCCAGAAACCGCGCGACGG
TCGGGAGCTCCTCCCTGACGCCCTCCACCTGCATGAACCGATCCAATCGATCACAACAAC
GAAACGCACGATGCAATCACCCGAACTGAACCGCGATGACACGCTCACGTCAATGTGACA
GCTTCCTCAGCACGAGTGTTAGGGAGATGGATTCTAATCTAATCACTCGGTGCATGTCTA
CACGTTTATTATACGTTAGCTATATGACTATGATTTTTTTTTAAAAAAATGACAAGATAG
ATTGATAACAAACATGCCAGCAAATTCGACTTCTGTAAGTTATAACAATGATAACAAAGT
TAATTGTGAATATATCTATACTAATTAAAATTTAATTTGCTACTTTTATTACAATTTAAA
TAAGTAAAATTTGAGCTTGCATATTTGTAGAATAACATATTATTACATATGAATCTATCT
TGTTATTTTTTTTTAATTTTTTTATAACCATTTAGTTGATAGTATGTAGCAAGAGGGTGG
ATGTCCACGTAAGTGATTAAAAGTGTTTCACCGACAGGTAGTTTTACCACGGATATCAGG
CTGAGCCCAAGGGAAGCTCGAGCCATGGTCGCCGGAGTGAAAACATCTGCGGCGGCGGCG
GCGGCGGCATCTGCTGTATGACCATGATCACCACCATCTGCAGCGTTGATCAGCTGCTGG
AACCGTTCGATCTCTGAAGCGTACATCAGGCTCCAGTCCACTGCCGGGTTCCACAGCTGC
CGCTGGAACGCGGGGACATCGTTGAGCGGGCGATGCTGTTCTTGCCCAAACTGGCGAGCG
AACCGGTCCGGGGCGTAGATTTCCTTGAGGTTGAAGCTGACCAGCCATGTTCTGGAGAAG
CAGAGGTTATCCGGAGCAGCGCAATGCTTCGGAATGGATGCAGGATCAACGCCCTTGTAG
GGCTCCCAGTTGACCTGAAGTTGTTGTTCATATCATCATATGGTCTCAAATCAAATGGCA
AGGGAAAGGATGAAATGCTGAACACAAAACTGTGGTGATGACTGATGAGAATCACAACTC
AGATGGATAGACTTTTACATCAGAAACTTGAAGCAGGCTGAAGGCTTTCCTGATGTCTGA
AACGTTCTTGGCCGGTTGAGAGATCGTGCTCCCTGTCCACTTGAGTACTCGTGGGAAGAT
GTGTTCTGGAGGATCATACATGTCAGGGCGCAATGCCGGAATATACTCATATATCCAGCC
CTACAGACAGATATTCAGAATATATCAGAACATTTTCGCAATGGACACAGTGAAGGCACA
AGTCACAAACTTGGTCTGTAAGGTAAAATTTTGTGAGAAACAAAAATGGAGAATTTTGTT
ATTTCCTATCATCTTTATGCCTTACTATCAATTACAATTCTCATGTTGAAGTTCATTAAT
CCTTTTCAGAAAATATGAACAGATCATAACAATCAAAATAGTTTTTTGATAGTTTCATAG
AACTGGAAGATCATTTCCTACTCGAAATTCAAGTGATATTTTCCTATACAATGGTTTTGT
TAAACATACCATGAGCAAAGCCGCGCTACCGAATAGCCTTTTTCTGGCAGAATGGGCCAC
GGCGATGGAGAGAGCCTTGTAGAGATGAGCAAGAGCAGCAGCACCCCAAGCATATTCCTG
TACCTTGTCAAAGTCTGACAGAAGTGGCAAATACTTTGGTGAGACATAGCCCCTGTCCCT
CTCTGGAAGTAAGGCTGATCCAATCAAGAACAGGAGATATGCCCTGGTGCCATACATGAT
CTGATCATTGGTGGGGCGTTCCGGGATCCGGCTAAACTTGGATTGCAGCCAAGAGAGCTT
CACATGGCTGCCCCTGCAGTCCCTGCAATCAGGCACTTGCCCCAGATACTGGAAGCAGAG
GTCTTCGACCGACTTGTTGAGCACAGCTCCGGTTGTCACCACACGGCCTGTCACCGGAAT
CCCCAGTATGTAGGCGGCGTCCCTGAGTGAGGGTGCCATTTCAAAGCCATTGAGCTGAGC
AGTGTTGGTCTCCTTGCTCCACAGCTCGAAGAATGCCATGAGCGCGATGCGATCGATGAC
TAGGCCTGCTGTGTGTATCAGGTTGCCGAGCCCGCTTGCATCGACCAATTGTTGCTGCTG
CTCATTCAGCTTCCATGTGTCGAGTCTCTCCGTCGTCTGGCATACGGTTAGTTCATGGGT
TCCCTGTATGTTTGAGCATCAAAATGTTATGATTTAGGTACAAACTATATATCACAAGAG
CCAAAGGAAGGTTCAGCAAATTGGTCTCGCTTGCTCGTTGTTGATAAATAATAATTACCT
GAATGACGCTTTTGTTTGTTGGTTCTGCCTCTGCGTATTCCATCTGGTTCCATTAAGAGA
AGGAATGTTATGTGGTAAGTGTGCATACAATCCAAGAATTGCTCGCAGAGAAATTTCAGT
TTAAGCATCCAGGTTAAGTACGGCAAGAATTTGCATAAGTTTGATAACAACGTAACAAGT
CCTCAATGAGCGGTCTATTGCTTATATGAGCAACTGAACATGTAATTGAGACTTTGTTCC
CCTCAAGGAAATGAAAAAATTAACTAGCACAGAATCTGGAAACTTTGACATTGGTAATCA
AAAGGACTGTATATATCAGGCATGATGATAATAAGGCTGGGAAAAACTGTAGATACCAGG
TTTGATTCACTAAAGTTCACCAAAAAACTGTAGAAGTTTTTAAACAGATGACGTGAGCTC
TACCCTTAAGAGGAAGAGAACTGCAACCACAAAGAGCAAAAGCACTAGGAACAACTGCTT
TAAATTTTCTTCAGAATAAGGAGAAAGCAAAATGCCAGGATTGGCCACATACAAGGTACA
AAAGGACAGCAGCAACCAGCCAAGAAACCATCAAAGTTTACCTGAACAAAAAAGATACGT
TGTGAAACAGGAACTGAACTACTCATCTAATCAACTGTAAAAATAAAGAAACAAAATCTG
GAGGAAAATTGAATCGAAATGACGTAGATGAAGTTGGTTGTGCGCCTAACAGCAGCCATT
TCCATCATCTTAAAATATTGCAGCAGATGAGGAAGAATACCAGCACTAAATTAACGAGTA
TACACTTGATCAAGAAGATGGTATACCATTTTAATCATAGAAAACATCACACAAAAGAGG
GGGAACAAAATATCGAAGAAATACATCCGATAACCATCCATTTCCTTCTAAAACTGACTA
GGAAGAGCAAAATAAAATTGACCGCTATCCTCTAAAACCCAACCACAAATATGGAAATCG
GGACAGAAAACAAAGGGGAAAGGAGAAAAAAAAAACTGAAGACCATAGATGAGATGGAAC
CCTTACACAGAAGCTGGAGACCATCCATAGCAGTTGAAAAATTCAGCAGGAAAACAGAAA
CACACACCCCACACAGGCGATTCCCAGTCATAAGCACAAGGATGAAATGATGAAAGAATA
CCAAAATGCAGGAGCAAACAAAGCGATCCGGGATTCACCATGAACGAAGGAGATGCAAGG
AAAAAAAATACTGGCATATCATATCACACGATGAGAGTGATAGAAAAGAGAGAGCAAACT
AACCAGGATCAATGAGTAGCCGCAGCAGCGAGCGAGAGGCAACAAGAGCACAGCAAAGAA
GGCGAAGAGCTTCTTCTATGCAGGCGAGCGTTGGTTGGGCAATGAAAGGGC
>Y22_T452
GGTTTATTTTGGGACGGAGGGAGTAGCATTTAAATTCAATGCTTATTTTATTTTTAAATC
TAGTGTAGTCATCAAATCCATAGTAGTCAAATCAAATGCTACATAACCTGAATTCAACGA
TCAACGACATACATAGGAGTAAGTACCAGTACCAGAGCTCTTCGACCGTCTGCCTAAGCC
TAACACACATGACACATGGACACCGAACACAACCGTAGTTCACTGCAAAGGTAGCACTAC
TGGTAGGCTAGTAGCAAAGCTGATGAGAGCAGCGGCCGCAGATTCACAGCACGATGGGGT
CGGACGACTGCGAGCCCTTCCCTCCCACGCGCCTGAACCTCTTCGCCTGCACGCAGCTCC
GGCTGCTCCGCCGCACCGCGCCGCCGCCGCCGCCGCCTGATCCCTTCGCCGCCCCGTCCT
CCTCCTCCCGCCGCCGCCGCCGCCGCCACTTCTGCTCCTCCTCCTCCTCCTCCTCCTCAT
CCTGCTGCTGCTGCTCATCAGACCGCTCCTTCGGCGGCACGGCGTCGTCGTCGTCGGCGT
CGCCGCGCACGATCCCCGGAGCCTCCGCGTCCCCCGTGCCATGCGGCGCTTCCTGCTCGC
GCGGTGGCATCACAGCCAGGGGAGGGATCACCGCGATCACCTGGGGCTGGGGCTGTGGCG
CGGCGTCGCCTCGCTTAAGCGGCGGAGCAGGAGGGGAGGCCTCGATGAGACCGCGGATCC
TGGACAGGGACGTCGCCAGCTCGGCGGGGAGGCGGTGTTGCTCCAGAAACCGCGCGACGG
TCGGGAGCTCCTCCCTGACGCCCTCCACCTGCATGAACCGATCCAATCGATCACAACAAC
GAAACGCACGATGCAATCACCCGAACTGAACCGCGATGACACGCTCACGTCAATGTGACA
GCTTCCTCAGCACGAGTGTTAGGGAGATGGATTCTAATCTAATCACTCGGTGCATGTCTA
CACGTTTATTATACGTTAGCTATATGACTATGATTTTTTTTTAAAAAAATGACAAGATAG
ATTGATAACAAACATGCCAGCAAATTCGACTTCTGTAAGTTATAACAATGATAACAAAGT
TAATTGTGAATATATCTATACTAATTAAAATTTAATTTGCTACTTTTATTACAATTTAAA
TAAGTAAAATTTGAGCTTGCATATTTGTAGAATAACATATTATTACATATGAATCTATCT
TGTTATTTTTTTTTAATTTTTTTATAACCATTTAGTTGATAGTATGTAGCAAGAGGGTGG
ATGTCCACGTAAGTGATTAAAAGTGTTTCACCGACAGGTAGTTTTACCACGGATATCAGG
CTGAGCCCAAGGGAAGCTCGAGCCATGGTCGCCGGAGTGAAAACATCTGCGGCGGCGGCG
GCGGCGGCATCTGCTGTATGACCATGATCACCACCATCTGCAGCGTTGATCAGCTGCTGG
AACCGTTCGATCTCTGAAGCGTACATCAGGCTCCAGTCCACTGCCGGGTTCCACAGCTGC
CGCTGGAACGCGGGGACATCGTTGAGCGGGCGATGCTGTTCTTGCCCAAACTGGCGAGCG
AACCGGTCCGGGGCGTAGATTTCCTTGAGGTTGAAGCTGACCAGCCATGTTCTGGAGAAG
CAGAGGTTATCCGGAGCAGCGCAATGCTTCGGAATGGATGCAGGATCAACGCCCTTGTAG
GGCTCCCAGTTGACCTGAAGTTGTTGTTCATATCATCATATGGTCTCAAATCAAATGGCA
AGGGAAAGGATGAAATGCTGAACACAAAACTGTGGTGATGACTGATGAGAATCACAACTC
AGATGGATAGACTTTTACATCAGAAACTTGAAGCAGGCTGAAGGCTTTCCTGATGTCTGA
AACGTTCTTGGCCGGTTGAGAGATCGTGCTCCCTGTCCACTTGAGTACTCGTGGGAAGAT
GTGTTCTGGAGGATCATACATGTCAGGGCGCAATGCCGGAATATACTCATATATCCAGCC
CTACAGACAGATATTCAGAATATATCAGAACATTTTCGCAATGGACACAGTGAAGGCACA
AGTCACAAACTTGGTCTGTAAGGTAAAATTTTGTGAGAAACAAAAATGGAGAATTTTGTT
ATTTCCTATCATCTTTATGCCTTACTATCAATTACAATTCTCATGTTGAAGTTCATTAAT
CCTTTTCAGAAAATATGAACAGATCATAACAATCAAAATAGTTTTTTGATAGTTTCATAG
AACTGGAAGATCATTTCCTACTCGAAATTCAAGTGATATTTTCCTATACAATGGTTTTGT
TAAACATACCATGAGCAAAGCCGCGCTACCGAATAGCCTTTTTCTGGCAGAATGGGCCAC
GGCGATGGAGAGAGCCTTGTAGAGATGAGCAAGAGCAGCAGCACCCCAAGCATATTCCTG
TACCTTGTCAAAGTCTGACAGAAGTGGCAAATACTTTGGTGAGACATAGCCCCTGTCCCT
CTCTGGAAGTAAGGCTGATCCAATCAAGAACAGGAGATATGCCCTGGTGCCATACATGAT
CTGATCATTGGTGGGGCGTTCCGGGATCCGGCTAAACTTGGATTGCAGCCAAGAGAGCTT
CACATGGCTGCCCCTGCAGTCCCTGCAATCAGGCACTTGCCCCAGATACTGGAAGCAGAG
GTCTTCGACCGACTTGTTGAGCACAGCTCCGGTTGTCACCACACGGCCTGTCACCGGAAT
CCCCAGTATGTAGGCGGCGTCCCTGAGTGAGGGTGCCATTTCAAAGCCATTGAGCTGAGC
AGTGTTGGTCTCCTTGCTCCACAGCTCGAAGAATGCCATGAGCGCGATGCGATCGATGAC
TAGGCCTGCTGTGTGTATCAGGTTGCCGAGCCCGCTTGCATCGACCAATTGTTGCTGCTG
CTCATTCAGCTTCCATGTGTCGAGTCTCTCCGTCGTCTGGCATACGGTTAGTTCATGGGT
TCCCTGTATGTTTGAGCATCAAAATGTTATGATTTAGGTACAAACTATATATCACAAGAG
CCAAAGGAAGGTTCAGCAAATTGGTCTCGCTTGCTCGTTGTTGATAAATAATAATTACCT
GAATGACGCTTTTGTTTGTTGGTTCTGCCTCTGCGTATTCCATCTGGTTCCATTAAGAGA
AGGAATGTTATGTGGTAAGTGTGCATACAATCCAAGAATTGCTCGCAGAGAAATTTCAGT
TTAAGCATCCAGGTTAAGTACGGCAAGAATTTGCATAAGTTTGATAACAACGTAACAAGT
CCTCAATGAGCGGTCTATTGCTTATATGAGCAACTGAACATGTAATTGAGACTTTGTTCC
CCTCAAGGAAATGAAAAAATTAACTAGCACAGAATCTGGAAACTTTGACATTGGTAATCA
AAAGGACTGTATATATCAGGCATGATGATAATAAGGCTGGGAAAAACTGTAGATACCAGG
TTTGATTCACTAAAGTTCACCAAAAAACTGTAGAAGTTTTTAAACAGATGACGTGAGCTC
TACCCTTAAGAGGAAGAGAACTGCAACCACAAAGAGCAAAAGCACTAGGAACAACTGCTT
TAAATTTTCTTCAGAATAAGGAGAAAGCAAAATGCCAGGATTGGCCACATACAAGGTACA
AAAGGACAGCAGCAACCAGCCAAGAAACCATCAAAGTTTACCTGAACAAAAAAGATACGT
TGTGAAACAGGAACTGAACTACTCATCTAATCAACTGTAAAAATAAAGAAACAAAATCTG
GAGGAAAATTGAATCGAAATGACGTAGATGAAGTTGGTTGTGCGCCTAACAGCAGCCATT
TCCATCATCTTAAAATATTGCAGCAGATGAGGAAGAATACCAGCACTAAATTAACGAGTA
TACACTTGATCAAGAAGATGGTATACCATTTTAATCATAGAAAACATCACACAAAAGAGG
GGGAACAAAATATCGAAGAAATACATCCGATAACCATCCATTTCCTTCTAAAACTGACTA
GGAAGAGCAAAATAAAATTGACCGCTATCCTCTAAAACCCAACCACAAATATGGAAATCG
GGACAGAAAACAAAGGGGAAAGGAGAAAAAAAAAACTGAAGACCATAGATGAGATGGAAC
CCTTACACAGAAGCTGGAGACCATCCATAGCAGTTGAAAAATTCAGCAGGAAAACAGAAA
CACACACCCCACACAGGCGATTCCCAGTCATAAGCACAAGGATGAAATGATGAAAGAATA
CCAAAATGCAGGAGCAAACAAAGCGATCCGGGATTCACCATGAACGAAGGAGATGCAAGG
AAAAAAAATACTGGCATATCATATCACACGATGAGAGTGATAGAAAAGAGAGAGCAAACT
AACCAGGATCAATGAGTAGCCGCAGCAGCGAGCGAGAGGCAACAAGAGCACAGCAAAGAA
GGCGAAGAGCTTCTTCTATGCAGGCGAGCGTTGGTTGGGCAATGAAAGGGC
>Y26_E21
GGTTTATTTTGGGACGGAGGGAGTAGCATTTAAATTCAATGCTTATTTTATTTTTAAATC
TAGTGTAGTCATCAAATCCATAGTAGTCAAATCAAATGCTACATAACCTGAATTCAACGA
TCAACGACATACATAGGAGTAAGTACCAGTACCAGAGCTCTTCGACCGTCTGCCTAAGCC
TAACACACATGACACATGGACACCGAACACAACCGTAGTTCACTGCAAAGGTAGCACTAC
TGGTAGGCTAGTAGCAAAGCTGATGAGAGCAGCGGCCGCAGATTCACAGCACGATGGGGT
CGGACGACTGCGAGCCCTTCCCTCCCACGCGCCTGAACCTCTTCGCCTGCACGCAGCTCC
GGCTGCTCCGCCGCACCGCGCCGCCGCCGCCGCCGCCTGATCCCTTCGCCGCCCCGTCCT
CCTCCTCCCGCCGCCGCCGCCGCCGCCACTTCTGCTCCTCCTCCTCCTCCTCCTCCTCAT
CCTGCTGCTGCTGCTCATCAGACCGCTCCTTCGGCGGCACGGCGTCGTCGTCGTCGGCGT
CGCCGCGCACGATCCCCGGAGCCTCCGCGTCCCCCGTGCCATGCGGCGCTTCCTGCTCGC
GCGGTGGCATCACAGCCAGGGGAGGGATCACCGCGATCACCTGGGGCTGGGGCTGTGGCG
CGGCGTCGCCTCGCTTAAGCGGCGGAGCAGGAGGGGAGGCCTCGATGAGACCGCGGATCC
TGGACAGGGACGTCGCCAGCTCGGCGGGGAGGCGGTGTTGCTCCAGAAACCGCGCGACGG
TCGGGAGCTCCTCCCTGACGCCCTCCACCTGCATGAACCGATCCAATCGATCACAACAAC
GAAACGCACGATGCAATCACCCGAACTGAACCGCGATGACACGCTCACGTCAATGTGACA
GCTTCCTCAGCACGAGTGTTAGGGAGATGGATTCTAATCTAATCACTCGGTGCATGTCTA
CACGTTTATTATACGTTAGCTATATGACTATGATTTTTTTTTAAAAAAATGACAAGATAG
ATTGATAACAAACATGCCAGCAAATTCGACTTCTGTAAGTTATAACAATGATAACAAAGT
TAATTGTGAATATATCTATACTAATTAAAATTTAATTTGCTACTTTTATTACAATTTAAA
TAAGTAAAATTTGAGCTTGCATATTTGTAGAATAACATATTATTACATATGAATCTATCT
TGTTATTTTTTTTTAATTTTTTTATAACCATTTAGTTGATAGTATGTAGCAAGAGGGTGG
ATGTCCACGTAAGTGATTAAAAGTGTTTCACCGACAGGTAGTTTTACCACGGATATCAGG
CTGAGCCCAAGGGAAGCTCGAGCCATGGTCGCCGGAGTGAAAACATCTGCGGCGGCGGCG
GCGGCGGCATCTGCTGTATGACCATGATCACCACCATCTGCAGCGTTGATCAGCTGCTGG
AACCGTTCGATCTCTGAAGCGTACATCAGGCTCCAGTCCACTGCCGGGTTCCACAGCTGC
CGCTGGAACGCGGGGACATCGTTGAGCGGGCGATGCTGTTCTTGCCCAAACTGGCGAGCG
AACCGGTCCGGGGCGTAGATTTCCTTGAGGTTGAAGCTGACCAGCCATGTTCTGGAGAAG
CAGAGGTTATCCGGAGCAGCGCAATGCTTCGGAATGGATGCAGGATCAACGCCCTTGTAG
GGCTCCCAGTTGACCTGAAGTTGTTGTTCATATCATCATATGGTCTCAAATCAAATGGCA
AGGGAAAGGATGAAATGCTGAACACAAAACTGTGGTGATGACTGATGAGAATCACAACTC
AGATGGATAGACTTTTACATCAGAAACTTGAAGCAGGCTGAAGGCTTTCCTGATGTCTGA
AACGTTCTTGGCCGGTTGAGAGATCGTGCTCCCTGTCCACTTGAGTACTCGTGGGAAGAT
GTGTTCTGGAGGATCATACATGTCAGGGCGCAATGCCGGAATATACTCATATATCCAGCC
CTACAGACAGATATTCAGAATATATCAGAACATTTTCGCAATGGACACAGTGAAGGCACA
AGTCACAAACTTGGTCTGTAAGGTAAAATTTTGTGAGAAACAAAAATGGAGAATTTTGTT
ATTTCCTATCATCTTTATGCCTTACTATCAATTACAATTCTCATGTTGAAGTTCATTAAT
CCTTTTCAGAAAATATGAACAGATCATAACAATCAAAATAGTTTTTTGATAGTTTCATAG
AACTGGAAGATCATTTCCTACTCGAAATTCAAGTGATATTTTCCTATACAATGGTTTTGT
TAAACATACCATGAGCAAAGCCGCGCTACCGAATAGCCTTTTTCTGGCAGAATGGGCCAC
GGCGATGGAGAGAGCCTTGTAGAGATGAGCAAGAGCAGCAGCACCCCAAGCATATTCCTG
TACCTTGTCAAAGTCTGACAGAAGTGGCAAATACTTTGGTGAGACATAGCCCCTGTCCCT
CTCTGGAAGTAAGGCTGATCCAATCAAGAACAGGAGATATGCCCTGGTGCCATACATGAT
CTGATCATTGGTGGGGCGTTCCGGGATCCGGCTAAACTTGGATTGCAGCCAAGAGAGCTT
CACATGGCTGCCCCTGCAGTCCCTGCAATCAGGCACTTGCCCCAGATACTGGAAGCAGAG
GTCTTCGACCGACTTGTTGAGCACAGCTCCGGTTGTCACCACACGGCCTGTCACCGGAAT
CCCCAGTATGTAGGCGGCGTCCCTGAGTGAGGGTGCCATTTCAAAGCCATTGAGCTGAGC
AGTGTTGGTCTCCTTGCTCCACAGCTCGAAGAATGCCATGAGCGCGATGCGATCGATGAC
TAGGCCTGCTGTGTGTATCAGGTTGCCGAGCCCGCTTGCATCGACCAATTGTTGCTGCTG
CTCATTCAGCTTCCATGTGTCGAGTCTCTCCGTCGTCTGGCATACGGTTAGTTCATGGGT
TCCCTGTATGTTTGAGCATCAAAATGTTATGATTTAGGTACAAACTATATATCACAAGAG
CCAAAGGAAGGTTCAGCAAATTGGTCTCGCTTGCTCGTTGTTGATAAATAATAATTACCT
GAATGACGCTTTTGTTTGTTGGTTCTGCCTCTGCGTATTCCATCTGGTTCCATTAAGAGA
AGGAATGTTATGTGGTAAGTGTGCATACAATCCAAGAATTGCTCGCAGAGAAATTTCAGT
TTAAGCATCCAGGTTAAGTACGGCAAGAATTTGCATAAGTTTGATAACAACGTAACAAGT
CCTCAATGAGCGGTCTATTGCTTATATGAGCAACTGAACATGTAATTGAGACTTTGTTCC
CCTCAAGGAAATGAAAAAATTAACTAGCACAGAATCTGGAAACTTTGACATTGGTAATCA
AAAGGACTGTATATATCAGGCATGATGATAATAAGGCTGGGAAAAACTGTAGATACCAGG
TTTGATTCACTAAAGTTCACCAAAAAACTGTAGAAGTTTTTAAACAGATGACGTGAGCTC
TACCCTTAAGAGGAAGAGAACTGCAACCACAAAGAGCAAAAGCACTAGGAACAACTGCTT
TAAATTTTCTTCAGAATAAGGAGAAAGCAAAATGCCAGGATTGGCCACATACAAGGTACA
AAAGGACAGCAGCAACCAGCCAAGAAACCATCAAAGTTTACCTGAACAAAAAAGATACGT
TGTGAAACAGGAACTGAACTACTCATCTAATCAACTGTAAAAATAAAGAAACAAAATCTG
GAGGAAAATTGAATCGAAATGACGTAGATGAAGTTGGTTGTGCGCCTAACAGCAGCCATT
TCCATCATCTTAAAATATTGCAGCAGATGAGGAAGAATACCAGCACTAAATTAACGAGTA
TACACTTGATCAAGAAGATGGTATACCATTTTAATCATAGAAAACATCACACAAAAGAGG
GGGAACAAAATATCGAAGAAATACATCCGATAACCATCCATTTCCTTCTAAAACTGACTA
GGAAGAGCAAAATAAAATTGACCGCTATCCTCTAAAACCCAACCACAAATATGGAAATCG
GGACAGAAAACAAAGGGGAAAGGAGAAAAAAAAAACTGAAGACCATAGATGAGATGGAAC
CCTTACACAGAAGCTGGAGACCATCCATAGCAGTTGAAAAATTCAGCAGGAAAACAGAAA
CACACACCCCACACAGGCGATTCCCAGTCATAAGCACAAGGATGAAATGATGAAAGAATA
CCAAAATGCAGGAGCAAACAAAGCGATCCGGGATTCACCATGAACGAAGGAGATGCAAGG
AAAAAAAATACTGGCATATCATATCACACGATGAGAGTGATAGAAAAGAGAGAGCAAACT
AACCAGGATCAATGAGTAGCCGCAGCAGCGAGCGAGAGGCAACAAGAGCACAGCAAAGAA
GGCGAAGAGCTTCTTCTATGCAGGCGAGCGTTGGTTGGGCAATGAAAGGGC
>Y27_T41
GGTTTATTTTGGGACGGAGGGAGTAGCATTTAAATTCAATGCTTATTTTATTTTTAAATC
TAGTGTAGTCATCAAATCCATAGTAGTCAAATCAAATGCTACATAACCTGAATTCAACGA
TCAACGACATACATAGGAGTAAGTACCAGTACCAGAGCTCTTCGACCGTCTGCCTAAGCC
TAACACACATGACACATGGACACCGAACACAACCGTAGTTCACTGCAAAGGTAGCACTAC
TGGTAGGCTAGTAGCAAAGCTGATGAGAGCAGCGGCCGCAGATTCACAGCACGATGGGGT
CGGACGACTGCGAGCCCTTCCCTCCCACGCGCCTGAACCTCTTCGCCTGCACGCAGCTCC
GGCTGCTCCGCCGCACCGCGCCGCCGCCGCCGCCGCCTGATCCCTTCGCCGCCCCGTCCT
CCTCCTCCCGCCGCCGCCGCCGCCGCCACTTCTGCTCCTCCTCCTCCTCCTCCTCCTCAT
CCTGCTGCTGCTGCTCATCAGACCGCTCCTTCGGCGGCACGGCGTCGTCGTCGTCGGCGT
CGCCGCGCACGATCCCCGGAGCCTCCGCGTCCCCCGTGCCATGCGGCGCTTCCTGCTCGC
GCGGTGGCATCACAGCCAGGGGAGGGATCACCGCGATCACCTGGGGCTGGGGCTGTGGCG
CGGCGTCGCCTCGCTTAAGCGGCGGAGCAGGAGGGGAGGCCTCGATGAGACCGCGGATCC
TGGACAGGGACGTCGCCAGCTCGGCGGGGAGGCGGTGTTGCTCCAGAAACCGCGCGACGG
TCGGGAGCTCCTCCCTGACGCCCTCCACCTGCATGAACCGATCCAATCGATCACAACAAC
GAAACGCACGATGCAATCACCCGAACTGAACCGCGATGACACGCTCACGTCAATGTGACA
GCTTCCTCAGCACGAGTGTTAGGGAGATGGATTCTAATCTAATCACTCGGTGCATGTCTA
CACGTTTATTATACGTTAGCTATATGACTATGATTTTTTTTTAAAAAAATGACAAGATAG
ATTGATAACAAACATGCCAGCAAATTCGACTTCTGTAAGTTATAACAATGATAACAAAGT
TAATTGTGAATATATCTATACTAATTAAAATTTAATTTGCTACTTTTATTACAATTTAAA
TAAGTAAAATTTGAGCTTGCATATTTGTAGAATAACATATTATTACATATGAATCTATCT
TGTTATTTTTTTTTAATTTTTTTATAACCATTTAGTTGATAGTATGTAGCAAGAGGGTGG
ATGTCCACGTAAGTGATTAAAAGTGTTTCACCGACAGGTAGTTTTACCACGGATATCAGG
CTGAGCCCAAGGGAAGCTCGAGCCATGGTCGCCGGAGTGAAAACATCTGCGGCGGCGGCG
GCGGCGGCATCTGCTGTATGACCATGATCACCACCATCTGCAGCGTTGATCAGCTGCTGG
AACCGTTCGATCTCTGAAGCGTACATCAGGCTCCAGTCCACTGCCGGGTTCCACAGCTGC
CGCTGGAACGCGGGGACATCGTTGAGCGGGCGATGCTGTTCTTGCCCAAACTGGCGAGCG
AACCGGTCCGGGGCGTAGATTTCCTTGAGGTTGAAGCTGACCAGCCATGTTCTGGAGAAG
CAGAGGTTATCCGGAGCAGCGCAATGCTTCGGAATGGATGCAGGATCAACGCCCTTGTAG
GGCTCCCAGTTGACCTGAAGTTGTTGTTCATATCATCATATGGTCTCAAATCAAATGGCA
AGGGAAAGGATGAAATGCTGAACACAAAACTGTGGTGATGACTGATGAGAATCACAACTC
AGATGGATAGACTTTTACATCAGAAACTTGAAGCAGGCTGAAGGCTTTCCTGATGTCTGA
AACGTTCTTGGCCGGTTGAGAGATCGTGCTCCCTGTCCACTTGAGTACTCGTGGGAAGAT
GTGTTCTGGAGGATCATACATGTCAGGGCGCAATGCCGGAATATACTCATATATCCAGCC
CTACAGACAGATATTCAGAATATATCAGAACATTTTCGCAATGGACACAGTGAAGGCACA
AGTCACAAACTTGGTCTGTAAGGTAAAATTTTGTGAGAAACAAAAATGGAGAATTTTGTT
ATTTCCTATCATCTTTATGCCTTACTATCAATTACAATTCTCATGTTGAAGTTCATTAAT
CCTTTTCAGAAAATATGAACAGATCATAACAATCAAAATAGTTTTTTGATAGTTTCATAG
AACTGGAAGATCATTTCCTACTCGAAATTCAAGTGATATTTTCCTATACAATGGTTTTGT
TAAACATACCATGAGCAAAGCCGCGCTACCGAATAGCCTTTTTCTGGCAGAATGGGCCAC
GGCGATGGAGAGAGCCTTGTAGAGATGAGCAAGAGCAGCAGCACCCCAAGCATATTCCTG
TACCTTGTCAAAGTCTGACAGAAGTGGCAAATACTTTGGTGAGACATAGCCCCTGTCCCT
CTCTGGAAGTAAGGCTGATCCAATCAAGAACAGGAGATATGCCCTGGTGCCATACATGAT
CTGATCATTGGTGGGGCGTTCCGGGATCCGGCTAAACTTGGATTGCAGCCAAGAGAGCTT
CACATGGCTGCCCCTGCAGTCCCTGCAATCAGGCACTTGCCCCAGATACTGGAAGCAGAG
GTCTTCGACCGACTTGTTGAGCACAGCTCCGGTTGTCACCACACGGCCTGTCACCGGAAT
CCCCAGTATGTAGGCGGCGTCCCTGAGTGAGGGTGCCATTTCAAAGCCATTGAGCTGAGC
AGTGTTGGTCTCCTTGCTCCACAGCTCGAAGAATGCCATGAGCGCGATGCGATCGATGAC
TAGGCCTGCTGTGTGTATCAGGTTGCCGAGCCCGCTTGCATCGACCAATTGTTGCTGCTG
CTCATTCAGCTTCCATGTGTCGAGTCTCTCCGTCGTCTGGCATACGGTTAGTTCATGGGT
TCCCTGTATGTTTGAGCATCAAAATGTTATGATTTAGGTACAAACTATATATCACAAGAG
CCAAAGGAAGGTTCAGCAAATTGGTCTCGCTTGCTCGTTGTTGATAAATAATAATTACCT
GAATGACGCTTTTGTTTGTTGGTTCTGCCTCTGCGTATTCCATCTGGTTCCATTAAGAGA
AGGAATGTTATGTGGTAAGTGTGCATACAATCCAAGAATTGCTCGCAGAGAAATTTCAGT
TTAAGCATCCAGGTTAAGTACGGCAAGAATTTGCATAAGTTTGATAACAACGTAACAAGT
CCTCAATGAGCGGTCTATTGCTTATATGAGCAACTGAACATGTAATTGAGACTTTGTTCC
CCTCAAGGAAATGAAAAAATTAACTAGCACAGAATCTGGAAACTTTGACATTGGTAATCA
AAAGGACTGTATATATCAGGCATGATGATAATAAGGCTGGGAAAAACTGTAGATACCAGG
TTTGATTCACTAAAGTTCACCAAAAAACTGTAGAAGTTTTTAAACAGATGACGTGAGCTC
TACCCTTAAGAGGAAGAGAACTGCAACCACAAAGAGCAAAAGCACTAGGAACAACTGCTT
TAAATTTTCTTCAGAATAAGGAGAAAGCAAAATGCCAGGATTGGCCACATACAAGGTACA
AAAGGACAGCAGCAACCAGCCAAGAAACCATCAAAGTTTACCTGAACAAAAAAGATACGT
TGTGAAACAGGAACTGAACTACTCATCTAATCAACTGTAAAAATAAAGAAACAAAATCTG
GAGGAAAATTGAATCGAAATGACGTAGATGAAGTTGGTTGTGCGCCTAACAGCAGCCATT
TCCATCATCTTAAAATATTGCAGCAGATGAGGAAGAATACCAGCACTAAATTAACGAGTA
TACACTTGATCAAGAAGATGGTATACCATTTTAATCATAGAAAACATCACACAAAAGAGG
GGGAACAAAATATCGAAGAAATACATCCGATAACCATCCATTTCCTTCTAAAACTGACTA
GGAAGAGCAAAATAAAATTGACCGCTATCCTCTAAAACCCAACCACAAATATGGAAATCG
GGACAGAAAACAAAGGGGAAAGGAGAAAAAAAAAACTGAAGACCATAGATGAGATGGAAC
CCTTACACAGAAGCTGGAGACCATCCATAGCAGTTGAAAAATTCAGCAGGAAAACAGAAA
CACACACCCCACACAGGCGATTCCCAGTCATAAGCACAAGGATGAAATGATGAAAGAATA
CCAAAATGCAGGAGCAAACAAAGCGATCCGGGATTCACCATGAACGAAGGAGATGCAAGG
AAAAAAAATACTGGCATATCATATCACACGATGAGAGTGATAGAAAAGAGAGAGCAAACT
AACCAGGATCAATGAGTAGCCGCAGCAGCGAGCGAGAGGCAACAAGAGCACAGCAAAGAA
GGCGAAGAGCTTCTTCTATGCAGGCGAGCGTTGGTTGGGCAATGAAAGGGC
>Y30_E285
GGTTTATTTTGGGACGGAGGGAGTAGCATTTAAATTCAATGCTTATTTTATTTTTAAATC
TAGTGTAGTCATCAAATCCATAGTAGTCAAATCAAATGCTACATAACCTGAATTCAACGA
TCAACGACATACATAGGAGTAAGTACCAGTACCAGAGCTCTTCGACCGTCTGCCTAAGCC
TAACACACATGACACATGGACACCGAACACAACCGTAGTTCACTGCAAAGGTAGCACTAC
TGGTAGGCTAGTAGCAAAGCTGATGAGAGCAGCGGCCGCAGATTCACAGCACGATGGGGT
CGGACGACTGCGAGCCCTTCCCTCCCACGCGCCTGAACCTCTTCGCCTGCACGCAGCTCC
GGCTGCTCCGCCGCACCGCGCCGCCGCCGCCGCCGCCTGATCCCTTCGCCGCCCCGTCCT
CCTCCTCCCGCCGCCGCCGCCGCCGCCACTTCTGCTCCTCCTCCTCCTCCTCCTCCTCAT
CCTGCTGCTGCTGCTCATCAGACCGCTCCTTCGGCGGCACGGCGTCGTCGTCGTCGGCGT
CGCCGCGCACGATCCCCGGAGCCTCCGCGTCCCCCGTGCCATGCGGCGCTTCCTGCTCGC
GCGGTGGCATCACAGCCAGGGGAGGGATCACCGCGATCACCTGGGGCTGGGGCTGTGGCG
CGGCGTCGCCTCGCTTAAGCGGCGGAGCAGGAGGGGAGGCCTCGATGAGACCGCGGATCC
TGGACAGGGACGTCGCCAGCTCGGCGGGGAGGCGGTGTTGCTCCAGAAACCGCGCGACGG
TCGGGAGCTCCTCCCTGACGCCCTCCACCTGCATGAACCGATCCAATCGATCACAACAAC
GAAACGCACGATGCAATCACCCGAACTGAACCGCGATGACACGCTCACGTCAATGTGACA
GCTTCCTCAGCACGAGTGTTAGGGAGATGGATTCTAATCTAATCACTCGGTGCATGTCTA
CACGTTTATTATACGTTAGCTATATGACTATGATTTTTTTTTAAAAAAATGACAAGATAG
ATTGATAACAAACATGCCAGCAAATTCGACTTCTGTAAGTTATAACAATGATAACAAAGT
TAATTGTGAATATATCTATACTAATTAAAATTTAATTTGCTACTTTTATTACAATTTAAA
TAAGTAAAATTTGAGCTTGCATATTTGTAGAATAACATATTATTACATATGAATCTATCT
TGTTATTTTTTTTTAATTTTTTTATAACCATTTAGTTGATAGTATGTAGCAAGAGGGTGG
ATGTCCACGTAAGTGATTAAAAGTGTTTCACCGACAGGTAGTTTTACCACGGATATCAGG
CTGAGCCCAAGGGAAGCTCGAGCCATGGTCGCCGGAGTGAAAACATCTGCGGCGGCGGCG
GCGGCGGCATCTGCTGTATGACCATGATCACCACCATCTGCAGCGTTGATCAGCTGCTGG
AACCGTTCGATCTCTGAAGCGTACATCAGGCTCCAGTCCACTGCCGGGTTCCACAGCTGC
CGCTGGAACGCGGGGACATCGTTGAGCGGGCGATGCTGTTCTTGCCCAAACTGGCGAGCG
AACCGGTCCGGGGCGTAGATTTCCTTGAGGTTGAAGCTGACCAGCCATGTTCTGGAGAAG
CAGAGGTTATCCGGAGCAGCGCAATGCTTCGGAATGGATGCAGGATCAACGCCCTTGTAG
GGCTCCCAGTTGACCTGAAGTTGTTGTTCATATCATCATATGGTCTCAAATCAAATGGCA
AGGGAAAGGATGAAATGCTGAACACAAAACTGTGGTGATGACTGATGAGAATCACAACTC
AGATGGATAGACTTTTACATCAGAAACTTGAAGCAGGCTGAAGGCTTTCCTGATGTCTGA
AACGTTCTTGGCCGGTTGAGAGATCGTGCTCCCTGTCCACTTGAGTACTCGTGGGAAGAT
GTGTTCTGGAGGATCATACATGTCAGGGCGCAATGCCGGAATATACTCATATATCCAGCC
CTACAGACAGATATTCAGAATATATCAGAACATTTTCGCAATGGACACAGTGAAGGCACA
AGTCACAAACTTGGTCTGTAAGGTAAAATTTTGTGAGAAACAAAAATGGAGAATTTTGTT
ATTTCCTATCATCTTTATGCCTTACTATCAATTACAATTCTCATGTTGAAGTTCATTAAT
CCTTTTCAGAAAATATGAACAGATCATAACAATCAAAATAGTTTTTTGATAGTTTCATAG
AACTGGAAGATCATTTCCTACTCGAAATTCAAGTGATATTTTCCTATACAATGGTTTTGT
TAAACATACCATGAGCAAAGCCGCGCTACCGAATAGCCTTTTTCTGGCAGAATGGGCCAC
GGCGATGGAGAGAGCCTTGTAGAGATGAGCAAGAGCAGCAGCACCCCAAGCATATTCCTG
TACCTTGTCAAAGTCTGACAGAAGTGGCAAATACTTTGGTGAGACATAGCCCCTGTCCCT
CTCTGGAAGTAAGGCTGATCCAATCAAGAACAGGAGATATGCCCTGGTGCCATACATGAT
CTGATCATTGGTGGGGCGTTCCGGGATCCGGCTAAACTTGGATTGCAGCCAAGAGAGCTT
CACATGGCTGCCCCTGCAGTCCCTGCAATCAGGCACTTGCCCCAGATACTGGAAGCAGAG
GTCTTCGACCGACTTGTTGAGCACAGCTCCGGTTGTCACCACACGGCCTGTCACCGGAAT
CCCCAGTATGTAGGCGGCGTCCCTGAGTGAGGGTGCCATTTCAAAGCCATTGAGCTGAGC
AGTGTTGGTCTCCTTGCTCCACAGCTCGAAGAATGCCATGAGCGCGATGCGATCGATGAC
TAGGCCTGCTGTGTGTATCAGGTTGCCGAGCCCGCTTGCATCGACCAATTGTTGCTGCTG
CTCATTCAGCTTCCATGTGTCGAGTCTCTCCGTCGTCTGGCATACGGTTAGTTCATGGGT
TCCCTGTATGTTTGAGCATCAAAATGTTATGATTTAGGTACAAACTATATATCACAAGAG
CCAAAGGAAGGTTCAGCAAATTGGTCTCGCTTGCTCGTTGTTGATAAATAATAATTACCT
GAATGACGCTTTTGTTTGTTGGTTCTGCCTCTGCGTATTCCATCTGGTTCCATTAAGAGA
AGGAATGTTATGTGGTAAGTGTGCATACAATCCAAGAATTGCTCGCAGAGAAATTTCAGT
TTAAGCATCCAGGTTAAGTACGGCAAGAATTTGCATAAGTTTGATAACAACGTAACAAGT
CCTCAATGAGCGGTCTATTGCTTATATGAGCAACTGAACATGTAATTGAGACTTTGTTCC
CCTCAAGGAAATGAAAAAATTAACTAGCACAGAATCTGGAAACTTTGACATTGGTAATCA
AAAGGACTGTATATATCAGGCATGATGATAATAAGGCTGGGAAAAACTGTAGATACCAGG
TTTGATTCACTAAAGTTCACCAAAAAACTGTAGAAGTTTTTAAACAGATGACGTGAGCTC
TACCCTTAAGAGGAAGAGAACTGCAACCACAAAGAGCAAAAGCACTAGGAACAACTGCTT
TAAATTTTCTTCAGAATAAGGAGAAAGCAAAATGCCAGGATTGGCCACATACAAGGTACA
AAAGGACAGCAGCAACCAGCCAAGAAACCATCAAAGTTTACCTGAACAAAAAAGATACGT
TGTGAAACAGGAACTGAACTACTCATCTAATCAACTGTAAAAATAAAGAAACAAAATCTG
GAGGAAAATTGAATCGAAATGACGTAGATGAAGTTGGTTGTGCGCCTAACAGCAGCCATT
TCCATCATCTTAAAATATTGCAGCAGATGAGGAAGAATACCAGCACTAAATTAACGAGTA
TACACTTGATCAAGAAGATGGTATACCATTTTAATCATAGAAAACATCACACAAAAGAGG
GGGAACAAAATATCGAAGAAATACATCCGATAACCATCCATTTCCTTCTAAAACTGACTA
GGAAGAGCAAAATAAAATTGACCGCTATCCTCTAAAACCCAACCACAAATATGGAAATCG
GGACAGAAAACAAAGGGGAAAGGAGAAAAAAAAAACTGAAGACCATAGATGAGATGGAAC
CCTTACACAGAAGCTGGAGACCATCCATAGCAGTTGAAAAATTCAGCAGGAAAACAGAAA
CACACACCCCACACAGGCGATTCCCAGTCATAAGCACAAGGATGAAATGATGAAAGAATA
CCAAAATGCAGGAGCAAACAAAGCGATCCGGGATTCACCATGAACGAAGGAGATGCAAGG
AAAAAAAATACTGGCATATCATATCACACGATGAGAGTGATAGAAAAGAGAGAGCAAACT
AACCAGGATCAATGAGTAGCCGCAGCAGCGAGCGAGAGGCAACAAGAGCACAGCAAAGAA
GGCGAAGAGCTTCTTCTATGCAGGCGAGCGTTGGTTGGGCAATGAAAGGGC
>Y31_T485
GGTTTATTTTGGGACGGAGGGAGTAGCATTTAAATTCAATGCTTATTTTATTTTTAAATC
TAGTGTAGTCATCAAATCCATAGTAGTCAAATCAAATGCTACATAACCTGAATTCAACGA
TCAACGACATACATAGGAGTAAGTACCAGTACCAGAGCTCTTCGACCGTCTGCCTAAGCC
TAACACACATGACACATGGACACCGAACACAACCGTAGTTCACTGCAAAGGTAGCACTAC
TGGTAGGCTAGTAGCAAAGCTGATGAGAGCAGCGGCCGCAGATTCACAGCACGATGGGGT
CGGACGACTGCGAGCCCTTCCCTCCCACGCGCCTGAACCTCTTCGCCTGCACGCAGCTCC
GGCTGCTCCGCCGCACCGCGCCGCCGCCGCCGCCGCCTGATCCCTTCGCCGCCCCGTCCT
CCTCCTCCCGCCGCCGCCGCCGCCGCCACTTCTGCTCCTCCTCCTCCTCCTCCTCCTCAT
CCTGCTGCTGCTGCTCATCAGACCGCTCCTTCGGCGGCACGGCGTCGTCGTCGTCGGCGT
CGCCGCGCACGATCCCCGGAGCCTCCGCGTCCCCCGTGCCATGCGGCGCTTCCTGCTCGC
GCGGTGGCATCACAGCCAGGGGAGGGATCACCGCGATCACCTGGGGCTGGGGCTGTGGCG
CGGCGTCGCCTCGCTTAAGCGGCGGAGCAGGAGGGGAGGCCTCGATGAGACCGCGGATCC
TGGACAGGGACGTCGCCAGCTCGGCGGGGAGGCGGTGTTGCTCCAGAAACCGCGCGACGG
TCGGGAGCTCCTCCCTGACGCCCTCCACCTGCATGAACCGATCCAATCGATCACAACAAC
GAAACGCACGATGCAATCACCCGAACTGAACCGCGATGACACGCTCACGTCAATGTGACA
GCTTCCTCAGCACGAGTGTTAGGGAGATGGATTCTAATCTAATCACTCGGTGCATGTCTA
CACGTTTATTATACGTTAGCTATATGACTATGATTTTTTTTTAAAAAAATGACAAGATAG
ATTGATAACAAACATGCCAGCAAATTCGACTTCTGTAAGTTATAACAATGATAACAAAGT
TAATTGTGAATATATCTATACTAATTAAAATTTAATTTGCTACTTTTATTACAATTTAAA
TAAGTAAAATTTGAGCTTGCATATTTGTAGAATAACATATTATTACATATGAATCTATCT
TGTTATTTTTTTTTAATTTTTTTATAACCATTTAGTTGATAGTATGTAGCAAGAGGGTGG
ATGTCCACGTAAGTGATTAAAAGTGTTTCACCGACAGGTAGTTTTACCACGGATATCAGG
CTGAGCCCAAGGGAAGCTCGAGCCATGGTCGCCGGAGTGAAAACATCTGCGGCGGCGGCG
GCGGCGGCATCTGCTGTATGACCATGATCACCACCATCTGCAGCGTTGATCAGCTGCTGG
AACCGTTCGATCTCTGAAGCGTACATCAGGCTCCAGTCCACTGCCGGGTTCCACAGCTGC
CGCTGGAACGCGGGGACATCGTTGAGCGGGCGATGCTGTTCTTGCCCAAACTGGCGAGCG
AACCGGTCCGGGGCGTAGATTTCCTTGAGGTTGAAGCTGACCAGCCATGTTCTGGAGAAG
CAGAGGTTATCCGGAGCAGCGCAATGCTTCGGAATGGATGCAGGATCAACGCCCTTGTAG
GGCTCCCAGTTGACCTGAAGTTGTTGTTCATATCATCATATGGTCTCAAATCAAATGGCA
AGGGAAAGGATGAAATGCTGAACACAAAACTGTGGTGATGACTGATGAGAATCACAACTC
AGATGGATAGACTTTTACATCAGAAACTTGAAGCAGGCTGAAGGCTTTCCTGATGTCTGA
AACGTTCTTGGCCGGTTGAGAGATCGTGCTCCCTGTCCACTTGAGTACTCGTGGGAAGAT
GTGTTCTGGAGGATCATACATGTCAGGGCGCAATGCCGGAATATACTCATATATCCAGCC
CTACAGACAGATATTCAGAATATATCAGAACATTTTCGCAATGGACACAGTGAAGGCACA
AGTCACAAACTTGGTCTGTAAGGTAAAATTTTGTGAGAAACAAAAATGGAGAATTTTGTT
ATTTCCTATCATCTTTATGCCTTACTATCAATTACAATTCTCATGTTGAAGTTCATTAAT
CCTTTTCAGAAAATATGAACAGATCATAACAATCAAAATAGTTTTTTGATAGTTTCATAG
AACTGGAAGATCATTTCCTACTCGAAATTCAAGTGATATTTTCCTATACAATGGTTTTGT
TAAACATACCATGAGCAAAGCCGCGCTACCGAATAGCCTTTTTCTGGCAGAATGGGCCAC
GGCGATGGAGAGAGCCTTGTAGAGATGAGCAAGAGCAGCAGCACCCCAAGCATATTCCTG
TACCTTGTCAAAGTCTGACAGAAGTGGCAAATACTTTGGTGAGACATAGCCCCTGTCCCT
CTCTGGAAGTAAGGCTGATCCAATCAAGAACAGGAGATATGCCCTGGTGCCATACATGAT
CTGATCATTGGTGGGGCGTTCCGGGATCCGGCTAAACTTGGATTGCAGCCAAGAGAGCTT
CACATGGCTGCCCCTGCAGTCCCTGCAATCAGGCACTTGCCCCAGATACTGGAAGCAGAG
GTCTTCGACCGACTTGTTGAGCACAGCTCCGGTTGTCACCACACGGCCTGTCACCGGAAT
CCCCAGTATGTAGGCGGCGTCCCTGAGTGAGGGTGCCATTTCAAAGCCATTGAGCTGAGC
AGTGTTGGTCTCCTTGCTCCACAGCTCGAAGAATGCCATGAGCGCGATGCGATCGATGAC
TAGGCCTGCTGTGTGTATCAGGTTGCCGAGCCCGCTTGCATCGACCAATTGTTGCTGCTG
CTCATTCAGCTTCCATGTGTCGAGTCTCTCCGTCGTCTGGCATACGGTTAGTTCATGGGT
TCCCTGTATGTTTGAGCATCAAAATGTTATGATTTAGGTACAAACTATATATCACAAGAG
CCAAAGGAAGGTTCAGCAAATTGGTCTCGCTTGCTCGTTGTTGATAAATAATAATTACCT
GAATGACGCTTTTGTTTGTTGGTTCTGCCTCTGCGTATTCCATCTGGTTCCATTAAGAGA
AGGAATGTTATGTGGTAAGTGTGCATACAATCCAAGAATTGCTCGCAGAGAAATTTCAGT
TTAAGCATCCAGGTTAAGTACGGCAAGAATTTGCATAAGTTTGATAACAACGTAACAAGT
CCTCAATGAGCGGTCTATTGCTTATATGAGCAACTGAACATGTAATTGAGACTTTGTTCC
CCTCAAGGAAATGAAAAAATTAACTAGCACAGAATCTGGAAACTTTGACATTGGTAATCA
AAAGGACTGTATATATCAGGCATGATGATAATAAGGCTGGGAAAAACTGTAGATACCAGG
TTTGATTCACTAAAGTTCACCAAAAAACTGTAGAAGTTTTTAAACAGATGACGTGAGCTC
TACCCTTAAGAGGAAGAGAACTGCAACCACAAAGAGCAAAAGCACTAGGAACAACTGCTT
TAAATTTTCTTCAGAATAAGGAGAAAGCAAAATGCCAGGATTGGCCACATACAAGGTACA
AAAGGACAGCAGCAACCAGCCAAGAAACCATCAAAGTTTACCTGAACAAAAAAGATACGT
TGTGAAACAGGAACTGAACTACTCATCTAATCAACTGTAAAAATAAAGAAACAAAATCTG
GAGGAAAATTGAATCGAAATGACGTAGATGAAGTTGGTTGTGCGCCTAACAGCAGCCATT
TCCATCATCTTAAAATATTGCAGCAGATGAGGAAGAATACCAGCACTAAATTAACGAGTA
TACACTTGATCAAGAAGATGGTATACCATTTTAATCATAGAAAACATCACACAAAAGAGG
GGGAACAAAATATCGAAGAAATACATCCGATAACCATCCATTTCCTTCTAAAACTGACTA
GGAAGAGCAAAATAAAATTGACCGCTATCCTCTAAAACCCAACCACAAATATGGAAATCG
GGACAGAAAACAAAGGGGAAAGGAGAAAAAAAAAACTGAAGACCATAGATGAGATGGAAC
CCTTACACAGAAGCTGGAGACCATCCATAGCAGTTGAAAAATTCAGCAGGAAAACAGAAA
CACACACCCCACACAGGCGATTCCCAGTCATAAGCACAAGGATGAAATGATGAAAGAATA
CCAAAATGCAGGAGCAAACAAAGCGATCCGGGATTCACCATGAACGAAGGAGATGCAAGG
AAAAAAAATACTGGCATATCATATCACACGATGAGAGTGATAGAAAAGAGAGAGCAAACT
AACCAGGATCAATGAGTAGCCGCAGCAGCGAGCGAGAGGCAACAAGAGCACAGCAAAGAA
GGCGAAGAGCTTCTTCTATGCAGGCGAGCGTTGGTTGGGCAATGAAAGGGC
>Y32_E127
GGTTTATTTTGGGACGGAGGGAGTAGCATTTAAATTCAATGCTTATTTTATTTTTAAATC
TAGTGTAGTCATCAAATCCATAGTAGTCAAATCAAATGCTACATAACCTGAATTCAACGA
TCAACGACATACATAGGAGTAAGTACCAGTACCAGAGCTCTTCGACCGTCTGCCTAAGCC
TAACACACATGACACATGGACACCGAACACAACCGTAGTTCACTGCAAAGGTAGCACTAC
TGGTAGGCTAGTAGCAAAGCTGATGAGAGCAGCGGCCGCAGATTCACAGCACGATGGGGT
CGGACGACTGCGAGCCCTTCCCTCCCACGCGCCTGAACCTCTTCGCCTGCACGCAGCTCC
GGCTGCTCCGCCGCACCGCGCCGCCGCCGCCGCCGCCTGATCCCTTCGCCGCCCCGTCCT
CCTCCTCCCGCCGCCGCCGCCGCCGCCACTTCTGCTCCTCCTCCTCCTCCTCCTCCTCAT
CCTGCTGCTGCTGCTCATCAGACCGCTCCTTCGGCGGCACGGCGTCGTCGTCGTCGGCGT
CGCCGCGCACGATCCCCGGAGCCTCCGCGTCCCCCGTGCCATGCGGCGCTTCCTGCTCGC
GCGGTGGCATCACAGCCAGGGGAGGGATCACCGCGATCACCTGGGGCTGGGGCTGTGGCG
CGGCGTCGCCTCGCTTAAGCGGCGGAGCAGGAGGGGAGGCCTCGATGAGACCGCGGATCC
TGGACAGGGACGTCGCCAGCTCGGCGGGGAGGCGGTGTTGCTCCAGAAACCGCGCGACGG
TCGGGAGCTCCTCCCTGACGCCCTCCACCTGCATGAACCGATCCAATCGATCACAACAAC
GAAACGCACGATGCAATCACCCGAACTGAACCGCGATGACACGCTCACGTCAATGTGACA
GCTTCCTCAGCACGAGTGTTAGGGAGATGGATTCTAATCTAATCACTCGGTGCATGTCTA
CACGTTTATTATACGTTAGCTATATGACTATGATTTTTTTTTAAAAAAATGACAAGATAG
ATTGATAACAAACATGCCAGCAAATTCGACTTCTGTAAGTTATAACAATGATAACAAAGT
TAATTGTGAATATATCTATACTAATTAAAATTTAATTTGCTACTTTTATTACAATTTAAA
TAAGTAAAATTTGAGCTTGCATATTTGTAGAATAACATATTATTACATATGAATCTATCT
TGTTATTTTTTTTTAATTTTTTTATAACCATTTAGTTGATAGTATGTAGCAAGAGGGTGG
ATGTCCACGTAAGTGATTAAAAGTGTTTCACCGACAGGTAGTTTTACCACGGATATCAGG
CTGAGCCCAAGGGAAGCTCGAGCCATGGTCGCCGGAGTGAAAACATCTGCGGCGGCGGCG
GCGGCGGCATCTGCTGTATGACCATGATCACCACCATCTGCAGCGTTGATCAGCTGCTGG
AACCGTTCGATCTCTGAAGCGTACATCAGGCTCCAGTCCACTGCCGGGTTCCACAGCTGC
CGCTGGAACGCGGGGACATCGTTGAGCGGGCGATGCTGTTCTTGCCCAAACTGGCGAGCG
AACCGGTCCGGGGCGTAGATTTCCTTGAGGTTGAAGCTGACCAGCCATGTTCTGGAGAAG
CAGAGGTTATCCGGAGCAGCGCAATGCTTCGGAATGGATGCAGGATCAACGCCCTTGTAG
GGCTCCCAGTTGACCTGAAGTTGTTGTTCATATCATCATATGGTCTCAAATCAAATGGCA
AGGGAAAGGATGAAATGCTGAACACAAAACTGTGGTGATGACTGATGAGAATCACAACTC
AGATGGATAGACTTTTACATCAGAAACTTGAAGCAGGCTGAAGGCTTTCCTGATGTCTGA
AACGTTCTTGGCCGGTTGAGAGATCGTGCTCCCTGTCCACTTGAGTACTCGTGGGAAGAT
GTGTTCTGGAGGATCATACATGTCAGGGCGCAATGCCGGAATATACTCATATATCCAGCC
CTACAGACAGATATTCAGAATATATCAGAACATTTTCGCAATGGACACAGTGAAGGCACA
AGTCACAAACTTGGTCTGTAAGGTAAAATTTTGTGAGAAACAAAAATGGAGAATTTTGTT
ATTTCCTATCATCTTTATGCCTTACTATCAATTACAATTCTCATGTTGAAGTTCATTAAT
CCTTTTCAGAAAATATGAACAGATCATAACAATCAAAATAGTTTTTTGATAGTTTCATAG
AACTGGAAGATCATTTCCTACTCGAAATTCAAGTGATATTTTCCTATACAATGGTTTTGT
TAAACATACCATGAGCAAAGCCGCGCTACCGAATAGCCTTTTTCTGGCAGAATGGGCCAC
GGCGATGGAGAGAGCCTTGTAGAGATGAGCAAGAGCAGCAGCACCCCAAGCATATTCCTG
TACCTTGTCAAAGTCTGACAGAAGTGGCAAATACTTTGGTGAGACATAGCCCCTGTCCCT
CTCTGGAAGTAAGGCTGATCCAATCAAGAACAGGAGATATGCCCTGGTGCCATACATGAT
CTGATCATTGGTGGGGCGTTCCGGGATCCGGCTAAACTTGGATTGCAGCCAAGAGAGCTT
CACATGGCTGCCCCTGCAGTCCCTGCAATCAGGCACTTGCCCCAGATACTGGAAGCAGAG
GTCTTCGACCGACTTGTTGAGCACAGCTCCGGTTGTCACCACACGGCCTGTCACCGGAAT
CCCCAGTATGTAGGCGGCGTCCCTGAGTGAGGGTGCCATTTCAAAGCCATTGAGCTGAGC
AGTGTTGGTCTCCTTGCTCCACAGCTCGAAGAATGCCATGAGCGCGATGCGATCGATGAC
TAGGCCTGCTGTGTGTATCAGGTTGCCGAGCCCGCTTGCATCGACCAATTGTTGCTGCTG
CTCATTCAGCTTCCATGTGTCGAGTCTCTCCGTCGTCTGGCATACGGTTAGTTCATGGGT
TCCCTGTATGTTTGAGCATCAAAATGTTATGATTTAGGTACAAACTATATATCACAAGAG
CCAAAGGAAGGTTCAGCAAATTGGTCTCGCTTGCTCGTTGTTGATAAATAATAATTACCT
GAATGACGCTTTTGTTTGTTGGTTCTGCCTCTGCGTATTCCATCTGGTTCCATTAAGAGA
AGGAATGTTATGTGGTAAGTGTGCATACAATCCAAGAATTGCTCGCAGAGAAATTTCAGT
TTAAGCATCCAGGTTAAGTACGGCAAGAATTTGCATAAGTTTGATAACAACGTAACAAGT
CCTCAATGAGCGGTCTATTGCTTATATGAGCAACTGAACATGTAATTGAGACTTTGTTCC
CCTCAAGGAAATGAAAAAATTAACTAGCACAGAATCTGGAAACTTTGACATTGGTAATCA
AAAGGACTGTATATATCAGGCATGATGATAATAAGGCTGGGAAAAACTGTAGATACCAGG
TTTGATTCACTAAAGTTCACCAAAAAACTGTAGAAGTTTTTAAACAGATGACGTGAGCTC
TACCCTTAAGAGGAAGAGAACTGCAACCACAAAGAGCAAAAGCACTAGGAACAACTGCTT
TAAATTTTCTTCAGAATAAGGAGAAAGCAAAATGCCAGGATTGGCCACATACAAGGTACA
AAAGGACAGCAGCAACCAGCCAAGAAACCATCAAAGTTTACCTGAACAAAAAAGATACGT
TGTGAAACAGGAACTGAACTACTCATCTAATCAACTGTAAAAATAAAGAAACAAAATCTG
GAGGAAAATTGAATCGAAATGACGTAGATGAAGTTGGTTGTGCGCCTAACAGCAGCCATT
TCCATCATCTTAAAATATTGCAGCAGATGAGGAAGAATACCAGCACTAAATTAACGAGTA
TACACTTGATCAAGAAGATGGTATACCATTTTAATCATAGAAAACATCACACAAAAGAGG
GGGAACAAAATATCGAAGAAATACATCCGATAACCATCCATTTCCTTCTAAAACTGACTA
GGAAGAGCAAAATAAAATTGACCGCTATCCTCTAAAACCCAACCACAAATATGGAAATCG
GGACAGAAAACAAAGGGGAAAGGAGAAAAAAAAAACTGAAGACCATAGATGAGATGGAAC
CCTTACACAGAAGCTGGAGACCATCCATAGCAGTTGAAAAATTCAGCAGGAAAACAGAAA
CACACACCCCACACAGGCGATTCCCAGTCATAAGCACAAGGATGAAATGATGAAAGAATA
CCAAAATGCAGGAGCAAACAAAGCGATCCGGGATTCACCATGAACGAAGGAGATGCAAGG
AAAAAAAATACTGGCATATCATATCACACGATGAGAGTGATAGAAAAGAGAGAGCAAACT
AACCAGGATCAATGAGTAGCCGCAGCAGCGAGCGAGAGGCAACAAGAGCACAGCAAAGAA
GGCGAAGAGCTTCTTCTATGCAGGCGAGCGTTGGTTGGGCAATGAAAGGGC
>Y33_T4127
GGTTTATTTTGGGACGGAGGGAGTAGCATTTAAATTCAATGCTTATTTTATTTTTAAATC
TAGTGTAGTCATCAAATCCATAGTAGTCAAATCAAATGCTACATAACCTGAATTCAACGA
TCAACGACATACATAGGAGTAAGTACCAGTACCAGAGCTCTTCGACCGTCTGCCTAAGCC
TAACACACATGACACATGGACACCGAACACAACCGTAGTTCACTGCAAAGGTAGCACTAC
TGGTAGGCTAGTAGCAAAGCTGATGAGAGCAGCGGCCGCAGATTCACAGCACGATGGGGT
CGGACGACTGCGAGCCCTTCCCTCCCACGCGCCTGAACCTCTTCGCCTGCACGCAGCTCC
GGCTGCTCCGCCGCACCGCGCCGCCGCCGCCGCCGCCTGATCCCTTCGCCGCCCCGTCCT
CCTCCTCCCGCCGCCGCCGCCGCCGCCACTTCTGCTCCTCCTCCTCCTCCTCCTCCTCAT
CCTGCTGCTGCTGCTCATCAGACCGCTCCTTCGGCGGCACGGCGTCGTCGTCGTCGGCGT
CGCCGCGCACGATCCCCGGAGCCTCCGCGTCCCCCGTGCCATGCGGCGCTTCCTGCTCGC
GCGGTGGCATCACAGCCAGGGGAGGGATCACCGCGATCACCTGGGGCTGGGGCTGTGGCG
CGGCGTCGCCTCGCTTAAGCGGCGGAGCAGGAGGGGAGGCCTCGATGAGACCGCGGATCC
TGGACAGGGACGTCGCCAGCTCGGCGGGGAGGCGGTGTTGCTCCAGAAACCGCGCGACGG
TCGGGAGCTCCTCCCTGACGCCCTCCACCTGCATGAACCGATCCAATCGATCACAACAAC
GAAACGCACGATGCAATCACCCGAACTGAACCGCGATGACACGCTCACGTCAATGTGACA
GCTTCCTCAGCACGAGTGTTAGGGAGATGGATTCTAATCTAATCACTCGGTGCATGTCTA
CACGTTTATTATACGTTAGCTATATGACTATGATTTTTTTTTAAAAAAATGACAAGATAG
ATTGATAACAAACATGCCAGCAAATTCGACTTCTGTAAGTTATAACAATGATAACAAAGT
TAATTGTGAATATATCTATACTAATTAAAATTTAATTTGCTACTTTTATTACAATTTAAA
TAAGTAAAATTTGAGCTTGCATATTTGTAGAATAACATATTATTACATATGAATCTATCT
TGTTATTTTTTTTTAATTTTTTTATAACCATTTAGTTGATAGTATGTAGCAAGAGGGTGG
ATGTCCACGTAAGTGATTAAAAGTGTTTCACCGACAGGTAGTTTTACCACGGATATCAGG
CTGAGCCCAAGGGAAGCTCGAGCCATGGTCGCCGGAGTGAAAACATCTGCGGCGGCGGCG
GCGGCGGCATCTGCTGTATGACCATGATCACCACCATCTGCAGCGTTGATCAGCTGCTGG
AACCGTTCGATCTCTGAAGCGTACATCAGGCTCCAGTCCACTGCCGGGTTCCACAGCTGC
CGCTGGAACGCGGGGACATCGTTGAGCGGGCGATGCTGTTCTTGCCCAAACTGGCGAGCG
AACCGGTCCGGGGCGTAGATTTCCTTGAGGTTGAAGCTGACCAGCCATGTTCTGGAGAAG
CAGAGGTTATCCGGAGCAGCGCAATGCTTCGGAATGGATGCAGGATCAACGCCCTTGTAG
GGCTCCCAGTTGACCTGAAGTTGTTGTTCATATCATCATATGGTCTCAAATCAAATGGCA
AGGGAAAGGATGAAATGCTGAACACAAAACTGTGGTGATGACTGATGAGAATCACAACTC
AGATGGATAGACTTTTACATCAGAAACTTGAAGCAGGCTGAAGGCTTTCCTGATGTCTGA
AACGTTCTTGGCCGGTTGAGAGATCGTGCTCCCTGTCCACTTGAGTACTCGTGGGAAGAT
GTGTTCTGGAGGATCATACATGTCAGGGCGCAATGCCGGAATATACTCATATATCCAGCC
CTACAGACAGATATTCAGAATATATCAGAACATTTTCGCAATGGACACAGTGAAGGCACA
AGTCACAAACTTGGTCTGTAAGGTAAAATTTTGTGAGAAACAAAAATGGAGAATTTTGTT
ATTTCCTATCATCTTTATGCCTTACTATCAATTACAATTCTCATGTTGAAGTTCATTAAT
CCTTTTCAGAAAATATGAACAGATCATAACAATCAAAATAGTTTTTTGATAGTTTCATAG
AACTGGAAGATCATTTCCTACTCGAAATTCAAGTGATATTTTCCTATACAATGGTTTTGT
TAAACATACCATGAGCAAAGCCGCGCTACCGAATAGCCTTTTTCTGGCAGAATGGGCCAC
GGCGATGGAGAGAGCCTTGTAGAGATGAGCAAGAGCAGCAGCACCCCAAGCATATTCCTG
TACCTTGTCAAAGTCTGACAGAAGTGGCAAATACTTTGGTGAGACATAGCCCCTGTCCCT
CTCTGGAAGTAAGGCTGATCCAATCAAGAACAGGAGATATGCCCTGGTGCCATACATGAT
CTGATCATTGGTGGGGCGTTCCGGGATCCGGCTAAACTTGGATTGCAGCCAAGAGAGCTT
CACATGGCTGCCCCTGCAGTCCCTGCAATCAGGCACTTGCCCCAGATACTGGAAGCAGAG
GTCTTCGACCGACTTGTTGAGCACAGCTCCGGTTGTCACCACACGGCCTGTCACCGGAAT
CCCCAGTATGTAGGCGGCGTCCCTGAGTGAGGGTGCCATTTCAAAGCCATTGAGCTGAGC
AGTGTTGGTCTCCTTGCTCCACAGCTCGAAGAATGCCATGAGCGCGATGCGATCGATGAC
TAGGCCTGCTGTGTGTATCAGGTTGCCGAGCCCGCTTGCATCGACCAATTGTTGCTGCTG
CTCATTCAGCTTCCATGTGTCGAGTCTCTCCGTCGTCTGGCATACGGTTAGTTCATGGGT
TCCCTGTATGTTTGAGCATCAAAATGTTATGATTTAGGTACAAACTATATATCACAAGAG
CCAAAGGAAGGTTCAGCAAATTGGTCTCGCTTGCTCGTTGTTGATAAATAATAATTACCT
GAATGACGCTTTTGTTTGTTGGTTCTGCCTCTGCGTATTCCATCTGGTTCCATTAAGAGA
AGGAATGTTATGTGGTAAGTGTGCATACAATCCAAGAATTGCTCGCAGAGAAATTTCAGT
TTAAGCATCCAGGTTAAGTACGGCAAGAATTTGCATAAGTTTGATAACAACGTAACAAGT
CCTCAATGAGCGGTCTATTGCTTATATGAGCAACTGAACATGTAATTGAGACTTTGTTCC
CCTCAAGGAAATGAAAAAATTAACTAGCACAGAATCTGGAAACTTTGACATTGGTAATCA
AAAGGACTGTATATATCAGGCATGATGATAATAAGGCTGGGAAAAACTGTAGATACCAGG
TTTGATTCACTAAAGTTCACCAAAAAACTGTAGAAGTTTTTAAACAGATGACGTGAGCTC
TACCCTTAAGAGGAAGAGAACTGCAACCACAAAGAGCAAAAGCACTAGGAACAACTGCTT
TAAATTTTCTTCAGAATAAGGAGAAAGCAAAATGCCAGGATTGGCCACATACAAGGTACA
AAAGGACAGCAGCAACCAGCCAAGAAACCATCAAAGTTTACCTGAACAAAAAAGATACGT
TGTGAAACAGGAACTGAACTACTCATCTAATCAACTGTAAAAATAAAGAAACAAAATCTG
GAGGAAAATTGAATCGAAATGACGTAGATGAAGTTGGTTGTGCGCCTAACAGCAGCCATT
TCCATCATCTTAAAATATTGCAGCAGATGAGGAAGAATACCAGCACTAAATTAACGAGTA
TACACTTGATCAAGAAGATGGTATACCATTTTAATCATAGAAAACATCACACAAAAGAGG
GGGAACAAAATATCGAAGAAATACATCCGATAACCATCCATTTCCTTCTAAAACTGACTA
GGAAGAGCAAAATAAAATTGACCGCTATCCTCTAAAACCCAACCACAAATATGGAAATCG
GGACAGAAAACAAAGGGGAAAGGAGAAAAAAAAAACTGAAGACCATAGATGAGATGGAAC
CCTTACACAGAAGCTGGAGACCATCCATAGCAGTTGAAAAATTCAGCAGGAAAACAGAAA
CACACACCCCACACAGGCGATTCCCAGTCATAAGCACAAGGATGAAATGATGAAAGAATA
CCAAAATGCAGGAGCAAACAAAGCGATCCGGGATTCACCATGAACGAAGGAGATGCAAGG
AAAAAAAATACTGGCATATCATATCACACGATGAGAGTGATAGAAAAGAGAGAGCAAACT
AACCAGGATCAATGAGTAGCCGCAGCAGCGAGCGAGAGGCAACAAGAGCACAGCAAAGAA
GGCGAAGAGCTTCTTCTATGCAGGCGAGCGTTGGTTGGGCAATGAAAGGGC
>Y38_E261
GGTTTATTTTGGGACGGAGGGAGTAGCATTTAAATTCAATGCTTATTTTATTTTTAAATC
TAGTGTAGTCATCAAATCCATAGTAGTCAAATCAAATGCTACATAACCTGAATTCAACGA
TCAACGACATACATAGGAGTAAGTACCAGTACCAGAGCTCTTCGACCGTCTGCCTAAGCC
TAACACACATGACACATGGACACCGAACACAACCGTAGTTCACTGCAAAGGTAGCACTAC
TGGTAGGCTAGTAGCAAAGCTGATGAGAGCAGCGGCCGCAGATTCACAGCACGATGGGGT
CGGACGACTGCGAGCCCTTCCCTCCCACGCGCCTGAACCTCTTCGCCTGCACGCAGCTCC
GGCTGCTCCGCCGCACCGCGCCGCCGCCGCCGCCGCCTGATCCCTTCGCCGCCCCGTCCT
CCTCCTCCCGCCGCCGCCGCCGCCGCCACTTCTGCTCCTCCTCCTCCTCCTCCTCCTCAT
CCTGCTGCTGCTGCTCATCAGACCGCTCCTTCGGCGGCACGGCGTCGTCGTCGTCGGCGT
CGCCGCGCACGATCCCCGGAGCCTCCGCGTCCCCCGTGCCATGCGGCGCTTCCTGCTCGC
GCGGTGGCATCACAGCCAGGGGAGGGATCACCGCGATCACCTGGGGCTGGGGCTGTGGCG
CGGCGTCGCCTCGCTTAAGCGGCGGAGCAGGAGGGGAGGCCTCGATGAGACCGCGGATCC
TGGACAGGGACGTCGCCAGCTCGGCGGGGAGGCGGTGTTGCTCCAGAAACCGCGCGACGG
TCGGGAGCTCCTCCCTGACGCCCTCCACCTGCATGAACCGATCCAATCGATCACAACAAC
GAAACGCACGATGCAATCACCCGAACTGAACCGCGATGACACGCTCACGTCAATGTGACA
GCTTCCTCAGCACGAGTGTTAGGGAGATGGATTCTAATCTAATCACTCGGTGCATGTCTA
CACGTTTATTATACGTTAGCTATATGACTATGATTTTTTTTTAAAAAAATGACAAGATAG
ATTGATAACAAACATGCCAGCAAATTCGACTTCTGTAAGTTATAACAATGATAACAAAGT
TAATTGTGAATATATCTATACTAATTAAAATTTAATTTGCTACTTTTATTACAATTTAAA
TAAGTAAAATTTGAGCTTGCATATTTGTAGAATAACATATTATTACATATGAATCTATCT
TGTTATTTTTTTTTAATTTTTTTATAACCATTTAGTTGATAGTATGTAGCAAGAGGGTGG
ATGTCCACGTAAGTGATTAAAAGTGTTTCACCGACAGGTAGTTTTACCACGGATATCAGG
CTGAGCCCAAGGGAAGCTCGAGCCATGGTCGCCGGAGTGAAAACATCTGCGGCGGCGGCG
GCGGCGGCATCTGCTGTATGACCATGATCACCACCATCTGCAGCGTTGATCAGCTGCTGG
AACCGTTCGATCTCTGAAGCGTACATCAGGCTCCAGTCCACTGCCGGGTTCCACAGCTGC
CGCTGGAACGCGGGGACATCGTTGAGCGGGCGATGCTGTTCTTGCCCAAACTGGCGAGCG
AACCGGTCCGGGGCGTAGATTTCCTTGAGGTTGAAGCTGACCAGCCATGTTCTGGAGAAG
CAGAGGTTATCCGGAGCAGCGCAATGCTTCGGAATGGATGCAGGATCAACGCCCTTGTAG
GGCTCCCAGTTGACCTGAAGTTGTTGTTCATATCATCATATGGTCTCAAATCAAATGGCA
AGGGAAAGGATGAAATGCTGAACACAAAACTGTGGTGATGACTGATGAGAATCACAACTC
AGATGGATAGACTTTTACATCAGAAACTTGAAGCAGGCTGAAGGCTTTCCTGATGTCTGA
AACGTTCTTGGCCGGTTGAGAGATCGTGCTCCCTGTCCACTTGAGTACTCGTGGGAAGAT
GTGTTCTGGAGGATCATACATGTCAGGGCGCAATGCCGGAATATACTCATATATCCAGCC
CTACAGACAGATATTCAGAATATATCAGAACATTTTCGCAATGGACACAGTGAAGGCACA
AGTCACAAACTTGGTCTGTAAGGTAAAATTTTGTGAGAAACAAAAATGGAGAATTTTGTT
ATTTCCTATCATCTTTATGCCTTACTATCAATTACAATTCTCATGTTGAAGTTCATTAAT
CCTTTTCAGAAAATATGAACAGATCATAACAATCAAAATAGTTTTTTGATAGTTTCATAG
AACTGGAAGATCATTTCCTACTCGAAATTCAAGTGATATTTTCCTATACAATGGTTTTGT
TAAACATACCATGAGCAAAGCCGCGCTACCGAATAGCCTTTTTCTGGCAGAATGGGCCAC
GGCGATGGAGAGAGCCTTGTAGAGATGAGCAAGAGCAGCAGCACCCCAAGCATATTCCTG
TACCTTGTCAAAGTCTGACAGAAGTGGCAAATACTTTGGTGAGACATAGCCCCTGTCCCT
CTCTGGAAGTAAGGCTGATCCAATCAAGAACAGGAGATATGCCCTGGTGCCATACATGAT
CTGATCATTGGTGGGGCGTTCCGGGATCCGGCTAAACTTGGATTGCAGCCAAGAGAGCTT
CACATGGCTGCCCCTGCAGTCCCTGCAATCAGGCACTTGCCCCAGATACTGGAAGCAGAG
GTCTTCGACCGACTTGTTGAGCACAGCTCCGGTTGTCACCACACGGCCTGTCACCGGAAT
CCCCAGTATGTAGGCGGCGTCCCTGAGTGAGGGTGCCATTTCAAAGCCATTGAGCTGAGC
AGTGTTGGTCTCCTTGCTCCACAGCTCGAAGAATGCCATGAGCGCGATGCGATCGATGAC
TAGGCCTGCTGTGTGTATCAGGTTGCCGAGCCCGCTTGCATCGACCAATTGTTGCTGCTG
CTCATTCAGCTTCCATGTGTCGAGTCTCTCCGTCGTCTGGCATACGGTTAGTTCATGGGT
TCCCTGTATGTTTGAGCATCAAAATGTTATGATTTAGGTACAAACTATATATCACAAGAG
CCAAAGGAAGGTTCAGCAAATTGGTCTCGCTTGCTCGTTGTTGATAAATAATAATTACCT
GAATGACGCTTTTGTTTGTTGGTTCTGCCTCTGCGTATTCCATCTGGTTCCATTAAGAGA
AGGAATGTTATGTGGTAAGTGTGCATACAATCCAAGAATTGCTCGCAGAGAAATTTCAGT
TTAAGCATCCAGGTTAAGTACGGCAAGAATTTGCATAAGTTTGATAACAACGTAACAAGT
CCTCAATGAGCGGTCTATTGCTTATATGAGCAACTGAACATGTAATTGAGACTTTGTTCC
CCTCAAGGAAATGAAAAAATTAACTAGCACAGAATCTGGAAACTTTGACATTGGTAATCA
AAAGGACTGTATATATCAGGCATGATGATAATAAGGCTGGGAAAAACTGTAGATACCAGG
TTTGATTCACTAAAGTTCACCAAAAAACTGTAGAAGTTTTTAAACAGATGACGTGAGCTC
TACCCTTAAGAGGAAGAGAACTGCAACCACAAAGAGCAAAAGCACTAGGAACAACTGCTT
TAAATTTTCTTCAGAATAAGGAGAAAGCAAAATGCCAGGATTGGCCACATACAAGGTACA
AAAGGACAGCAGCAACCAGCCAAGAAACCATCAAAGTTTACCTGAACAAAAAAGATACGT
TGTGAAACAGGAACTGAACTACTCATCTAATCAACTGTAAAAATAAAGAAACAAAATCTG
GAGGAAAATTGAATCGAAATGACGTAGATGAAGTTGGTTGTGCGCCTAACAGCAGCCATT
TCCATCATCTTAAAATATTGCAGCAGATGAGGAAGAATACCAGCACTAAATTAACGAGTA
TACACTTGATCAAGAAGATGGTATACCATTTTAATCATAGAAAACATCACACAAAAGAGG
GGGAACAAAATATCGAAGAAATACATCCGATAACCATCCATTTCCTTCTAAAACTGACTA
GGAAGAGCAAAATAAAATTGACCGCTATCCTCTAAAACCCAACCACAAATATGGAAATCG
GGACAGAAAACAAAGGGGAAAGGAGAAAAAAAAAACTGAAGACCATAGATGAGATGGAAC
CCTTACACAGAAGCTGGAGACCATCCATAGCAGTTGAAAAATTCAGCAGGAAAACAGAAA
CACACACCCCACACAGGCGATTCCCAGTCATAAGCACAAGGATGAAATGATGAAAGAATA
CCAAAATGCAGGAGCAAACAAAGCGATCCGGGATTCACCATGAACGAAGGAGATGCAAGG
AAAAAAAATACTGGCATATCATATCACACGATGAGAGTGATAGAAAAGAGAGAGCAAACT
AACCAGGATCAATGAGTAGCCGCAGCAGCGAGCGAGAGGCAACAAGAGCACAGCAAAGAA
GGCGAAGAGCTTCTTCTATGCAGGCGAGCGTTGGTTGGGCAATGAAAGGGC
>Y40_E21-5
GGTTTATTTTGGGACGGAGGGAGTAGCATTTAAATTCAATGCTTATTTTATTTTTAAATC
TAGTGTAGTCATCAAATCCATAGTAGTCAAATCAAATGCTACATAACCTGAATTCAACGA
TCAACGACATACATAGGAGTAAGTACCAGTACCAGAGCTCTTCGACCGTCTGCCTAAGCC
TAACACACATGACACATGGACACCGAACACAACCGTAGTTCACTGCAAAGGTAGCACTAC
TGGTAGGCTAGTAGCAAAGCTGATGAGAGCAGCGGCCGCAGATTCACAGCACGATGGGGT
CGGACGACTGCGAGCCCTTCCCTCCCACGCGCCTGAACCTCTTCGCCTGCACGCAGCTCC
GGCTGCTCCGCCGCACCGCGCCGCCGCCGCCGCCGCCTGATCCCTTCGCCGCCCCGTCCT
CCTCCTCCCGCCGCCGCCGCCGCCGCCACTTCTGCTCCTCCTCCTCCTCCTCCTCCTCAT
CCTGCTGCTGCTGCTCATCAGACCGCTCCTTCGGCGGCACGGCGTCGTCGTCGTCGGCGT
CGCCGCGCACGATCCCCGGAGCCTCCGCGTCCCCCGTGCCATGCGGCGCTTCCTGCTCGC
GCGGTGGCATCACAGCCAGGGGAGGGATCACCGCGATCACCTGGGGCTGGGGCTGTGGCG
CGGCGTCGCCTCGCTTAAGCGGCGGAGCAGGAGGGGAGGCCTCGATGAGACCGCGGATCC
TGGACAGGGACGTCGCCAGCTCGGCGGGGAGGCGGTGTTGCTCCAGAAACCGCGCGACGG
TCGGGAGCTCCTCCCTGACGCCCTCCACCTGCATGAACCGATCCAATCGATCACAACAAC
GAAACGCACGATGCAATCACCCGAACTGAACCGCGATGACACGCTCACGTCAATGTGACA
GCTTCCTCAGCACGAGTGTTAGGGAGATGGATTCTAATCTAATCACTCGGTGCATGTCTA
CACGTTTATTATACGTTAGCTATATGACTATGATTTTTTTTTAAAAAAATGACAAGATAG
ATTGATAACAAACATGCCAGCAAATTCGACTTCTGTAAGTTATAACAATGATAACAAAGT
TAATTGTGAATATATCTATACTAATTAAAATTTAATTTGCTACTTTTATTACAATTTAAA
TAAGTAAAATTTGAGCTTGCATATTTGTAGAATAACATATTATTACATATGAATCTATCT
TGTTATTTTTTTTTAATTTTTTTATAACCATTTAGTTGATAGTATGTAGCAAGAGGGTGG
ATGTCCACGTAAGTGATTAAAAGTGTTTCACCGACAGGTAGTTTTACCACGGATATCAGG
CTGAGCCCAAGGGAAGCTCGAGCCATGGTCGCCGGAGTGAAAACATCTGCGGCGGCGGCG
GCGGCGGCATCTGCTGTATGACCATGATCACCACCATCTGCAGCGTTGATCAGCTGCTGG
AACCGTTCGATCTCTGAAGCGTACATCAGGCTCCAGTCCACTGCCGGGTTCCACAGCTGC
CGCTGGAACGCGGGGACATCGTTGAGCGGGCGATGCTGTTCTTGCCCAAACTGGCGAGCG
AACCGGTCCGGGGCGTAGATTTCCTTGAGGTTGAAGCTGACCAGCCATGTTCTGGAGAAG
CAGAGGTTATCCGGAGCAGCGCAATGCTTCGGAATGGATGCAGGATCAACGCCCTTGTAG
GGCTCCCAGTTGACCTGAAGTTGTTGTTCATATCATCATATGGTCTCAAATCAAATGGCA
AGGGAAAGGATGAAATGCTGAACACAAAACTGTGGTGATGACTGATGAGAATCACAACTC
AGATGGATAGACTTTTACATCAGAAACTTGAAGCAGGCTGAAGGCTTTCCTGATGTCTGA
AACGTTCTTGGCCGGTTGAGAGATCGTGCTCCCTGTCCACTTGAGTACTCGTGGGAAGAT
GTGTTCTGGAGGATCATACATGTCAGGGCGCAATGCCGGAATATACTCATATATCCAGCC
CTACAGACAGATATTCAGAATATATCAGAACATTTTCGCAATGGACACAGTGAAGGCACA
AGTCACAAACTTGGTCTGTAAGGTAAAATTTTGTGAGAAACAAAAATGGAGAATTTTGTT
ATTTCCTATCATCTTTATGCCTTACTATCAATTACAATTCTCATGTTGAAGTTCATTAAT
CCTTTTCAGAAAATATGAACAGATCATAACAATCAAAATAGTTTTTTGATAGTTTCATAG
AACTGGAAGATCATTTCCTACTCGAAATTCAAGTGATATTTTCCTATACAATGGTTTTGT
TAAACATACCATGAGCAAAGCCGCGCTACCGAATAGCCTTTTTCTGGCAGAATGGGCCAC
GGCGATGGAGAGAGCCTTGTAGAGATGAGCAAGAGCAGCAGCACCCCAAGCATATTCCTG
TACCTTGTCAAAGTCTGACAGAAGTGGCAAATACTTTGGTGAGACATAGCCCCTGTCCCT
CTCTGGAAGTAAGGCTGATCCAATCAAGAACAGGAGATATGCCCTGGTGCCATACATGAT
CTGATCATTGGTGGGGCGTTCCGGGATCCGGCTAAACTTGGATTGCAGCCAAGAGAGCTT
CACATGGCTGCCCCTGCAGTCCCTGCAATCAGGCACTTGCCCCAGATACTGGAAGCAGAG
GTCTTCGACCGACTTGTTGAGCACAGCTCCGGTTGTCACCACACGGCCTGTCACCGGAAT
CCCCAGTATGTAGGCGGCGTCCCTGAGTGAGGGTGCCATTTCAAAGCCATTGAGCTGAGC
AGTGTTGGTCTCCTTGCTCCACAGCTCGAAGAATGCCATGAGCGCGATGCGATCGATGAC
TAGGCCTGCTGTGTGTATCAGGTTGCCGAGCCCGCTTGCATCGACCAATTGTTGCTGCTG
CTCATTCAGCTTCCATGTGTCGAGTCTCTCCGTCGTCTGGCATACGGTTAGTTCATGGGT
TCCCTGTATGTTTGAGCATCAAAATGTTATGATTTAGGTACAAACTATATATCACAAGAG
CCAAAGGAAGGTTCAGCAAATTGGTCTCGCTTGCTCGTTGTTGATAAATAATAATTACCT
GAATGACGCTTTTGTTTGTTGGTTCTGCCTCTGCGTATTCCATCTGGTTCCATTAAGAGA
AGGAATGTTATGTGGTAAGTGTGCATACAATCCAAGAATTGCTCGCAGAGAAATTTCAGT
TTAAGCATCCAGGTTAAGTACGGCAAGAATTTGCATAAGTTTGATAACAACGTAACAAGT
CCTCAATGAGCGGTCTATTGCTTATATGAGCAACTGAACATGTAATTGAGACTTTGTTCC
CCTCAAGGAAATGAAAAAATTAACTAGCACAGAATCTGGAAACTTTGACATTGGTAATCA
AAAGGACTGTATATATCAGGCATGATGATAATAAGGCTGGGAAAAACTGTAGATACCAGG
TTTGATTCACTAAAGTTCACCAAAAAACTGTAGAAGTTTTTAAACAGATGACGTGAGCTC
TACCCTTAAGAGGAAGAGAACTGCAACCACAAAGAGCAAAAGCACTAGGAACAACTGCTT
TAAATTTTCTTCAGAATAAGGAGAAAGCAAAATGCCAGGATTGGCCACATACAAGGTACA
AAAGGACAGCAGCAACCAGCCAAGAAACCATCAAAGTTTACCTGAACAAAAAAGATACGT
TGTGAAACAGGAACTGAACTACTCATCTAATCAACTGTAAAAATAAAGAAACAAAATCTG
GAGGAAAATTGAATCGAAATGACGTAGATGAAGTTGGTTGTGCGCCTAACAGCAGCCATT
TCCATCATCTTAAAATATTGCAGCAGATGAGGAAGAATACCAGCACTAAATTAACGAGTA
TACACTTGATCAAGAAGATGGTATACCATTTTAATCATAGAAAACATCACACAAAAGAGG
GGGAACAAAATATCGAAGAAATACATCCGATAACCATCCATTTCCTTCTAAAACTGACTA
GGAAGAGCAAAATAAAATTGACCGCTATCCTCTAAAACCCAACCACAAATATGGAAATCG
GGACAGAAAACAAAGGGGAAAGGAGAAAAAAAAAACTGAAGACCATAGATGAGATGGAAC
CCTTACACAGAAGCTGGAGACCATCCATAGCAGTTGAAAAATTCAGCAGGAAAACAGAAA
CACACACCCCACACAGGCGATTCCCAGTCATAAGCACAAGGATGAAATGATGAAAGAATA
CCAAAATGCAGGAGCAAACAAAGCGATCCGGGATTCACCATGAACGAAGGAGATGCAAGG
AAAAAAAATACTGGCATATCATATCACACGATGAGAGTGATAGAAAAGAGAGAGCAAACT
AACCAGGATCAATGAGTAGCCGCAGCAGCGAGCGAGAGGCAACAAGAGCACAGCAAAGAA
GGCGAAGAGCTTCTTCTATGCAGGCGAGCGTTGGTTGGGCAATGAAAGGGC
>Y41_T41Xin-3
GGTTTATTTTGGGACGGAGGGAGTAGCATTTAAATTCAATGCTTATTTTATTTTTAAATC
TAGTGTAGTCATCAAATCCATAGTAGTCAAATCAAATGCTACATAACCTGAATTCAACGA
TCAACGACATACATAGGAGTAAGTACCAGTACCAGAGCTCTTCGACCGTCTGCCTAAGCC
TAACACACATGACACATGGACACCGAACACAACCGTAGTTCACTGCAAAGGTAGCACTAC
TGGTAGGCTAGTAGCAAAGCTGATGAGAGCAGCGGCCGCAGATTCACAGCACGATGGGGT
CGGACGACTGCGAGCCCTTCCCTCCCACGCGCCTGAACCTCTTCGCCTGCACGCAGCTCC
GGCTGCTCCGCCGCACCGCGCCGCCGCCGCCGCCGCCTGATCCCTTCGCCGCCCCGTCCT
CCTCCTCCCGCCGCCGCCGCCGCCGCCACTTCTGCTCCTCCTCCTCCTCCTCCTCCTCAT
CCTGCTGCTGCTGCTCATCAGACCGCTCCTTCGGCGGCACGGCGTCGTCGTCGTCGGCGT
CGCCGCGCACGATCCCCGGAGCCTCCGCGTCCCCCGTGCCATGCGGCGCTTCCTGCTCGC
GCGGTGGCATCACAGCCAGGGGAGGGATCACCGCGATCACCTGGGGCTGGGGCTGTGGCG
CGGCGTCGCCTCGCTTAAGCGGCGGAGCAGGAGGGGAGGCCTCGATGAGACCGCGGATCC
TGGACAGGGACGTCGCCAGCTCGGCGGGGAGGCGGTGTTGCTCCAGAAACCGCGCGACGG
TCGGGAGCTCCTCCCTGACGCCCTCCACCTGCATGAACCGATCCAATCGATCACAACAAC
GAAACGCACGATGCAATCACCCGAACTGAACCGCGATGACACGCTCACGTCAATGTGACA
GCTTCCTCAGCACGAGTGTTAGGGAGATGGATTCTAATCTAATCACTCGGTGCATGTCTA
CACGTTTATTATACGTTAGCTATATGACTATGATTTTTTTTTAAAAAAATGACAAGATAG
ATTGATAACAAACATGCCAGCAAATTCGACTTCTGTAAGTTATAACAATGATAACAAAGT
TAATTGTGAATATATCTATACTAATTAAAATTTAATTTGCTACTTTTATTACAATTTAAA
TAAGTAAAATTTGAGCTTGCATATTTGTAGAATAACATATTATTACATATGAATCTATCT
TGTTATTTTTTTTTAATTTTTTTATAACCATTTAGTTGATAGTATGTAGCAAGAGGGTGG
ATGTCCACGTAAGTGATTAAAAGTGTTTCACCGACAGGTAGTTTTACCACGGATATCAGG
CTGAGCCCAAGGGAAGCTCGAGCCATGGTCGCCGGAGTGAAAACATCTGCGGCGGCGGCG
GCGGCGGCATCTGCTGTATGACCATGATCACCACCATCTGCAGCGTTGATCAGCTGCTGG
AACCGTTCGATCTCTGAAGCGTACATCAGGCTCCAGTCCACTGCCGGGTTCCACAGCTGC
CGCTGGAACGCGGGGACATCGTTGAGCGGGCGATGCTGTTCTTGCCCAAACTGGCGAGCG
AACCGGTCCGGGGCGTAGATTTCCTTGAGGTTGAAGCTGACCAGCCATGTTCTGGAGAAG
CAGAGGTTATCCGGAGCAGCGCAATGCTTCGGAATGGATGCAGGATCAACGCCCTTGTAG
GGCTCCCAGTTGACCTGAAGTTGTTGTTCATATCATCATATGGTCTCAAATCAAATGGCA
AGGGAAAGGATGAAATGCTGAACACAAAACTGTGGTGATGACTGATGAGAATCACAACTC
AGATGGATAGACTTTTACATCAGAAACTTGAAGCAGGCTGAAGGCTTTCCTGATGTCTGA
AACGTTCTTGGCCGGTTGAGAGATCGTGCTCCCTGTCCACTTGAGTACTCGTGGGAAGAT
GTGTTCTGGAGGATCATACATGTCAGGGCGCAATGCCGGAATATACTCATATATCCAGCC
CTACAGACAGATATTCAGAATATATCAGAACATTTTCGCAATGGACACAGTGAAGGCACA
AGTCACAAACTTGGTCTGTAAGGTAAAATTTTGTGAGAAACAAAAATGGAGAATTTTGTT
ATTTCCTATCATCTTTATGCCTTACTATCAATTACAATTCTCATGTTGAAGTTCATTAAT
CCTTTTCAGAAAATATGAACAGATCATAACAATCAAAATAGTTTTTTGATAGTTTCATAG
AACTGGAAGATCATTTCCTACTCGAAATTCAAGTGATATTTTCCTATACAATGGTTTTGT
TAAACATACCATGAGCAAAGCCGCGCTACCGAATAGCCTTTTTCTGGCAGAATGGGCCAC
GGCGATGGAGAGAGCCTTGTAGAGATGAGCAAGAGCAGCAGCACCCCAAGCATATTCCTG
TACCTTGTCAAAGTCTGACAGAAGTGGCAAATACTTTGGTGAGACATAGCCCCTGTCCCT
CTCTGGAAGTAAGGCTGATCCAATCAAGAACAGGAGATATGCCCTGGTGCCATACATGAT
CTGATCATTGGTGGGGCGTTCCGGGATCCGGCTAAACTTGGATTGCAGCCAAGAGAGCTT
CACATGGCTGCCCCTGCAGTCCCTGCAATCAGGCACTTGCCCCAGATACTGGAAGCAGAG
GTCTTCGACCGACTTGTTGAGCACAGCTCCGGTTGTCACCACACGGCCTGTCACCGGAAT
CCCCAGTATGTAGGCGGCGTCCCTGAGTGAGGGTGCCATTTCAAAGCCATTGAGCTGAGC
AGTGTTGGTCTCCTTGCTCCACAGCTCGAAGAATGCCATGAGCGCGATGCGATCGATGAC
TAGGCCTGCTGTGTGTATCAGGTTGCCGAGCCCGCTTGCATCGACCAATTGTTGCTGCTG
CTCATTCAGCTTCCATGTGTCGAGTCTCTCCGTCGTCTGGCATACGGTTAGTTCATGGGT
TCCCTGTATGTTTGAGCATCAAAATGTTATGATTTAGGTACAAACTATATATCACAAGAG
CCAAAGGAAGGTTCAGCAAATTGGTCTCGCTTGCTCGTTGTTGATAAATAATAATTACCT
GAATGACGCTTTTGTTTGTTGGTTCTGCCTCTGCGTATTCCATCTGGTTCCATTAAGAGA
AGGAATGTTATGTGGTAAGTGTGCATACAATCCAAGAATTGCTCGCAGAGAAATTTCAGT
TTAAGCATCCAGGTTAAGTACGGCAAGAATTTGCATAAGTTTGATAACAACGTAACAAGT
CCTCAATGAGCGGTCTATTGCTTATATGAGCAACTGAACATGTAATTGAGACTTTGTTCC
CCTCAAGGAAATGAAAAAATTAACTAGCACAGAATCTGGAAACTTTGACATTGGTAATCA
AAAGGACTGTATATATCAGGCATGATGATAATAAGGCTGGGAAAAACTGTAGATACCAGG
TTTGATTCACTAAAGTTCACCAAAAAACTGTAGAAGTTTTTAAACAGATGACGTGAGCTC
TACCCTTAAGAGGAAGAGAACTGCAACCACAAAGAGCAAAAGCACTAGGAACAACTGCTT
TAAATTTTCTTCAGAATAAGGAGAAAGCAAAATGCCAGGATTGGCCACATACAAGGTACA
AAAGGACAGCAGCAACCAGCCAAGAAACCATCAAAGTTTACCTGAACAAAAAAGATACGT
TGTGAAACAGGAACTGAACTACTCATCTAATCAACTGTAAAAATAAAGAAACAAAATCTG
GAGGAAAATTGAATCGAAATGACGTAGATGAAGTTGGTTGTGCGCCTAACAGCAGCCATT
TCCATCATCTTAAAATATTGCAGCAGATGAGGAAGAATACCAGCACTAAATTAACGAGTA
TACACTTGATCAAGAAGATGGTATACCATTTTAATCATAGAAAACATCACACAAAAGAGG
GGGAACAAAATATCGAAGAAATACATCCGATAACCATCCATTTCCTTCTAAAACTGACTA
GGAAGAGCAAAATAAAATTGACCGCTATCCTCTAAAACCCAACCACAAATATGGAAATCG
GGACAGAAAACAAAGGGGAAAGGAGAAAAAAAAAACTGAAGACCATAGATGAGATGGAAC
CCTTACACAGAAGCTGGAGACCATCCATAGCAGTTGAAAAATTCAGCAGGAAAACAGAAA
CACACACCCCACACAGGCGATTCCCAGTCATAAGCACAAGGATGAAATGATGAAAGAATA
CCAAAATGCAGGAGCAAACAAAGCGATCCGGGATTCACCATGAACGAAGGAGATGCAAGG
AAAAAAAATACTGGCATATCATATCACACGATGAGAGTGATAGAAAAGAGAGAGCAAACT
AACCAGGATCAATGAGTAGCCGCAGCAGCGAGCGAGAGGCAACAAGAGCACAGCAAAGAA
GGCGAAGAGCTTCTTCTATGCAGGCGAGCGTTGGTTGGGCAATGAAAGGGC
>Y42_T41Xin-4
GGTTTATTTTGGGACGGAGGGAGTAGCATTTAAATTCAATGCTTATTTTATTTTTAAATC
TAGTGTAGTCATCAAATCCATAGTAGTCAAATCAAATGCTACATAACCTGAATTCAACGA
TCAACGACATACATAGGAGTAAGTACCAGTACCAGAGCTCTTCGACCGTCTGCCTAAGCC
TAACACACATGACACATGGACACCGAACACAACCGTAGTTCACTGCAAAGGTAGCACTAC
TGGTAGGCTAGTAGCAAAGCTGATGAGAGCAGCGGCCGCAGATTCACAGCACGATGGGGT
CGGACGACTGCGAGCCCTTCCCTCCCACGCGCCTGAACCTCTTCGCCTGCACGCAGCTCC
GGCTGCTCCGCCGCACCGCGCCGCCGCCGCCGCCGCCTGATCCCTTCGCCGCCCCGTCCT
CCTCCTCCCGCCGCCGCCGCCGCCGCCACTTCTGCTCCTCCTCCTCCTCCTCCTCCTCAT
CCTGCTGCTGCTGCTCATCAGACCGCTCCTTCGGCGGCACGGCGTCGTCGTCGTCGGCGT
CGCCGCGCACGATCCCCGGAGCCTCCGCGTCCCCCGTGCCATGCGGCGCTTCCTGCTCGC
GCGGTGGCATCACAGCCAGGGGAGGGATCACCGCGATCACCTGGGGCTGGGGCTGTGGCG
CGGCGTCGCCTCGCTTAAGCGGCGGAGCAGGAGGGGAGGCCTCGATGAGACCGCGGATCC
TGGACAGGGACGTCGCCAGCTCGGCGGGGAGGCGGTGTTGCTCCAGAAACCGCGCGACGG
TCGGGAGCTCCTCCCTGACGCCCTCCACCTGCATGAACCGATCCAATCGATCACAACAAC
GAAACGCACGATGCAATCACCCGAACTGAACCGCGATGACACGCTCACGTCAATGTGACA
GCTTCCTCAGCACGAGTGTTAGGGAGATGGATTCTAATCTAATCACTCGGTGCATGTCTA
CACGTTTATTATACGTTAGCTATATGACTATGATTTTTTTTTAAAAAAATGACAAGATAG
ATTGATAACAAACATGCCAGCAAATTCGACTTCTGTAAGTTATAACAATGATAACAAAGT
TAATTGTGAATATATCTATACTAATTAAAATTTAATTTGCTACTTTTATTACAATTTAAA
TAAGTAAAATTTGAGCTTGCATATTTGTAGAATAACATATTATTACATATGAATCTATCT
TGTTATTTTTTTTTAATTTTTTTATAACCATTTAGTTGATAGTATGTAGCAAGAGGGTGG
ATGTCCACGTAAGTGATTAAAAGTGTTTCACCGACAGGTAGTTTTACCACGGATATCAGG
CTGAGCCCAAGGGAAGCTCGAGCCATGGTCGCCGGAGTGAAAACATCTGCGGCGGCGGCG
GCGGCGGCATCTGCTGTATGACCATGATCACCACCATCTGCAGCGTTGATCAGCTGCTGG
AACCGTTCGATCTCTGAAGCGTACATCAGGCTCCAGTCCACTGCCGGGTTCCACAGCTGC
CGCTGGAACGCGGGGACATCGTTGAGCGGGCGATGCTGTTCTTGCCCAAACTGGCGAGCG
AACCGGTCCGGGGCGTAGATTTCCTTGAGGTTGAAGCTGACCAGCCATGTTCTGGAGAAG
CAGAGGTTATCCGGAGCAGCGCAATGCTTCGGAATGGATGCAGGATCAACGCCCTTGTAG
GGCTCCCAGTTGACCTGAAGTTGTTGTTCATATCATCATATGGTCTCAAATCAAATGGCA
AGGGAAAGGATGAAATGCTGAACACAAAACTGTGGTGATGACTGATGAGAATCACAACTC
AGATGGATAGACTTTTACATCAGAAACTTGAAGCAGGCTGAAGGCTTTCCTGATGTCTGA
AACGTTCTTGGCCGGTTGAGAGATCGTGCTCCCTGTCCACTTGAGTACTCGTGGGAAGAT
GTGTTCTGGAGGATCATACATGTCAGGGCGCAATGCCGGAATATACTCATATATCCAGCC
CTACAGACAGATATTCAGAATATATCAGAACATTTTCGCAATGGACACAGTGAAGGCACA
AGTCACAAACTTGGTCTGTAAGGTAAAATTTTGTGAGAAACAAAAATGGAGAATTTTGTT
ATTTCCTATCATCTTTATGCCTTACTATCAATTACAATTCTCATGTTGAAGTTCATTAAT
CCTTTTCAGAAAATATGAACAGATCATAACAATCAAAATAGTTTTTTGATAGTTTCATAG
AACTGGAAGATCATTTCCTACTCGAAATTCAAGTGATATTTTCCTATACAATGGTTTTGT
TAAACATACCATGAGCAAAGCCGCGCTACCGAATAGCCTTTTTCTGGCAGAATGGGCCAC
GGCGATGGAGAGAGCCTTGTAGAGATGAGCAAGAGCAGCAGCACCCCAAGCATATTCCTG
TACCTTGTCAAAGTCTGACAGAAGTGGCAAATACTTTGGTGAGACATAGCCCCTGTCCCT
CTCTGGAAGTAAGGCTGATCCAATCAAGAACAGGAGATATGCCCTGGTGCCATACATGAT
CTGATCATTGGTGGGGCGTTCCGGGATCCGGCTAAACTTGGATTGCAGCCAAGAGAGCTT
CACATGGCTGCCCCTGCAGTCCCTGCAATCAGGCACTTGCCCCAGATACTGGAAGCAGAG
GTCTTCGACCGACTTGTTGAGCACAGCTCCGGTTGTCACCACACGGCCTGTCACCGGAAT
CCCCAGTATGTAGGCGGCGTCCCTGAGTGAGGGTGCCATTTCAAAGCCATTGAGCTGAGC
AGTGTTGGTCTCCTTGCTCCACAGCTCGAAGAATGCCATGAGCGCGATGCGATCGATGAC
TAGGCCTGCTGTGTGTATCAGGTTGCCGAGCCCGCTTGCATCGACCAATTGTTGCTGCTG
CTCATTCAGCTTCCATGTGTCGAGTCTCTCCGTCGTCTGGCATACGGTTAGTTCATGGGT
TCCCTGTATGTTTGAGCATCAAAATGTTATGATTTAGGTACAAACTATATATCACAAGAG
CCAAAGGAAGGTTCAGCAAATTGGTCTCGCTTGCTCGTTGTTGATAAATAATAATTACCT
GAATGACGCTTTTGTTTGTTGGTTCTGCCTCTGCGTATTCCATCTGGTTCCATTAAGAGA
AGGAATGTTATGTGGTAAGTGTGCATACAATCCAAGAATTGCTCGCAGAGAAATTTCAGT
TTAAGCATCCAGGTTAAGTACGGCAAGAATTTGCATAAGTTTGATAACAACGTAACAAGT
CCTCAATGAGCGGTCTATTGCTTATATGAGCAACTGAACATGTAATTGAGACTTTGTTCC
CCTCAAGGAAATGAAAAAATTAACTAGCACAGAATCTGGAAACTTTGACATTGGTAATCA
AAAGGACTGTATATATCAGGCATGATGATAATAAGGCTGGGAAAAACTGTAGATACCAGG
TTTGATTCACTAAAGTTCACCAAAAAACTGTAGAAGTTTTTAAACAGATGACGTGAGCTC
TACCCTTAAGAGGAAGAGAACTGCAACCACAAAGAGCAAAAGCACTAGGAACAACTGCTT
TAAATTTTCTTCAGAATAAGGAGAAAGCAAAATGCCAGGATTGGCCACATACAAGGTACA
AAAGGACAGCAGCAACCAGCCAAGAAACCATCAAAGTTTACCTGAACAAAAAAGATACGT
TGTGAAACAGGAACTGAACTACTCATCTAATCAACTGTAAAAATAAAGAAACAAAATCTG
GAGGAAAATTGAATCGAAATGACGTAGATGAAGTTGGTTGTGCGCCTAACAGCAGCCATT
TCCATCATCTTAAAATATTGCAGCAGATGAGGAAGAATACCAGCACTAAATTAACGAGTA
TACACTTGATCAAGAAGATGGTATACCATTTTAATCATAGAAAACATCACACAAAAGAGG
GGGAACAAAATATCGAAGAAATACATCCGATAACCATCCATTTCCTTCTAAAACTGACTA
GGAAGAGCAAAATAAAATTGACCGCTATCCTCTAAAACCCAACCACAAATATGGAAATCG
GGACAGAAAACAAAGGGGAAAGGAGAAAAAAAAAACTGAAGACCATAGATGAGATGGAAC
CCTTACACAGAAGCTGGAGACCATCCATAGCAGTTGAAAAATTCAGCAGGAAAACAGAAA
CACACACCCCACACAGGCGATTCCCAGTCATAAGCACAAGGATGAAATGATGAAAGAATA
CCAAAATGCAGGAGCAAACAAAGCGATCCGGGATTCACCATGAACGAAGGAGATGCAAGG
AAAAAAAATACTGGCATATCATATCACACGATGAGAGTGATAGAAAAGAGAGAGCAAACT
AACCAGGATCAATGAGTAGCCGCAGCAGCGAGCGAGAGGCAACAAGAGCACAGCAAAGAA
GGCGAAGAGCTTCTTCTATGCAGGCGAGCGTTGGTTGGGCAATGAAAGGGC
>Y43_T41-F50-5
GGTTTATTTTGGGACGGAGGGAGTAGCATTTAAATTCAATGCTTATTTTATTTTTAAATC
TAGTGTAGTCATCAAATCCATAGTAGTCAAATCAAATGCTACATAACCTGAATTCAACGA
TCAACGACATACATAGGAGTAAGTACCAGTACCAGAGCTCTTCGACCGTCTGCCTAAGCC
TAACACACATGACACATGGACACCGAACACAACCGTAGTTCACTGCAAAGGTAGCACTAC
TGGTAGGCTAGTAGCAAAGCTGATGAGAGCAGCGGCCGCAGATTCACAGCACGATGGGGT
CGGACGACTGCGAGCCCTTCCCTCCCACGCGCCTGAACCTCTTCGCCTGCACGCAGCTCC
GGCTGCTCCGCCGCACCGCGCCGCCGCCGCCGCCGCCTGATCCCTTCGCCGCCCCGTCCT
CCTCCTCCCGCCGCCGCCGCCGCCGCCACTTCTGCTCCTCCTCCTCCTCCTCCTCCTCAT
CCTGCTGCTGCTGCTCATCAGACCGCTCCTTCGGCGGCACGGCGTCGTCGTCGTCGGCGT
CGCCGCGCACGATCCCCGGAGCCTCCGCGTCCCCCGTGCCATGCGGCGCTTCCTGCTCGC
GCGGTGGCATCACAGCCAGGGGAGGGATCACCGCGATCACCTGGGGCTGGGGCTGTGGCG
CGGCGTCGCCTCGCTTAAGCGGCGGAGCAGGAGGGGAGGCCTCGATGAGACCGCGGATCC
TGGACAGGGACGTCGCCAGCTCGGCGGGGAGGCGGTGTTGCTCCAGAAACCGCGCGACGG
TCGGGAGCTCCTCCCTGACGCCCTCCACCTGCATGAACCGATCCAATCGATCACAACAAC
GAAACGCACGATGCAATCACCCGAACTGAACCGCGATGACACGCTCACGTCAATGTGACA
GCTTCCTCAGCACGAGTGTTAGGGAGATGGATTCTAATCTAATCACTCGGTGCATGTCTA
CACGTTTATTATACGTTAGCTATATGACTATGATTTTTTTTTAAAAAAATGACAAGATAG
ATTGATAACAAACATGCCAGCAAATTCGACTTCTGTAAGTTATAACAATGATAACAAAGT
TAATTGTGAATATATCTATACTAATTAAAATTTAATTTGCTACTTTTATTACAATTTAAA
TAAGTAAAATTTGAGCTTGCATATTTGTAGAATAACATATTATTACATATGAATCTATCT
TGTTATTTTTTTTTAATTTTTTTATAACCATTTAGTTGATAGTATGTAGCAAGAGGGTGG
ATGTCCACGTAAGTGATTAAAAGTGTTTCACCGACAGGTAGTTTTACCACGGATATCAGG
CTGAGCCCAAGGGAAGCTCGAGCCATGGTCGCCGGAGTGAAAACATCTGCGGCGGCGGCG
GCGGCGGCATCTGCTGTATGACCATGATCACCACCATCTGCAGCGTTGATCAGCTGCTGG
AACCGTTCGATCTCTGAAGCGTACATCAGGCTCCAGTCCACTGCCGGGTTCCACAGCTGC
CGCTGGAACGCGGGGACATCGTTGAGCGGGCGATGCTGTTCTTGCCCAAACTGGCGAGCG
AACCGGTCCGGGGCGTAGATTTCCTTGAGGTTGAAGCTGACCAGCCATGTTCTGGAGAAG
CAGAGGTTATCCGGAGCAGCGCAATGCTTCGGAATGGATGCAGGATCAACGCCCTTGTAG
GGCTCCCAGTTGACCTGAAGTTGTTGTTCATATCATCATATGGTCTCAAATCAAATGGCA
AGGGAAAGGATGAAATGCTGAACACAAAACTGTGGTGATGACTGATGAGAATCACAACTC
AGATGGATAGACTTTTACATCAGAAACTTGAAGCAGGCTGAAGGCTTTCCTGATGTCTGA
AACGTTCTTGGCCGGTTGAGAGATCGTGCTCCCTGTCCACTTGAGTACTCGTGGGAAGAT
GTGTTCTGGAGGATCATACATGTCAGGGCGCAATGCCGGAATATACTCATATATCCAGCC
CTACAGACAGATATTCAGAATATATCAGAACATTTTCGCAATGGACACAGTGAAGGCACA
AGTCACAAACTTGGTCTGTAAGGTAAAATTTTGTGAGAAACAAAAATGGAGAATTTTGTT
ATTTCCTATCATCTTTATGCCTTACTATCAATTACAATTCTCATGTTGAAGTTCATTAAT
CCTTTTCAGAAAATATGAACAGATCATAACAATCAAAATAGTTTTTTGATAGTTTCATAG
AACTGGAAGATCATTTCCTACTCGAAATTCAAGTGATATTTTCCTATACAATGGTTTTGT
TAAACATACCATGAGCAAAGCCGCGCTACCGAATAGCCTTTTTCTGGCAGAATGGGCCAC
GGCGATGGAGAGAGCCTTGTAGAGATGAGCAAGAGCAGCAGCACCCCAAGCATATTCCTG
TACCTTGTCAAAGTCTGACAGAAGTGGCAAATACTTTGGTGAGACATAGCCCCTGTCCCT
CTCTGGAAGTAAGGCTGATCCAATCAAGAACAGGAGATATGCCCTGGTGCCATACATGAT
CTGATCATTGGTGGGGCGTTCCGGGATCCGGCTAAACTTGGATTGCAGCCAAGAGAGCTT
CACATGGCTGCCCCTGCAGTCCCTGCAATCAGGCACTTGCCCCAGATACTGGAAGCAGAG
GTCTTCGACCGACTTGTTGAGCACAGCTCCGGTTGTCACCACACGGCCTGTCACCGGAAT
CCCCAGTATGTAGGCGGCGTCCCTGAGTGAGGGTGCCATTTCAAAGCCATTGAGCTGAGC
AGTGTTGGTCTCCTTGCTCCACAGCTCGAAGAATGCCATGAGCGCGATGCGATCGATGAC
TAGGCCTGCTGTGTGTATCAGGTTGCCGAGCCCGCTTGCATCGACCAATTGTTGCTGCTG
CTCATTCAGCTTCCATGTGTCGAGTCTCTCCGTCGTCTGGCATACGGTTAGTTCATGGGT
TCCCTGTATGTTTGAGCATCAAAATGTTATGATTTAGGTACAAACTATATATCACAAGAG
CCAAAGGAAGGTTCAGCAAATTGGTCTCGCTTGCTCGTTGTTGATAAATAATAATTACCT
GAATGACGCTTTTGTTTGTTGGTTCTGCCTCTGCGTATTCCATCTGGTTCCATTAAGAGA
AGGAATGTTATGTGGTAAGTGTGCATACAATCCAAGAATTGCTCGCAGAGAAATTTCAGT
TTAAGCATCCAGGTTAAGTACGGCAAGAATTTGCATAAGTTTGATAACAACGTAACAAGT
CCTCAATGAGCGGTCTATTGCTTATATGAGCAACTGAACATGTAATTGAGACTTTGTTCC
CCTCAAGGAAATGAAAAAATTAACTAGCACAGAATCTGGAAACTTTGACATTGGTAATCA
AAAGGACTGTATATATCAGGCATGATGATAATAAGGCTGGGAAAAACTGTAGATACCAGG
TTTGATTCACTAAAGTTCACCAAAAAACTGTAGAAGTTTTTAAACAGATGACGTGAGCTC
TACCCTTAAGAGGAAGAGAACTGCAACCACAAAGAGCAAAAGCACTAGGAACAACTGCTT
TAAATTTTCTTCAGAATAAGGAGAAAGCAAAATGCCAGGATTGGCCACATACAAGGTACA
AAAGGACAGCAGCAACCAGCCAAGAAACCATCAAAGTTTACCTGAACAAAAAAGATACGT
TGTGAAACAGGAACTGAACTACTCATCTAATCAACTGTAAAAATAAAGAAACAAAATCTG
GAGGAAAATTGAATCGAAATGACGTAGATGAAGTTGGTTGTGCGCCTAACAGCAGCCATT
TCCATCATCTTAAAATATTGCAGCAGATGAGGAAGAATACCAGCACTAAATTAACGAGTA
TACACTTGATCAAGAAGATGGTATACCATTTTAATCATAGAAAACATCACACAAAAGAGG
GGGAACAAAATATCGAAGAAATACATCCGATAACCATCCATTTCCTTCTAAAACTGACTA
GGAAGAGCAAAATAAAATTGACCGCTATCCTCTAAAACCCAACCACAAATATGGAAATCG
GGACAGAAAACAAAGGGGAAAGGAGAAAAAAAAAACTGAAGACCATAGATGAGATGGAAC
CCTTACACAGAAGCTGGAGACCATCCATAGCAGTTGAAAAATTCAGCAGGAAAACAGAAA
CACACACCCCACACAGGCGATTCCCAGTCATAAGCACAAGGATGAAATGATGAAAGAATA
CCAAAATGCAGGAGCAAACAAAGCGATCCGGGATTCACCATGAACGAAGGAGATGCAAGG
AAAAAAAATACTGGCATATCATATCACACGATGAGAGTGATAGAAAAGAGAGAGCAAACT
AACCAGGATCAATGAGTAGCCGCAGCAGCGAGCGAGAGGCAACAAGAGCACAGCAAAGAA
GGCGAAGAGCTTCTTCTATGCAGGCGAGCGTTGGTTGGGCAATGAAAGGGC
>Y46_E252
GGTTTATTTTGGGACGGAGGGAGTAGCATTTAAATTCAATGCTTATTTTATTTTTAAATC
TAGTGTAGTCATCAAATCCATAGTAGTCAAATCAAATGCTACATAACCTGAATTCAACGA
TCAACGACATACATAGGAGTAAGTACCAGTACCAGAGCTCTTCGACCGTCTGCCTAAGCC
TAACACACATGACACATGGACACCGAACACAACCGTAGTTCACTGCAAAGGTAGCACTAC
TGGTAGGCTAGTAGCAAAGCTGATGAGAGCAGCGGCCGCAGATTCACAGCACGATGGGGT
CGGACGACTGCGAGCCCTTCCCTCCCACGCGCCTGAACCTCTTCGCCTGCACGCAGCTCC
GGCTGCTCCGCCGCACCGCGCCGCCGCCGCCGCCGCCTGATCCCTTCGCCGCCCCGTCCT
CCTCCTCCCGCCGCCGCCGCCGCCGCCACTTCTGCTCCTCCTCCTCCTCCTCCTCCTCAT
CCTGCTGCTGCTGCTCATCAGACCGCTCCTTCGGCGGCACGGCGTCGTCGTCGTCGGCGT
CGCCGCGCACGATCCCCGGAGCCTCCGCGTCCCCCGTGCCATGCGGCGCTTCCTGCTCGC
GCGGTGGCATCACAGCCAGGGGAGGGATCACCGCGATCACCTGGGGCTGGGGCTGTGGCG
CGGCGTCGCCTCGCTTAAGCGGCGGAGCAGGAGGGGAGGCCTCGATGAGACCGCGGATCC
TGGACAGGGACGTCGCCAGCTCGGCGGGGAGGCGGTGTTGCTCCAGAAACCGCGCGACGG
TCGGGAGCTCCTCCCTGACGCCCTCCACCTGCATGAACCGATCCAATCGATCACAACAAC
GAAACGCACGATGCAATCACCCGAACTGAACCGCGATGACACGCTCACGTCAATGTGACA
GCTTCCTCAGCACGAGTGTTAGGGAGATGGATTCTAATCTAATCACTCGGTGCATGTCTA
CACGTTTATTATACGTTAGCTATATGACTATGATTTTTTTTTAAAAAAATGACAAGATAG
ATTGATAACAAACATGCCAGCAAATTCGACTTCTGTAAGTTATAACAATGATAACAAAGT
TAATTGTGAATATATCTATACTAATTAAAATTTAATTTGCTACTTTTATTACAATTTAAA
TAAGTAAAATTTGAGCTTGCATATTTGTAGAATAACATATTATTACATATGAATCTATCT
TGTTATTTTTTTTTAATTTTTTTATAACCATTTAGTTGATAGTATGTAGCAAGAGGGTGG
ATGTCCACGTAAGTGATTAAAAGTGTTTCACCGACAGGTAGTTTTACCACGGATATCAGG
CTGAGCCCAAGGGAAGCTCGAGCCATGGTCGCCGGAGTGAAAACATCTGCGGCGGCGGCG
GCGGCGGCATCTGCTGTATGACCATGATCACCACCATCTGCAGCGTTGATCAGCTGCTGG
AACCGTTCGATCTCTGAAGCGTACATCAGGCTCCAGTCCACTGCCGGGTTCCACAGCTGC
CGCTGGAACGCGGGGACATCGTTGAGCGGGCGATGCTGTTCTTGCCCAAACTGGCGAGCG
AACCGGTCCGGGGCGTAGATTTCCTTGAGGTTGAAGCTGACCAGCCATGTTCTGGAGAAG
CAGAGGTTATCCGGAGCAGCGCAATGCTTCGGAATGGATGCAGGATCAACGCCCTTGTAG
GGCTCCCAGTTGACCTGAAGTTGTTGTTCATATCATCATATGGTCTCAAATCAAATGGCA
AGGGAAAGGATGAAATGCTGAACACAAAACTGTGGTGATGACTGATGAGAATCACAACTC
AGATGGATAGACTTTTACATCAGAAACTTGAAGCAGGCTGAAGGCTTTCCTGATGTCTGA
AACGTTCTTGGCCGGTTGAGAGATCGTGCTCCCTGTCCACTTGAGTACTCGTGGGAAGAT
GTGTTCTGGAGGATCATACATGTCAGGGCGCAATGCCGGAATATACTCATATATCCAGCC
CTACAGACAGATATTCAGAATATATCAGAACATTTTCGCAATGGACACAGTGAAGGCACA
AGTCACAAACTTGGTCTGTAAGGTAAAATTTTGTGAGAAACAAAAATGGAGAATTTTGTT
ATTTCCTATCATCTTTATGCCTTACTATCAATTACAATTCTCATGTTGAAGTTCATTAAT
CCTTTTCAGAAAATATGAACAGATCATAACAATCAAAATAGTTTTTTGATAGTTTCATAG
AACTGGAAGATCATTTCCTACTCGAAATTCAAGTGATATTTTCCTATACAATGGTTTTGT
TAAACATACCATGAGCAAAGCCGCGCTACCGAATAGCCTTTTTCTGGCAGAATGGGCCAC
GGCGATGGAGAGAGCCTTGTAGAGATGAGCAAGAGCAGCAGCACCCCAAGCATATTCCTG
TACCTTGTCAAAGTCTGACAGAAGTGGCAAATACTTTGGTGAGACATAGCCCCTGTCCCT
CTCTGGAAGTAAGGCTGATCCAATCAAGAACAGGAGATATGCCCTGGTGCCATACATGAT
CTGATCATTGGTGGGGCGTTCCGGGATCCGGCTAAACTTGGATTGCAGCCAAGAGAGCTT
CACATGGCTGCCCCTGCAGTCCCTGCAATCAGGCACTTGCCCCAGATACTGGAAGCAGAG
GTCTTCGACCGACTTGTTGAGCACAGCTCCGGTTGTCACCACACGGCCTGTCACCGGAAT
CCCCAGTATGTAGGCGGCGTCCCTGAGTGAGGGTGCCATTTCAAAGCCATTGAGCTGAGC
AGTGTTGGTCTCCTTGCTCCACAGCTCGAAGAATGCCATGAGCGCGATGCGATCGATGAC
TAGGCCTGCTGTGTGTATCAGGTTGCCGAGCCCGCTTGCATCGACCAATTGTTGCTGCTG
CTCATTCAGCTTCCATGTGTCGAGTCTCTCCGTCGTCTGGCATACGGTTAGTTCATGGGT
TCCCTGTATGTTTGAGCATCAAAATGTTATGATTTAGGTACAAACTATATATCACAAGAG
CCAAAGGAAGGTTCAGCAAATTGGTCTCGCTTGCTCGTTGTTGATAAATAATAATTACCT
GAATGACGCTTTTGTTTGTTGGTTCTGCCTCTGCGTATTCCATCTGGTTCCATTAAGAGA
AGGAATGTTATGTGGTAAGTGTGCATACAATCCAAGAATTGCTCGCAGAGAAATTTCAGT
TTAAGCATCCAGGTTAAGTACGGCAAGAATTTGCATAAGTTTGATAACAACGTAACAAGT
CCTCAATGAGCGGTCTATTGCTTATATGAGCAACTGAACATGTAATTGAGACTTTGTTCC
CCTCAAGGAAATGAAAAAATTAACTAGCACAGAATCTGGAAACTTTGACATTGGTAATCA
AAAGGACTGTATATATCAGGCATGATGATAATAAGGCTGGGAAAAACTGTAGATACCAGG
TTTGATTCACTAAAGTTCACCAAAAAACTGTAGAAGTTTTTAAACAGATGACGTGAGCTC
TACCCTTAAGAGGAAGAGAACTGCAACCACAAAGAGCAAAAGCACTAGGAACAACTGCTT
TAAATTTTCTTCAGAATAAGGAGAAAGCAAAATGCCAGGATTGGCCACATACAAGGTACA
AAAGGACAGCAGCAACCAGCCAAGAAACCATCAAAGTTTACCTGAACAAAAAAGATACGT
TGTGAAACAGGAACTGAACTACTCATCTAATCAACTGTAAAAATAAAGAAACAAAATCTG
GAGGAAAATTGAATCGAAATGACGTAGATGAAGTTGGTTGTGCGCCTAACAGCAGCCATT
TCCATCATCTTAAAATATTGCAGCAGATGAGGAAGAATACCAGCACTAAATTAACGAGTA
TACACTTGATCAAGAAGATGGTATACCATTTTAATCATAGAAAACATCACACAAAAGAGG
GGGAACAAAATATCGAAGAAATACATCCGATAACCATCCATTTCCTTCTAAAACTGACTA
GGAAGAGCAAAATAAAATTGACCGCTATCCTCTAAAACCCAACCACAAATATGGAAATCG
GGACAGAAAACAAAGGGGAAAGGAGAAAAAAAAAACTGAAGACCATAGATGAGATGGAAC
CCTTACACAGAAGCTGGAGACCATCCATAGCAGTTGAAAAATTCAGCAGGAAAACAGAAA
CACACACCCCACACAGGCGATTCCCAGTCATAAGCACAAGGATGAAATGATGAAAGAATA
CCAAAATGCAGGAGCAAACAAAGCGATCCGGGATTCACCATGAACGAAGGAGATGCAAGG
AAAAAAAATACTGGCATATCATATCACACGATGAGAGTGATAGAAAAGAGAGAGCAAACT
AACCAGGATCAATGAGTAGCCGCAGCAGCGAGCGAGAGGCAACAAGAGCACAGCAAAGAA
GGCGAAGAGCTTCTTCTATGCAGGCGAGCGTTGGTTGGGCAATGAAAGGGC
>Y49_T452
GGTTTATTTTGGGACGGAGGGAGTAGCATTTAAATTCAATGCTTATTTTATTTTTAAATC
TAGTGTAGTCATCAAATCCATAGTAGTCAAATCAAATGCTACATAACCTGAATTCAACGA
TCAACGACATACATAGGAGTAAGTACCAGTACCAGAGCTCTTCGACCGTCTGCCTAAGCC
TAACACACATGACACATGGACACCGAACACAACCGTAGTTCACTGCAAAGGTAGCACTAC
TGGTAGGCTAGTAGCAAAGCTGATGAGAGCAGCGGCCGCAGATTCACAGCACGATGGGGT
CGGACGACTGCGAGCCCTTCCCTCCCACGCGCCTGAACCTCTTCGCCTGCACGCAGCTCC
GGCTGCTCCGCCGCACCGCGCCGCCGCCGCCGCCGCCTGATCCCTTCGCCGCCCCGTCCT
CCTCCTCCCGCCGCCGCCGCCGCCGCCACTTCTGCTCCTCCTCCTCCTCCTCCTCCTCAT
CCTGCTGCTGCTGCTCATCAGACCGCTCCTTCGGCGGCACGGCGTCGTCGTCGTCGGCGT
CGCCGCGCACGATCCCCGGAGCCTCCGCGTCCCCCGTGCCATGCGGCGCTTCCTGCTCGC
GCGGTGGCATCACAGCCAGGGGAGGGATCACCGCGATCACCTGGGGCTGGGGCTGTGGCG
CGGCGTCGCCTCGCTTAAGCGGCGGAGCAGGAGGGGAGGCCTCGATGAGACCGCGGATCC
TGGACAGGGACGTCGCCAGCTCGGCGGGGAGGCGGTGTTGCTCCAGAAACCGCGCGACGG
TCGGGAGCTCCTCCCTGACGCCCTCCACCTGCATGAACCGATCCAATCGATCACAACAAC
GAAACGCACGATGCAATCACCCGAACTGAACCGCGATGACACGCTCACGTCAATGTGACA
GCTTCCTCAGCACGAGTGTTAGGGAGATGGATTCTAATCTAATCACTCGGTGCATGTCTA
CACGTTTATTATACGTTAGCTATATGACTATGATTTTTTTTTAAAAAAATGACAAGATAG
ATTGATAACAAACATGCCAGCAAATTCGACTTCTGTAAGTTATAACAATGATAACAAAGT
TAATTGTGAATATATCTATACTAATTAAAATTTAATTTGCTACTTTTATTACAATTTAAA
TAAGTAAAATTTGAGCTTGCATATTTGTAGAATAACATATTATTACATATGAATCTATCT
TGTTATTTTTTTTTAATTTTTTTATAACCATTTAGTTGATAGTATGTAGCAAGAGGGTGG
ATGTCCACGTAAGTGATTAAAAGTGTTTCACCGACAGGTAGTTTTACCACGGATATCAGG
CTGAGCCCAAGGGAAGCTCGAGCCATGGTCGCCGGAGTGAAAACATCTGCGGCGGCGGCG
GCGGCGGCATCTGCTGTATGACCATGATCACCACCATCTGCAGCGTTGATCAGCTGCTGG
AACCGTTCGATCTCTGAAGCGTACATCAGGCTCCAGTCCACTGCCGGGTTCCACAGCTGC
CGCTGGAACGCGGGGACATCGTTGAGCGGGCGATGCTGTTCTTGCCCAAACTGGCGAGCG
AACCGGTCCGGGGCGTAGATTTCCTTGAGGTTGAAGCTGACCAGCCATGTTCTGGAGAAG
CAGAGGTTATCCGGAGCAGCGCAATGCTTCGGAATGGATGCAGGATCAACGCCCTTGTAG
GGCTCCCAGTTGACCTGAAGTTGTTGTTCATATCATCATATGGTCTCAAATCAAATGGCA
AGGGAAAGGATGAAATGCTGAACACAAAACTGTGGTGATGACTGATGAGAATCACAACTC
AGATGGATAGACTTTTACATCAGAAACTTGAAGCAGGCTGAAGGCTTTCCTGATGTCTGA
AACGTTCTTGGCCGGTTGAGAGATCGTGCTCCCTGTCCACTTGAGTACTCGTGGGAAGAT
GTGTTCTGGAGGATCATACATGTCAGGGCGCAATGCCGGAATATACTCATATATCCAGCC
CTACAGACAGATATTCAGAATATATCAGAACATTTTCGCAATGGACACAGTGAAGGCACA
AGTCACAAACTTGGTCTGTAAGGTAAAATTTTGTGAGAAACAAAAATGGAGAATTTTGTT
ATTTCCTATCATCTTTATGCCTTACTATCAATTACAATTCTCATGTTGAAGTTCATTAAT
CCTTTTCAGAAAATATGAACAGATCATAACAATCAAAATAGTTTTTTGATAGTTTCATAG
AACTGGAAGATCATTTCCTACTCGAAATTCAAGTGATATTTTCCTATACAATGGTTTTGT
TAAACATACCATGAGCAAAGCCGCGCTACCGAATAGCCTTTTTCTGGCAGAATGGGCCAC
GGCGATGGAGAGAGCCTTGTAGAGATGAGCAAGAGCAGCAGCACCCCAAGCATATTCCTG
TACCTTGTCAAAGTCTGACAGAAGTGGCAAATACTTTGGTGAGACATAGCCCCTGTCCCT
CTCTGGAAGTAAGGCTGATCCAATCAAGAACAGGAGATATGCCCTGGTGCCATACATGAT
CTGATCATTGGTGGGGCGTTCCGGGATCCGGCTAAACTTGGATTGCAGCCAAGAGAGCTT
CACATGGCTGCCCCTGCAGTCCCTGCAATCAGGCACTTGCCCCAGATACTGGAAGCAGAG
GTCTTCGACCGACTTGTTGAGCACAGCTCCGGTTGTCACCACACGGCCTGTCACCGGAAT
CCCCAGTATGTAGGCGGCGTCCCTGAGTGAGGGTGCCATTTCAAAGCCATTGAGCTGAGC
AGTGTTGGTCTCCTTGCTCCACAGCTCGAAGAATGCCATGAGCGCGATGCGATCGATGAC
TAGGCCTGCTGTGTGTATCAGGTTGCCGAGCCCGCTTGCATCGACCAATTGTTGCTGCTG
CTCATTCAGCTTCCATGTGTCGAGTCTCTCCGTCGTCTGGCATACGGTTAGTTCATGGGT
TCCCTGTATGTTTGAGCATCAAAATGTTATGATTTAGGTACAAACTATATATCACAAGAG
CCAAAGGAAGGTTCAGCAAATTGGTCTCGCTTGCTCGTTGTTGATAAATAATAATTACCT
GAATGACGCTTTTGTTTGTTGGTTCTGCCTCTGCGTATTCCATCTGGTTCCATTAAGAGA
AGGAATGTTATGTGGTAAGTGTGCATACAATCCAAGAATTGCTCGCAGAGAAATTTCAGT
TTAAGCATCCAGGTTAAGTACGGCAAGAATTTGCATAAGTTTGATAACAACGTAACAAGT
CCTCAATGAGCGGTCTATTGCTTATATGAGCAACTGAACATGTAATTGAGACTTTGTTCC
CCTCAAGGAAATGAAAAAATTAACTAGCACAGAATCTGGAAACTTTGACATTGGTAATCA
AAAGGACTGTATATATCAGGCATGATGATAATAAGGCTGGGAAAAACTGTAGATACCAGG
TTTGATTCACTAAAGTTCACCAAAAAACTGTAGAAGTTTTTAAACAGATGACGTGAGCTC
TACCCTTAAGAGGAAGAGAACTGCAACCACAAAGAGCAAAAGCACTAGGAACAACTGCTT
TAAATTTTCTTCAGAATAAGGAGAAAGCAAAATGCCAGGATTGGCCACATACAAGGTACA
AAAGGACAGCAGCAACCAGCCAAGAAACCATCAAAGTTTACCTGAACAAAAAAGATACGT
TGTGAAACAGGAACTGAACTACTCATCTAATCAACTGTAAAAATAAAGAAACAAAATCTG
GAGGAAAATTGAATCGAAATGACGTAGATGAAGTTGGTTGTGCGCCTAACAGCAGCCATT
TCCATCATCTTAAAATATTGCAGCAGATGAGGAAGAATACCAGCACTAAATTAACGAGTA
TACACTTGATCAAGAAGATGGTATACCATTTTAATCATAGAAAACATCACACAAAAGAGG
GGGAACAAAATATCGAAGAAATACATCCGATAACCATCCATTTCCTTCTAAAACTGACTA
GGAAGAGCAAAATAAAATTGACCGCTATCCTCTAAAACCCAACCACAAATATGGAAATCG
GGACAGAAAACAAAGGGGAAAGGAGAAAAAAAAAACTGAAGACCATAGATGAGATGGAAC
CCTTACACAGAAGCTGGAGACCATCCATAGCAGTTGAAAAATTCAGCAGGAAAACAGAAA
CACACACCCCACACAGGCGATTCCCAGTCATAAGCACAAGGATGAAATGATGAAAGAATA
CCAAAATGCAGGAGCAAACAAAGCGATCCGGGATTCACCATGAACGAAGGAGATGCAAGG
AAAAAAAATACTGGCATATCATATCACACGATGAGAGTGATAGAAAAGAGAGAGCAAACT
AACCAGGATCAATGAGTAGCCGCAGCAGCGAGCGAGAGGCAACAAGAGCACAGCAAAGAA
GGCGAAGAGCTTCTTCTATGCAGGCGAGCGTTGGTTGGGCAATGAAAGGGC

## Sheet: Table S3-5
Additional file 2: Table S3-5. Mutation site of the alternative allele type 3
>C18_23-51(IV)									>C18_23-51(IV)
GGTTTATTTTGGGACGGAGGGAGTAGCATTTAAATTCAATGCTTATTTTATTTTTAAATC									MEYAEAEPTNKSVIQGTHELTVCQTTERLDTWKLNEQQQQLVDASGLGNLIHTAGLVIDRIALMAFFELWSKETNTAQLNGFEMAPSLRDAAYILGIPVTGRVVTTGAVLNKSVEDLCFQYLGQVPDCRDCRGSHVKLSWLQSKFSRIPERPTNDQIMYGTRAYLLFLIGSALLPERDRGYVSPKYLPLLSDFDKVQEYAWGAAALAHLYKALSIAVAHSARKRLFGSAALLMGWIYEYIPALRPDMYDPPEHIFPRVLKWTGSTISQPAKNVSDIRKAFSLLQVSDVNWEPYKGVDPASIPKHCAAPDNLCFSRTWLVSFNLKEIYAPDRFARQFGQEQHRPLNDVPAFQRQLWNPAVDWSLMYASEIERFQQLINAADGGDHGHTADAAAAAAADVF…
TAGTGTAGTCATCAAATCCATAGTAGTCAAATCAAATGCTACATAACCTGAATTCAACGA
TCAACGACATACATAGGAGTAAGTACCAGTAAAAGAGCTCTTCGACCGTCTGCCTAAGCC
TAACACACATGACACATGGACACCGAACACAACCGTAGTTCACTGCAAAGGTAGCACTAC
TGGTAGGCTAGTAGCAAAGCTGATGAGAGCAGCGGCCGCAGATTCACAGCACGATGGGGT
CGGACGACTGCGAGCCCTTCCCTCCCACGCGCCTGAACCTCTTCGCCTGCACGCAGCTCC
GGCTGCTCCGCCGCACCGCGCCGCCGCCGCCGCCTGATCCCTTCGCCGCCCCGTCCTCCT
CCTCCCGCCGCCGCCGCCGCCGCCACTTCTGCTCCTCCTCCTCATCCTGCTGCTGCTGCT
CATCAGACCGCTCCTTCGGCGGCACGGCGTCGTCGTCGTCGGCGTCGCCGCGCACGATCC
CCGGAGCCTCCGCGTCCCCCGTGCCATGCGGCGCTTCCTGCTCGCGCGGTGGCATCACAG
CCAGGGGAGGGATCACCGCGATCACCTGGGGCTGGGGCTGTGGCGCGGCGTCGCCTCGCT
TAAGCGGCGGAGCAGGAGGGGAGGCCTCGATGAGACCGCGGATCCTGGACAGGGACGTCG
CCAGCTCGGCGGGGAGGCGGTGTTGCTCCAGAAACCGCGCGACGGTCGGGAGCTCCTCCC
TGACGCCCTCCACCTGCATGAACCGATCCAATCGATCACAACAACGAAACGCACGATGCA
ATCACCCGAACTGAACCGCGATGACACGCTCACGTCAATGTGACAGCTTCCTCAGCACGA
GTGTTAGGGAGATGGATTCTAATCTAATCACTCGGTGCATGTCCACACGTTTATTATACG
TTAGCTATATGACTATGATTTTTTATTTTTAAAAATGACAAGATAGATTGATAACAAACA
TGCCAGCAAATTCGACTTCTGTAAGTTATAACAATGATAACAAAGTTAATTGTGAATATA
TCTATACTAATTAAAATTTAATTTGCTACTTTTATTACAATTTAAATAAGTAAAATTTGA
GCTTGCATATTTGTAGAATAACATATTATTATATATGAATCTATCTTGTTATTTTTTTTA
ATTTTTTTATAACCATTTAGTTGATAGGATGTAGCAAGAGGGTGGATGTCCACGTAAGTG
ATTAAAAGTGTTTCACCGACAGGTAGTTTTACCACGGATATCAGGCTGAGCCCAAGGGAA
GCTCGCGCCATGGTCGCCGGAGTGAAAACATCTGCGGCGGCGGCGGCGGCGGCATCTGCT
GTATGACCATGATCACCACCATCTGCAGCGTTGATCAGCTGCTGGAACCGTTCGATCTCT
GAAGCGTACATCAGGCTCCAGTCCACTGCCGGGTTCCACAGCTGCCGCTGGAACGCGGGG
ACATCGTTGAGCGGGCGATGCTGTTCTTGCCCAAACTGGCGAGCGAACCGGTCCGGGGCG
TAGATTTCCTTGAGGTTGAAGCTGACCAGCCATGTTCTGGAGAAGCAGAGGTTATCCGGA
GCAGCGCAATGCTTCGGAATGGATGCAGGATCAACGCCCTTGTAGGGCTCCCAGTTGACC
TGAAGTTGTTGTTCATATCATCATATGGTCTCAAATCAAATGGCAAGGGAAAGGATGAAA
TGCTGAACACAAAACTGTGGTGATGACTGATGAGAATCACAACTCAGATGGATAGACTTT
TACATCAGAAACTTGAAGCAGGCTGAAGGCTTTCCTGATGTCTGAAACGTTCTTGGCCGG
TTGAGAGATCGTGCTCCCTGTCCACTTGAGTACTCGTGGGAAGATGTGTTCTGGAGGATC
ATACATGTCAGGGCGCAATGCCGGAATATACTCATATATCCAGCCCTACAGACAGATATT
CAGAATATATCAGAACATTTTCGCAATGGACACAGTGAAGGCACAAGTCACAAACTTGGT
CTGTAAGGTAAAATTTTGTGAGAAACAAAAATGGAGAATTTTGTTATTTCCTATCATCTT
TATGCCTTACTATCAATTACAATTCTCATGTTGAAGTTCATTAATCCTTTTCAGAAAACA
TGAACAGATCATAACAATCAAAATAGTTTTTTGATAGTTTCATAGAACTGGAAGATCATT
TCCTACTCGAAATTCAAGTGATATTTTCCTATACAATGGTTTTGTTAAACATACCATGAG
CAAAGCCGCGCTACCGAATAGCCTTTTTCTGGCAGAATGGGCCACGGCGATGGAGAGAGC
CTTGTAGAGATGAGCAAGAGCAGCAGCACCCCAAGCATATTCCTGTACCTTGTCAAAGTC
TGACAGAAGTGGCAAATACTTTGGTGAGACATAGCCCCTGTCCCTCTCTGGAAGTAAGGC
TGATCCAATCAAGAACAGGAGATATGCCCTGGTGCCATACATGATCTGATCATTGGTGGG
GCGTTCCGGGATCCGGCTAAACTTGGATTGCAGCCAAGAGAGCTTCACATGGCTGCCCCT
GCAGTCCCTGCAATCAGGCACTTGCCCCAGATACTGGAAGCAGAGGTCTTCGACCGACTT
GTTGAGCACAGCTCCGGTTGTCACCACACGGCCTGTCACCGGAATCCCCAGTATGTAGGC
GGCGTCCCTGAGTGAGGGTGCCATTTCAAAGCCATTGAGCTGAGCAGTGTTGGTCTCCTT
GCTCCACAGCTCGAAGAATGCCATGAGCGCGATGCGATCGATGACTAGGCCTGCTGTGTG
TATCAGGTTGCCGAGCCCGCTTGCATCGACCAATTGTTGCTGCTGCTCATTCAGCTTCCA
TGTGTCGAGTCTCTCCGTCGTCTGGCATACGGTTAGTTCATGGGTTCCCTGTATGTTTGA
GCATCAAAATGTTATGATTTAGGTACAAACTATATATCACAAGAGCCAAAGGAAGGTTCA
GCAAATTGGTGTCGCTTGCTCGTTGTTGATAAATAATAATTACCTGAATGACGCTTTTGT
TTGTTGGTTCTGCCTCTGCGTATTCCATCTGGTTCCATTAAGAGAAGGAATGTTATGTGG
TAAGTGTGCATACAATCCAAGAATTGCTCGCAGAGAAATTTCAGTTTAAGCATCCAGGTT
AAGTACGGCAAGAATTTGCATAAGTTTGATAACAACGTAACAAGTCCTCAATGAGCGGTC
TATTGCTTATATGAGCAACTGAACATGTAATTGAGACTTTGTTCCCCTCAAGGAAATGAA
AAAATTAACTAGCACAGAATCTGGAAACTTTGACATTGGTAATCAAAAGGACTGTATATA
TCAGGCATGATGATAATAAGGCTGGGAAAAACTGTAGATACCAGGTTTGATTCACTAAAG
TTCACCAAAAAACTGTAGAAGTTTTTAAACAGATGACGTGAGCTCTACCCTTAAGAGGAA
GAGAACTGCAACCACAAAGAGCAAAAGCACTAGGAACAACTGCTTTAAATTTTCTTCAGA
ATAAGGAGAAAGCAAAATGCCAGGATTGGCCACATACAAGGTACAAAAGGACAGCAGCAA
CCAGCCAAGAAACCATCAAAGTTTACCTGAACAAAAAAGATACGTTGTGAAACAGGAACT
GAACTACTCATCTAATCAACTGTAAAAATAAAGAAACAAAATCTGGAGGAAAATTGAATC
GAAATGACGTAGATGAAGTTGGTTGTGCGCCTAACAGCAGCCATTTCCATCATCTTAAAA
TATTGCAGCAGATGAGGAAGAATACCAGCACTAAATTAACGAGTATACACTTGATCAAGA
AGATGGTATACCATTTTAATCATAGAAAACATCACACAAAAGAGGGGGAACAAAATATCG
AAGAAATACATCCGATAACCATCCATTTCCTTCTAAAACTGACTAGGAAGAGCAAAATAA
AATTGACCGCTATCCTCTAAAACCCAACCACAAATATGGAAATCGGGACAGAAAACAAAG
GGGAAAGGAGAAAAAAAAAACTGAAGACCATAGATGAGATGGAACCCTTACACAGAAGCT
GGAGACCATCCATAGCAGTTGAAAAATTCAGCAGGAAAACAGAAACACACACCCCACACA
GGCGATTCCCAGTCATAAGCACAAGGATGAAATGATGAAAGAATACCAAAATGCAGGAGC
AAACAAAGCGATCCGGGATTCACCATGAACGAAGGAGATGCAAGGAAAAAAAAATACTGG
CATATCATATCACACGATGAGAGTGATAGAAAAGAGAGAGCAAACTAACCAGGATCAATG
AGTAGCCGCAGCAGCGAGCGAGAGGCAACAAGAGCACAGCAAAGAAGGCGAAGAGCTTCT
TCTATGCAGGCGAGCGTTGGTTGGGCAATGAAAGGGC
>C22_23-76-82
GGTTTATTTTGGGACGGAGGGAGTAGCATTTAAATTCAATGCTTATTTTATTTTTAAATC
TAGTGTAGTCATCAAATCCATAGTAGTCAAATCAAATGCTACATAACCTGAATTCAACGA
TCAACGACATACATAGGAGTAAGTACCAGTAAAAGAGCTCTTCGACCGTCTGCCTAAGCC
TAACACACATGACACATGGACACCGAACACAACCGTAGTTCACTGCAAAGGTAGCACTAC
TGGTAGGCTAGTAGCAAAGCTGATGAGAGCAGCGGCCGCAGATTCACAGCACGATGGGGT
CGGACGACTGCGAGCCCTTCCCTCCCACGCGCCTGAACCTCTTCGCCTGCACGCAGCTCC
GGCTGCTCCGCCGCACCGCGCCGCCGCCGCCGCCTGATCCCTTCGCCGCCCCGTCCTCCT
CCTCCCGCCGCCGCCGCCGCCGCCACTTCTGCTCCTCCTCCTCATCCTGCTGCTGCTGCT
CATCAGACCGCTCCTTCGGCGGCACGGCGTCGTCGTCGTCGGCGTCGCCGCGCACGATCC
CCGGAGCCTCCGCGTCCCCCGTGCCATGCGGCGCTTCCTGCTCGCGCGGTGGCATCACAG
CCAGGGGAGGGATCACCGCGATCACCTGGGGCTGGGGCTGTGGCGCGGCGTCGCCTCGCT
TAAGCGGCGGAGCAGGAGGGGAGGCCTCGATGAGACCGCGGATCCTGGACAGGGACGTCG
CCAGCTCGGCGGGGAGGCGGTGTTGCTCCAGAAACCGCGCGACGGTCGGGAGCTCCTCCC
TGACGCCCTCCACCTGCATGAACCGATCCAATCGATCACAACAACGAAACGCACGATGCA
ATCACCCGAACTGAACCGCGATGACACGCTCACGTCAATGTGACAGCTTCCTCAGCACGA
GTGTTAGGGAGATGGATTCTAATCTAATCACTCGGTGCATGTCCACACGTTTATTATACG
TTAGCTATATGACTATGATTTTTTATTTTTAAAAATGACAAGATAGATTGATAACAAACA
TGCCAGCAAATTCGACTTCTGTAAGTTATAACAATGATAACAAAGTTAATTGTGAATATA
TCTATACTAATTAAAATTTAATTTGCTACTTTTATTACAATTTAAATAAGTAAAATTTGA
GCTTGCATATTTGTAGAATAACATATTATTATATATGAATCTATCTTGTTATTTTTTTTA
ATTTTTTTATAACCATTTAGTTGATAGGATGTAGCAAGAGGGTGGATGTCCACGTAAGTG
ATTAAAAGTGTTTCACCGACAGGTAGTTTTACCACGGATATCAGGCTGAGCCCAAGGGAA
GCTCGCGCCATGGTCGCCGGAGTGAAAACATCTGCGGCGGCGGCGGCGGCGGCATCTGCT
GTATGACCATGATCACCACCATCTGCAGCGTTGATCAGCTGCTGGAACCGTTCGATCTCT
GAAGCGTACATCAGGCTCCAGTCCACTGCCGGGTTCCACAGCTGCCGCTGGAACGCGGGG
ACATCGTTGAGCGGGCGATGCTGTTCTTGCCCAAACTGGCGAGCGAACCGGTCCGGGGCG
TAGATTTCCTTGAGGTTGAAGCTGACCAGCCATGTTCTGGAGAAGCAGAGGTTATCCGGA
GCAGCGCAATGCTTCGGAATGGATGCAGGATCAACGCCCTTGTAGGGCTCCCAGTTGACC
TGAAGTTGTTGTTCATATCATCATATGGTCTCAAATCAAATGGCAAGGGAAAGGATGAAA
TGCTGAACACAAAACTGTGGTGATGACTGATGAGAATCACAACTCAGATGGATAGACTTT
TACATCAGAAACTTGAAGCAGGCTGAAGGCTTTCCTGATGTCTGAAACGTTCTTGGCCGG
TTGAGAGATCGTGCTCCCTGTCCACTTGAGTACTCGTGGGAAGATGTGTTCTGGAGGATC
ATACATGTCAGGGCGCAATGCCGGAATATACTCATATATCCAGCCCTACAGACAGATATT
CAGAATATATCAGAACATTTTCGCAATGGACACAGTGAAGGCACAAGTCACAAACTTGGT
CTGTAAGGTAAAATTTTGTGAGAAACAAAAATGGAGAATTTTGTTATTTCCTATCATCTT
TATGCCTTACTATCAATTACAATTCTCATGTTGAAGTTCATTAATCCTTTTCAGAAAACA
TGAACAGATCATAACAATCAAAATAGTTTTTTGATAGTTTCATAGAACTGGAAGATCATT
TCCTACTCGAAATTCAAGTGATATTTTCCTATACAATGGTTTTGTTAAACATACCATGAG
CAAAGCCGCGCTACCGAATAGCCTTTTTCTGGCAGAATGGGCCACGGCGATGGAGAGAGC
CTTGTAGAGATGAGCAAGAGCAGCAGCACCCCAAGCATATTCCTGTACCTTGTCAAAGTC
TGACAGAAGTGGCAAATACTTTGGTGAGACATAGCCCCTGTCCCTCTCTGGAAGTAAGGC
TGATCCAATCAAGAACAGGAGATATGCCCTGGTGCCATACATGATCTGATCATTGGTGGG
GCGTTCCGGGATCCGGCTAAACTTGGATTGCAGCCAAGAGAGCTTCACATGGCTGCCCCT
GCAGTCCCTGCAATCAGGCACTTGCCCCAGATACTGGAAGCAGAGGTCTTCGACCGACTT
GTTGAGCACAGCTCCGGTTGTCACCACACGGCCTGTCACCGGAATCCCCAGTATGTAGGC
GGCGTCCCTGAGTGAGGGTGCCATTTCAAAGCCATTGAGCTGAGCAGTGTTGGTCTCCTT
GCTCCACAGCTCGAAGAATGCCATGAGCGCGATGCGATCGATGACTAGGCCTGCTGTGTG
TATCAGGTTGCCGAGCCCGCTTGCATCGACCAATTGTTGCTGCTGCTCATTCAGCTTCCA
TGTGTCGAGTCTCTCCGTCGTCTGGCATACGGTTAGTTCATGGGTTCCCTGTATGTTTGA
GCATCAAAATGTTATGATTTAGGTACAAACTATATATCACAAGAGCCAAAGGAAGGTTCA
GCAAATTGGTGTCGCTTGCTCGTTGTTGATAAATAATAATTACCTGAATGACGCTTTTGT
TTGTTGGTTCTGCCTCTGCGTATTCCATCTGGTTCCATTAAGAGAAGGAATGTTATGTGG
TAAGTGTGCATACAATCCAAGAATTGCTCGCAGAGAAATTTCAGTTTAAGCATCCAGGTT
AAGTACGGCAAGAATTTGCATAAGTTTGATAACAACGTAACAAGTCCTCAATGAGCGGTC
TATTGCTTATATGAGCAACTGAACATGTAATTGAGACTTTGTTCCCCTCAAGGAAATGAA
AAAATTAACTAGCACAGAATCTGGAAACTTTGACATTGGTAATCAAAAGGACTGTATATA
TCAGGCATGATGATAATAAGGCTGGGAAAAACTGTAGATACCAGGTTTGATTCACTAAAG
TTCACCAAAAAACTGTAGAAGTTTTTAAACAGATGACGTGAGCTCTACCCTTAAGAGGAA
GAGAACTGCAACCACAAAGAGCAAAAGCACTAGGAACAACTGCTTTAAATTTTCTTCAGA
ATAAGGAGAAAGCAAAATGCCAGGATTGGCCACATACAAGGTACAAAAGGACAGCAGCAA
CCAGCCAAGAAACCATCAAAGTTTACCTGAACAAAAAAGATACGTTGTGAAACAGGAACT
GAACTACTCATCTAATCAACTGTAAAAATAAAGAAACAAAATCTGGAGGAAAATTGAATC
GAAATGACGTAGATGAAGTTGGTTGTGCGCCTAACAGCAGCCATTTCCATCATCTTAAAA
TATTGCAGCAGATGAGGAAGAATACCAGCACTAAATTAACGAGTATACACTTGATCAAGA
AGATGGTATACCATTTTAATCATAGAAAACATCACACAAAAGAGGGGGAACAAAATATCG
AAGAAATACATCCGATAACCATCCATTTCCTTCTAAAACTGACTAGGAAGAGCAAAATAA
AATTGACCGCTATCCTCTAAAACCCAACCACAAATATGGAAATCGGGACAGAAAACAAAG
GGGAAAGGAGAAAAAAAAAACTGAAGACCATAGATGAGATGGAACCCTTACACAGAAGCT
GGAGACCATCCATAGCAGTTGAAAAATTCAGCAGGAAAACAGAAACACACACCCCACACA
GGCGATTCCCAGTCATAAGCACAAGGATGAAATGATGAAAGAATACCAAAATGCAGGAGC
AAACAAAGCGATCCGGGATTCACCATGAACGAAGGAGATGCAAGGAAAAAAAAATACTGG
CATATCATATCACACGATGAGAGTGATAGAAAAGAGAGAGCAAACTAACCAGGATCAATG
AGTAGCCGCAGCAGCGAGCGAGAGGCAACAAGAGCACAGCAAAGAAGGCGAAGAGCTTCT
TCTATGCAGGCGAGCGTTGGTTGGGCAATGAAAGGGC
>R33_25-128-129-1
GGTTTATTTTGGGACGGAGGGAGTAGCATTTAAATTCAATGCTTATTTTATTTTTAAATC
TAGTGTAGTCATCAAATCCATAGTAGTCAAATCAAATGCTACATAACCTGAATTCAACGA
TCAACGACATACATAGGAGTAAGTACCAGTAAAAGAGCTCTTCGACCGTCTGCCTAAGCC
TAACACACATGACACATGGACACCGAACACAACCGTAGTTCACTGCAAAGGTAGCACTAC
TGGTAGGCTAGTAGCAAAGCTGATGAGAGCAGCGGCCGCAGATTCACAGCACGATGGGGT
CGGACGACTGCGAGCCCTTCCCTCCCACGCGCCTGAACCTCTTCGCCTGCACGCAGCTCC
GGCTGCTCCGCCGCACCGCGCCGCCGCCGCCGCCTGATCCCTTCGCCGCCCCGTCCTCCT
CCTCCCGCCGCCGCCGCCGCCGCCACTTCTGCTCCTCCTCCTCATCCTGCTGCTGCTGCT
CATCAGACCGCTCCTTCGGCGGCACGGCGTCGTCGTCGTCGGCGTCGCCGCGCACGATCC
CCGGAGCCTCCGCGTCCCCCGTGCCATGCGGCGCTTCCTGCTCGCGCGGTGGCATCACAG
CCAGGGGAGGGATCACCGCGATCACCTGGGGCTGGGGCTGTGGCGCGGCGTCGCCTCGCT
TAAGCGGCGGAGCAGGAGGGGAGGCCTCGATGAGACCGCGGATCCTGGACAGGGACGTCG
CCAGCTCGGCGGGGAGGCGGTGTTGCTCCAGAAACCGCGCGACGGTCGGGAGCTCCTCCC
TGACGCCCTCCACCTGCATGAACCGATCCAATCGATCACAACAACGAAACGCACGATGCA
ATCACCCGAACTGAACCGCGATGACACGCTCACGTCAATGTGACAGCTTCCTCAGCACGA
GTGTTAGGGAGATGGATTCTAATCTAATCACTCGGTGCATGTCCACACGTTTATTATACG
TTAGCTATATGACTATGATTTTTTATTTTTAAAAATGACAAGATAGATTGATAACAAACA
TGCCAGCAAATTCGACTTCTGTAAGTTATAACAATGATAACAAAGTTAATTGTGAATATA
TCTATACTAATTAAAATTTAATTTGCTACTTTTATTACAATTTAAATAAGTAAAATTTGA
GCTTGCATATTTGTAGAATAACATATTATTATATATGAATCTATCTTGTTATTTTTTTTA
ATTTTTTTATAACCATTTAGTTGATAGGATGTAGCAAGAGGGTGGATGTCCACGTAAGTG
ATTAAAAGTGTTTCACCGACAGGTAGTTTTACCACGGATATCAGGCTGAGCCCAAGGGAA
GCTCGCGCCATGGTCGCCGGAGTGAAAACATCTGCGGCGGCGGCGGCGGCGGCATCTGCT
GTATGACCATGATCACCACCATCTGCAGCGTTGATCAGCTGCTGGAACCGTTCGATCTCT
GAAGCGTACATCAGGCTCCAGTCCACTGCCGGGTTCCACAGCTGCCGCTGGAACGCGGGG
ACATCGTTGAGCGGGCGATGCTGTTCTTGCCCAAACTGGCGAGCGAACCGGTCCGGGGCG
TAGATTTCCTTGAGGTTGAAGCTGACCAGCCATGTTCTGGAGAAGCAGAGGTTATCCGGA
GCAGCGCAATGCTTCGGAATGGATGCAGGATCAACGCCCTTGTAGGGCTCCCAGTTGACC
TGAAGTTGTTGTTCATATCATCATATGGTCTCAAATCAAATGGCAAGGGAAAGGATGAAA
TGCTGAACACAAAACTGTGGTGATGACTGATGAGAATCACAACTCAGATGGATAGACTTT
TACATCAGAAACTTGAAGCAGGCTGAAGGCTTTCCTGATGTCTGAAACGTTCTTGGCCGG
TTGAGAGATCGTGCTCCCTGTCCACTTGAGTACTCGTGGGAAGATGTGTTCTGGAGGATC
ATACATGTCAGGGCGCAATGCCGGAATATACTCATATATCCAGCCCTACAGACAGATATT
CAGAATATATCAGAACATTTTCGCAATGGACACAGTGAAGGCACAAGTCACAAACTTGGT
CTGTAAGGTAAAATTTTGTGAGAAACAAAAATGGAGAATTTTGTTATTTCCTATCATCTT
TATGCCTTACTATCAATTACAATTCTCATGTTGAAGTTCATTAATCCTTTTCAGAAAACA
TGAACAGATCATAACAATCAAAATAGTTTTTTGATAGTTTCATAGAACTGGAAGATCATT
TCCTACTCGAAATTCAAGTGATATTTTCCTATACAATGGTTTTGTTAAACATACCATGAG
CAAAGCCGCGCTACCGAATAGCCTTTTTCTGGCAGAATGGGCCACGGCGATGGAGAGAGC
CTTGTAGAGATGAGCAAGAGCAGCAGCACCCCAAGCATATTCCTGTACCTTGTCAAAGTC
TGACAGAAGTGGCAAATACTTTGGTGAGACATAGCCCCTGTCCCTCTCTGGAAGTAAGGC
TGATCCAATCAAGAACAGGAGATATGCCCTGGTGCCATACATGATCTGATCATTGGTGGG
GCGTTCCGGGATCCGGCTAAACTTGGATTGCAGCCAAGAGAGCTTCACATGGCTGCCCCT
GCAGTCCCTGCAATCAGGCACTTGCCCCAGATACTGGAAGCAGAGGTCTTCGACCGACTT
GTTGAGCACAGCTCCGGTTGTCACCACACGGCCTGTCACCGGAATCCCCAGTATGTAGGC
GGCGTCCCTGAGTGAGGGTGCCATTTCAAAGCCATTGAGCTGAGCAGTGTTGGTCTCCTT
GCTCCACAGCTCGAAGAATGCCATGAGCGCGATGCGATCGATGACTAGGCCTGCTGTGTG
TATCAGGTTGCCGAGCCCGCTTGCATCGACCAATTGTTGCTGCTGCTCATTCAGCTTCCA
TGTGTCGAGTCTCTCCGTCGTCTGGCATACGGTTAGTTCATGGGTTCCCTGTATGTTTGA
GCATCAAAATGTTATGATTTAGGTACAAACTATATATCACAAGAGCCAAAGGAAGGTTCA
GCAAATTGGTGTCGCTTGCTCGTTGTTGATAAATAATAATTACCTGAATGACGCTTTTGT
TTGTTGGTTCTGCCTCTGCGTATTCCATCTGGTTCCATTAAGAGAAGGAATGTTATGTGG
TAAGTGTGCATACAATCCAAGAATTGCTCGCAGAGAAATTTCAGTTTAAGCATCCAGGTT
AAGTACGGCAAGAATTTGCATAAGTTTGATAACAACGTAACAAGTCCTCAATGAGCGGTC
TATTGCTTATATGAGCAACTGAACATGTAATTGAGACTTTGTTCCCCTCAAGGAAATGAA
AAAATTAACTAGCACAGAATCTGGAAACTTTGACATTGGTAATCAAAAGGACTGTATATA
TCAGGCATGATGATAATAAGGCTGGGAAAAACTGTAGATACCAGGTTTGATTCACTAAAG
TTCACCAAAAAACTGTAGAAGTTTTTAAACAGATGACGTGAGCTCTACCCTTAAGAGGAA
GAGAACTGCAACCACAAAGAGCAAAAGCACTAGGAACAACTGCTTTAAATTTTCTTCAGA
ATAAGGAGAAAGCAAAATGCCAGGATTGGCCACATACAAGGTACAAAAGGACAGCAGCAA
CCAGCCAAGAAACCATCAAAGTTTACCTGAACAAAAAAGATACGTTGTGAAACAGGAACT
GAACTACTCATCTAATCAACTGTAAAAATAAAGAAACAAAATCTGGAGGAAAATTGAATC
GAAATGACGTAGATGAAGTTGGTTGTGCGCCTAACAGCAGCCATTTCCATCATCTTAAAA
TATTGCAGCAGATGAGGAAGAATACCAGCACTAAATTAACGAGTATACACTTGATCAAGA
AGATGGTATACCATTTTAATCATAGAAAACATCACACAAAAGAGGGGGAACAAAATATCG
AAGAAATACATCCGATAACCATCCATTTCCTTCTAAAACTGACTAGGAAGAGCAAAATAA
AATTGACCGCTATCCTCTAAAACCCAACCACAAATATGGAAATCGGGACAGAAAACAAAG
GGGAAAGGAGAAAAAAAAAACTGAAGACCATAGATGAGATGGAACCCTTACACAGAAGCT
GGAGACCATCCATAGCAGTTGAAAAATTCAGCAGGAAAACAGAAACACACACCCCACACA
GGCGATTCCCAGTCATAAGCACAAGGATGAAATGATGAAAGAATACCAAAATGCAGGAGC
AAACAAAGCGATCCGGGATTCACCATGAACGAAGGAGATGCAAGGAAAAAAAAATACTGG
CATATCATATCACACGATGAGAGTGATAGAAAAGAGAGAGCAAACTAACCAGGATCAATG
AGTAGCCGCAGCAGCGAGCGAGAGGCAACAAGAGCACAGCAAAGAAGGCGAAGAGCTTCT
TCTATGCAGGCGAGCGTTGGTTGGGCAATGAAAGGGC
>R40_25-100-1
GGTTTATTTTGGGACGGAGGGAGTAGCATTTAAATTCAATGCTTATTTTATTTTTAAATC
TAGTGTAGTCATCAAATCCATAGTAGTCAAATCAAATGCTACATAACCTGAATTCAACGA
TCAACGACATACATAGGAGTAAGTACCAGTAAAAGAGCTCTTCGACCGTCTGCCTAAGCC
TAACACACATGACACATGGACACCGAACACAACCGTAGTTCACTGCAAAGGTAGCACTAC
TGGTAGGCTAGTAGCAAAGCTGATGAGAGCAGCGGCCGCAGATTCACAGCACGATGGGGT
CGGACGACTGCGAGCCCTTCCCTCCCACGCGCCTGAACCTCTTCGCCTGCACGCAGCTCC
GGCTGCTCCGCCGCACCGCGCCGCCGCCGCCGCCTGATCCCTTCGCCGCCCCGTCCTCCT
CCTCCCGCCGCCGCCGCCGCCGCCACTTCTGCTCCTCCTCCTCATCCTGCTGCTGCTGCT
CATCAGACCGCTCCTTCGGCGGCACGGCGTCGTCGTCGTCGGCGTCGCCGCGCACGATCC
CCGGAGCCTCCGCGTCCCCCGTGCCATGCGGCGCTTCCTGCTCGCGCGGTGGCATCACAG
CCAGGGGAGGGATCACCGCGATCACCTGGGGCTGGGGCTGTGGCGCGGCGTCGCCTCGCT
TAAGCGGCGGAGCAGGAGGGGAGGCCTCGATGAGACCGCGGATCCTGGACAGGGACGTCG
CCAGCTCGGCGGGGAGGCGGTGTTGCTCCAGAAACCGCGCGACGGTCGGGAGCTCCTCCC
TGACGCCCTCCACCTGCATGAACCGATCCAATCGATCACAACAACGAAACGCACGATGCA
ATCACCCGAACTGAACCGCGATGACACGCTCACGTCAATGTGACAGCTTCCTCAGCACGA
GTGTTAGGGAGATGGATTCTAATCTAATCACTCGGTGCATGTCCACACGTTTATTATACG
TTAGCTATATGACTATGATTTTTTATTTTTAAAAATGACAAGATAGATTGATAACAAACA
TGCCAGCAAATTCGACTTCTGTAAGTTATAACAATGATAACAAAGTTAATTGTGAATATA
TCTATACTAATTAAAATTTAATTTGCTACTTTTATTACAATTTAAATAAGTAAAATTTGA
GCTTGCATATTTGTAGAATAACATATTATTATATATGAATCTATCTTGTTATTTTTTTTA
ATTTTTTTATAACCATTTAGTTGATAGGATGTAGCAAGAGGGTGGATGTCCACGTAAGTG
ATTAAAAGTGTTTCACCGACAGGTAGTTTTACCACGGATATCAGGCTGAGCCCAAGGGAA
GCTCGCGCCATGGTCGCCGGAGTGAAAACATCTGCGGCGGCGGCGGCGGCGGCATCTGCT
GTATGACCATGATCACCACCATCTGCAGCGTTGATCAGCTGCTGGAACCGTTCGATCTCT
GAAGCGTACATCAGGCTCCAGTCCACTGCCGGGTTCCACAGCTGCCGCTGGAACGCGGGG
ACATCGTTGAGCGGGCGATGCTGTTCTTGCCCAAACTGGCGAGCGAACCGGTCCGGGGCG
TAGATTTCCTTGAGGTTGAAGCTGACCAGCCATGTTCTGGAGAAGCAGAGGTTATCCGGA
GCAGCGCAATGCTTCGGAATGGATGCAGGATCAACGCCCTTGTAGGGCTCCCAGTTGACC
TGAAGTTGTTGTTCATATCATCATATGGTCTCAAATCAAATGGCAAGGGAAAGGATGAAA
TGCTGAACACAAAACTGTGGTGATGACTGATGAGAATCACAACTCAGATGGATAGACTTT
TACATCAGAAACTTGAAGCAGGCTGAAGGCTTTCCTGATGTCTGAAACGTTCTTGGCCGG
TTGAGAGATCGTGCTCCCTGTCCACTTGAGTACTCGTGGGAAGATGTGTTCTGGAGGATC
ATACATGTCAGGGCGCAATGCCGGAATATACTCATATATCCAGCCCTACAGACAGATATT
CAGAATATATCAGAACATTTTCGCAATGGACACAGTGAAGGCACAAGTCACAAACTTGGT
CTGTAAGGTAAAATTTTGTGAGAAACAAAAATGGAGAATTTTGTTATTTCCTATCATCTT
TATGCCTTACTATCAATTACAATTCTCATGTTGAAGTTCATTAATCCTTTTCAGAAAACA
TGAACAGATCATAACAATCAAAATAGTTTTTTGATAGTTTCATAGAACTGGAAGATCATT
TCCTACTCGAAATTCAAGTGATATTTTCCTATACAATGGTTTTGTTAAACATACCATGAG
CAAAGCCGCGCTACCGAATAGCCTTTTTCTGGCAGAATGGGCCACGGCGATGGAGAGAGC
CTTGTAGAGATGAGCAAGAGCAGCAGCACCCCAAGCATATTCCTGTACCTTGTCAAAGTC
TGACAGAAGTGGCAAATACTTTGGTGAGACATAGCCCCTGTCCCTCTCTGGAAGTAAGGC
TGATCCAATCAAGAACAGGAGATATGCCCTGGTGCCATACATGATCTGATCATTGGTGGG
GCGTTCCGGGATCCGGCTAAACTTGGATTGCAGCCAAGAGAGCTTCACATGGCTGCCCCT
GCAGTCCCTGCAATCAGGCACTTGCCCCAGATACTGGAAGCAGAGGTCTTCGACCGACTT
GTTGAGCACAGCTCCGGTTGTCACCACACGGCCTGTCACCGGAATCCCCAGTATGTAGGC
GGCGTCCCTGAGTGAGGGTGCCATTTCAAAGCCATTGAGCTGAGCAGTGTTGGTCTCCTT
GCTCCACAGCTCGAAGAATGCCATGAGCGCGATGCGATCGATGACTAGGCCTGCTGTGTG
TATCAGGTTGCCGAGCCCGCTTGCATCGACCAATTGTTGCTGCTGCTCATTCAGCTTCCA
TGTGTCGAGTCTCTCCGTCGTCTGGCATACGGTTAGTTCATGGGTTCCCTGTATGTTTGA
GCATCAAAATGTTATGATTTAGGTACAAACTATATATCACAAGAGCCAAAGGAAGGTTCA
GCAAATTGGTGTCGCTTGCTCGTTGTTGATAAATAATAATTACCTGAATGACGCTTTTGT
TTGTTGGTTCTGCCTCTGCGTATTCCATCTGGTTCCATTAAGAGAAGGAATGTTATGTGG
TAAGTGTGCATACAATCCAAGAATTGCTCGCAGAGAAATTTCAGTTTAAGCATCCAGGTT
AAGTACGGCAAGAATTTGCATAAGTTTGATAACAACGTAACAAGTCCTCAATGAGCGGTC
TATTGCTTATATGAGCAACTGAACATGTAATTGAGACTTTGTTCCCCTCAAGGAAATGAA
AAAATTAACTAGCACAGAATCTGGAAACTTTGACATTGGTAATCAAAAGGACTGTATATA
TCAGGCATGATGATAATAAGGCTGGGAAAAACTGTAGATACCAGGTTTGATTCACTAAAG
TTCACCAAAAAACTGTAGAAGTTTTTAAACAGATGACGTGAGCTCTACCCTTAAGAGGAA
GAGAACTGCAACCACAAAGAGCAAAAGCACTAGGAACAACTGCTTTAAATTTTCTTCAGA
ATAAGGAGAAAGCAAAATGCCAGGATTGGCCACATACAAGGTACAAAAGGACAGCAGCAA
CCAGCCAAGAAACCATCAAAGTTTACCTGAACAAAAAAGATACGTTGTGAAACAGGAACT
GAACTACTCATCTAATCAACTGTAAAAATAAAGAAACAAAATCTGGAGGAAAATTGAATC
GAAATGACGTAGATGAAGTTGGTTGTGCGCCTAACAGCAGCCATTTCCATCATCTTAAAA
TATTGCAGCAGATGAGGAAGAATACCAGCACTAAATTAACGAGTATACACTTGATCAAGA
AGATGGTATACCATTTTAATCATAGAAAACATCACACAAAAGAGGGGGAACAAAATATCG
AAGAAATACATCCGATAACCATCCATTTCCTTCTAAAACTGACTAGGAAGAGCAAAATAA
AATTGACCGCTATCCTCTAAAACCCAACCACAAATATGGAAATCGGGACAGAAAACAAAG
GGGAAAGGAGAAAAAAAAAACTGAAGACCATAGATGAGATGGAACCCTTACACAGAAGCT
GGAGACCATCCATAGCAGTTGAAAAATTCAGCAGGAAAACAGAAACACACACCCCACACA
GGCGATTCCCAGTCATAAGCACAAGGATGAAATGATGAAAGAATACCAAAATGCAGGAGC
AAACAAAGCGATCCGGGATTCACCATGAACGAAGGAGATGCAAGGAAAAAAAAATACTGG
CATATCATATCACACGATGAGAGTGATAGAAAAGAGAGAGCAAACTAACCAGGATCAATG
AGTAGCCGCAGCAGCGAGCGAGAGGCAACAAGAGCACAGCAAAGAAGGCGAAGAGCTTCT
TCTATGCAGGCGAGCGTTGGTTGGGCAATGAAAGGGC
>Y73_XD-10
GGTTTATTTTGGGACGGAGGGAGTAGCATTTAAATTCAATGCTTATTTTATTTTTAAATC
TAGTGTAGTCATCAAATCCATAGTAGTCAAATCAAATGCTACATAACCTGAATTCAACGA
TCAACGACATACATAGGAGTAAGTACCAGTAAAAGAGCTCTTCGACCGTCTGCCTAAGCC
TAACACACATGACACATGGACACCGAACACAACCGTAGTTCACTGCAAAGGTAGCACTAC
TGGTAGGCTAGTAGCAAAGCTGATGAGAGCAGCGGCCGCAGATTCACAGCACGATGGGGT
CGGACGACTGCGAGCCCTTCCCTCCCACGCGCCTGAACCTCTTCGCCTGCACGCAGCTCC
GGCTGCTCCGCCGCACCGCGCCGCCGCCGCCGCCTGATCCCTTCGCCGCCCCGTCCTCCT
CCTCCCGCCGCCGCCGCCGCCGCCACTTCTGCTCCTCCTCCTCATCCTGCTGCTGCTGCT
CATCAGACCGCTCCTTCGGCGGCACGGCGTCGTCGTCGTCGGCGTCGCCGCGCACGATCC
CCGGAGCCTCCGCGTCCCCCGTGCCATGCGGCGCTTCCTGCTCGCGCGGTGGCATCACAG
CCAGGGGAGGGATCACCGCGATCACCTGGGGCTGGGGCTGTGGCGCGGCGTCGCCTCGCT
TAAGCGGCGGAGCAGGAGGGGAGGCCTCGATGAGACCGCGGATCCTGGACAGGGACGTCG
CCAGCTCGGCGGGGAGGCGGTGTTGCTCCAGAAACCGCGCGACGGTCGGGAGCTCCTCCC
TGACGCCCTCCACCTGCATGAACCGATCCAATCGATCACAACAACGAAACGCACGATGCA
ATCACCCGAACTGAACCGCGATGACACGCTCACGTCAATGTGACAGCTTCCTCAGCACGA
GTGTTAGGGAGATGGATTCTAATCTAATCACTCGGTGCATGTCCACACGTTTATTATACG
TTAGCTATATGACTATGATTTTTTATTTTTAAAAATGACAAGATAGATTGATAACAAACA
TGCCAGCAAATTCGACTTCTGTAAGTTATAACAATGATAACAAAGTTAATTGTGAATATA
TCTATACTAATTAAAATTTAATTTGCTACTTTTATTACAATTTAAATAAGTAAAATTTGA
GCTTGCATATTTGTAGAATAACATATTATTATATATGAATCTATCTTGTTATTTTTTTTA
ATTTTTTTATAACCATTTAGTTGATAGGATGTAGCAAGAGGGTGGATGTCCACGTAAGTG
ATTAAAAGTGTTTCACCGACAGGTAGTTTTACCACGGATATCAGGCTGAGCCCAAGGGAA
GCTCGCGCCATGGTCGCCGGAGTGAAAACATCTGCGGCGGCGGCGGCGGCGGCATCTGCT
GTATGACCATGATCACCACCATCTGCAGCGTTGATCAGCTGCTGGAACCGTTCGATCTCT
GAAGCGTACATCAGGCTCCAGTCCACTGCCGGGTTCCACAGCTGCCGCTGGAACGCGGGG
ACATCGTTGAGCGGGCGATGCTGTTCTTGCCCAAACTGGCGAGCGAACCGGTCCGGGGCG
TAGATTTCCTTGAGGTTGAAGCTGACCAGCCATGTTCTGGAGAAGCAGAGGTTATCCGGA
GCAGCGCAATGCTTCGGAATGGATGCAGGATCAACGCCCTTGTAGGGCTCCCAGTTGACC
TGAAGTTGTTGTTCATATCATCATATGGTCTCAAATCAAATGGCAAGGGAAAGGATGAAA
TGCTGAACACAAAACTGTGGTGATGACTGATGAGAATCACAACTCAGATGGATAGACTTT
TACATCAGAAACTTGAAGCAGGCTGAAGGCTTTCCTGATGTCTGAAACGTTCTTGGCCGG
TTGAGAGATCGTGCTCCCTGTCCACTTGAGTACTCGTGGGAAGATGTGTTCTGGAGGATC
ATACATGTCAGGGCGCAATGCCGGAATATACTCATATATCCAGCCCTACAGACAGATATT
CAGAATATATCAGAACATTTTCGCAATGGACACAGTGAAGGCACAAGTCACAAACTTGGT
CTGTAAGGTAAAATTTTGTGAGAAACAAAAATGGAGAATTTTGTTATTTCCTATCATCTT
TATGCCTTACTATCAATTACAATTCTCATGTTGAAGTTCATTAATCCTTTTCAGAAAACA
TGAACAGATCATAACAATCAAAATAGTTTTTTGATAGTTTCATAGAACTGGAAGATCATT
TCCTACTCGAAATTCAAGTGATATTTTCCTATACAATGGTTTTGTTAAACATACCATGAG
CAAAGCCGCGCTACCGAATAGCCTTTTTCTGGCAGAATGGGCCACGGCGATGGAGAGAGC
CTTGTAGAGATGAGCAAGAGCAGCAGCACCCCAAGCATATTCCTGTACCTTGTCAAAGTC
TGACAGAAGTGGCAAATACTTTGGTGAGACATAGCCCCTGTCCCTCTCTGGAAGTAAGGC
TGATCCAATCAAGAACAGGAGATATGCCCTGGTGCCATACATGATCTGATCATTGGTGGG
GCGTTCCGGGATCCGGCTAAACTTGGATTGCAGCCAAGAGAGCTTCACATGGCTGCCCCT
GCAGTCCCTGCAATCAGGCACTTGCCCCAGATACTGGAAGCAGAGGTCTTCGACCGACTT
GTTGAGCACAGCTCCGGTTGTCACCACACGGCCTGTCACCGGAATCCCCAGTATGTAGGC
GGCGTCCCTGAGTGAGGGTGCCATTTCAAAGCCATTGAGCTGAGCAGTGTTGGTCTCCTT
GCTCCACAGCTCGAAGAATGCCATGAGCGCGATGCGATCGATGACTAGGCCTGCTGTGTG
TATCAGGTTGCCGAGCCCGCTTGCATCGACCAATTGTTGCTGCTGCTCATTCAGCTTCCA
TGTGTCGAGTCTCTCCGTCGTCTGGCATACGGTTAGTTCATGGGTTCCCTGTATGTTTGA
GCATCAAAATGTTATGATTTAGGTACAAACTATATATCACAAGAGCCAAAGGAAGGTTCA
GCAAATTGGTGTCGCTTGCTCGTTGTTGATAAATAATAATTACCTGAATGACGCTTTTGT
TTGTTGGTTCTGCCTCTGCGTATTCCATCTGGTTCCATTAAGAGAAGGAATGTTATGTGG
TAAGTGTGCATACAATCCAAGAATTGCTCGCAGAGAAATTTCAGTTTAAGCATCCAGGTT
AAGTACGGCAAGAATTTGCATAAGTTTGATAACAACGTAACAAGTCCTCAATGAGCGGTC
TATTGCTTATATGAGCAACTGAACATGTAATTGAGACTTTGTTCCCCTCAAGGAAATGAA
AAAATTAACTAGCACAGAATCTGGAAACTTTGACATTGGTAATCAAAAGGACTGTATATA
TCAGGCATGATGATAATAAGGCTGGGAAAAACTGTAGATACCAGGTTTGATTCACTAAAG
TTCACCAAAAAACTGTAGAAGTTTTTAAACAGATGACGTGAGCTCTACCCTTAAGAGGAA
GAGAACTGCAACCACAAAGAGCAAAAGCACTAGGAACAACTGCTTTAAATTTTCTTCAGA
ATAAGGAGAAAGCAAAATGCCAGGATTGGCCACATACAAGGTACAAAAGGACAGCAGCAA
CCAGCCAAGAAACCATCAAAGTTTACCTGAACAAAAAAGATACGTTGTGAAACAGGAACT
GAACTACTCATCTAATCAACTGTAAAAATAAAGAAACAAAATCTGGAGGAAAATTGAATC
GAAATGACGTAGATGAAGTTGGTTGTGCGCCTAACAGCAGCCATTTCCATCATCTTAAAA
TATTGCAGCAGATGAGGAAGAATACCAGCACTAAATTAACGAGTATACACTTGATCAAGA
AGATGGTATACCATTTTAATCATAGAAAACATCACACAAAAGAGGGGGAACAAAATATCG
AAGAAATACATCCGATAACCATCCATTTCCTTCTAAAACTGACTAGGAAGAGCAAAATAA
AATTGACCGCTATCCTCTAAAACCCAACCACAAATATGGAAATCGGGACAGAAAACAAAG
GGGAAAGGAGAAAAAAAAAACTGAAGACCATAGATGAGATGGAACCCTTACACAGAAGCT
GGAGACCATCCATAGCAGTTGAAAAATTCAGCAGGAAAACAGAAACACACACCCCACACA
GGCGATTCCCAGTCATAAGCACAAGGATGAAATGATGAAAGAATACCAAAATGCAGGAGC
AAACAAAGCGATCCGGGATTCACCATGAACGAAGGAGATGCAAGGAAAAAAAAATACTGG
CATATCATATCACACGATGAGAGTGATAGAAAAGAGAGAGCAAACTAACCAGGATCAATG
AGTAGCCGCAGCAGCGAGCGAGAGGCAACAAGAGCACAGCAAAGAAGGCGAAGAGCTTCT
TCTATGCAGGCGAGCGTTGGTTGGGCAATGAAAGGGC

## Sheet: Table S3-6
Additional file 2-6: Table S3. Mutation site of the alternative allele type 4
>Y01_DXW102-2									>Y01_DXW102-2
GGTTTATTTTGGGACGGAGGGAGTAGCATTTAAATTCAATGCTTATTTTATTTTTAAATC									MESAEAEPTNKSVIQGTHELTVCQTTERLDTWKLNEQQQQLVDASGLGNLIHTAGLVIDRIALMAFFELWSKETNTAQLNGFEMAPSLRDAAYILGIPVTGRVVTTGAVLNKSVEDLCFQYLGQVPDCRDCRGSHVKLSWLQSKFSRIPERPTNDQTMYGTRAYLLFLIGSALLPERDRGYVSPKYLPLLSDFDKVQEYAWGAAALAHLYKALSIAVAHSARKRLFGSAALLMGWIYEYIPALRPDMYDPPEHIFPRVLKWTGSTISQPAKNVSDIRKAFSLLQVSYVNWEPYKGVDPASIPKHCAAPDNLCFSRTWLVSFNLKEIYAPDRFARQFGQEQHRPLNDVPAFQRQLWNPAVDWSLMYASEIERFQQLINAADGGDHGHTADAAAAAAADVF…
TAGCGTAGTCATCAAATCCATAGTAGTCAAATCAAATGCTACATAACCTGAATTCAACGA
TCAACGACATACATAGGAGTAAGTACCAGTACCAGAGCTCTTCGACCGTCTGCCTAAGCC
TAACACACATGACACATGGACACCGAACACAACCGTAGTTCACTGCAAAGGTAGCACTAC
TGGTAGGCTAGTAGCAAAGCTGATGAGAGCAGCGGCCGCAGATTCACAGCACGATGGGGT
CGGACGACTGCGAGCCCTTCCCTCCCACGCGCCTGAACCTCTTCGCCTGCACGCAGCTCC
GGCTGCTCCGCCGCACCGCGCCGCCGCCGCCGCCTGATCCCTTCGCCGCCCCGTCCTCCT
CCTCCCGCCGCCGCCGCCGCCGCCACTTCTGCTCCTCCTCCTCCTCCTCCTCCTCCTCAT
CCTGCTGCTGCTGCTCATCAGACCGCTCCTTCGGCGGCACGGCGTCGTCGTCGTCGGCGT
CGCCGCGCACGATCCCCGGAGCCTCCGCGTCCCCCGTGCCATGCGGCGCTTCCTGCTCGC
GCGGTGGCATCACAGCCAGGGGAGGGATCACCGCGATCACCTGGGGCTGGGGCTGTGGCG
CGGCGTCGCCTCGCTTAAGCGGCGGAGCAGGAGGGGAGGCCTCGATGAGACCGCGGATCC
TGGACAGGGACGTCGCCAGCTCGGCGGGGAGGCGGTGTTGCTCCAGAAACCGCGCGACGG
TCGGGAGCTCCTCCCTGACGCCCTCCACCTGCATGAACCGATCCAATCGATCACAACAAC
GAAACGCACGATGCAATCACCCGAACTGAACCGCGATGACACGCTCACGTCAATGTGACA
GCTTCCTCAGCACGAGTGTTAGGGAGATGGATTCTAATCTAATCACTCGGTGCATGTCCA
CACGTTTATTATACGTTAGCTATATGACTATGATTTTTTATTTTAAAAAATGACAAGATA
GATTGATAACAAACATGCCAGCAAATTCGACTTCTGTAAGTTGTAACAATGATAACAAAG
TTAATTGCGAATATATCTATACTAATTAAAATTTAATTTGCTACTTTTATTACAATTTAA
ATAAGTAAAATTTGAGCTTGCATATTTGTAGGATAACATATTATTACATATGAATCTACC
TTGTTATTTTTTTTTAATTTTTTTATAACCATTTAGTTGATAGTATGTAGCAAAAGGGTA
GATGTCCACCTAAGTGAATAAAAGTGTTTCACCGACAGGTAGTTTTACCACGGATATCAG
GCTGAGCCCAAGGGAAGCTCGCGCCATGGTCGCCGGAGTGAAAACATCTGCGGCGGCGGC
GGCGGCGGCATCTGCTGTATGACCATGATCACCACCATCTGCAGCGTTGATCAGCTGCTG
GAACCGTTCGATCTCTGAAGCGTACATCAGGCTCCAGTCCACTGCCGGGTTCCACAGCTG
CCGCTGGAACGCGGGGACATCGTTGAGCGGGCGATGCTGTTCTTGCCCAAACTGGCGAGC
GAACCGGTCCGGGGCGTAGATTTCCTTGAGGTTGAAGCTGACCAGCCATGTTCTGGAGAA
GCAGAGGTTATCCGGAGCAGCGCAATGCTTCGGAATGGATGCAGGATCAACGCCCTTGTA
GGGCTCCCAGTTGACCTGAAGTTGTTGTTCATATCATCATATGGTCTCAAATCAAATGGC
AAGGGAAAGGATGAAATGCTGAACACAAAACTGTGGTGATGACTGATGAGAATCACAACT
CAGATGGATAGACTTTTACATAAGAAACTTGAAGCAGGCTGAAGGCTTTCCTGATGTCTG
AAACGTTCTTGGCCGGTTGAGAGATCGTGCTCCCTGTCCACTTGAGTACTCGTGGGAAGA
TGTGTTCTGGAGGATCATACATGTCAGGGCGCAATGCCGGAATATACTCATATATCCAGC
CCTACAGACAGATATTCAGAATATATCAGAACATTTTCGCAATGGACACAGTGAAGGCAC
AAGTCACAAACTTGGTCTGTAAGGTAAAATTTTGCGAGAAACAAAAATGGAGAATTTTGT
TATTTCCTATCATCTTTATGCCTTACTATCAATTACAATTCTCATGTTGAAGTTCATTAA
TCCTTTTCAGAAAACATGAACAGATCATAACAATCAAAATAGTTTTTTGATAGTTTCATA
GAACTGGAAGATCATTTCCTACTCGAAATTCAAGTGATATTTTCCTATACAATGGTTTTG
TTAAACATACCATGAGCAAAGCCGCGCTACCGAATAGCCTTTTTCTGGCAGAATGGGCCA
CGGCGATGGAGAGAGCCTTGTAGAGATGAGCAAGAGCAGCAGCACCCCAAGCATATTCCT
GTACCTTGTCAAAGTCTGACAGAAGTGGCAAATACTTTGGTGAGACATAGCCCCTGTCCC
TCTCTGGAAGTAAGGCTGATCCAATCAAGAACAGGAGATATGCCCTGGTGCCATACATGG
TCTGATCATTGGTGGGGCGTTCCGGGATCCGGCTAAACTTGGATTGCAGCCAAGAGAGCT
TCACATGGCTGCCCCTGCAGTCCCTGCAATCAGGCACTTGCCCCAGATACTGGAAGCAGA
GGTCTTCGACCGACTTGTTGAGCACAGCTCCGGTTGTCACCACACGGCCTGTCACCGGAA
TCCCCAGTATGTAGGCGGCGTCCCTGAGTGAGGGTGCCATTTCAAAGCCATTGAGCTGAG
CAGTGTTGGTCTCCTTGCTCCACAGTTCGAAGAATGCCATGAGCGCGATGCGATCGATGA
CTAGGCCTGCTGTGTGTATCAGGTTGCCGAGCCCGCTTGCATCGACCAATTGTTGCTGCT
GCTCATTCAGCTTCCATGTGTCGAGTCTCTCCGTCGTCTGGCATACGGTTAGTTCATGGG
TTCCCTGTATGTTTGAGCATCAAAATGTTATGATTTAGGTACAAACTATATATCACAAGA
GCCAAAGGAAGGTTCAGCAAATTGGTGTCGCTTGCTCGTTGTTGATAAATAATAATTACC
TGAATGACGCTTTTGTTTGTTGGTTCTGCCTCTGCGGATTCCATCTGGTTCCATTAAGAG
AAGGAATGTTATGTGGTAAGTGTGCATACAATCCAAGAATTGCTCGCAGAGAAATTTCAG
TTTAAGCATCCAGGTTAAGTACGGCAAGAATTTGCATAAGTTTGATAACAACTTAACAAG
TCCTCAATGAGCGGTCTATTGCTTATATGAGCAACTGAACATGTAATTGAGACTTTGTTC
CCCTCAAGGAAATGAAAAAATTAACTAGCACAGAATCTGGAAACTTTGACATTGGTAATC
AAAAGGACTGTATATATCAGGCATGATGATAATAAGGCTGGGAAAAACTGTAGATACCAG
GTTTGATTCACTAAAGTTCACCAAAAAACTGTAGAAGTTTTTAAACAGATGACGTGAGCT
CTACCCTTAAGAGGAAGAGAACTGCAACCACAAAGAGCAAAAGCACTAGGAACAACTGCT
TTAAATTTTCTTCAGAATAAGGAGAAAGCAAAATGCCAGGATTGGCCACATACAAGGTAC
AAAAGGACAGCAGCAACCAGCCAAGAAACCATCAAAGTTTACCTGAACAAAAAAGATACG
TTGTGAAACAGGAACTGAACTACTCATCTAATCAACTGTAAAAATAAAGAAACAAAATCT
GGAGGAAAATTGAATCGAAATGACGTAGATGAAGTTGGTTGTGCGCCTAACAGCAGCCAT
TTCCATCATCTTAAAATATTGCAGCAGATGAGGAAGAATACCAGCACTAAATTAACGAGT
ATACACTTGATCAAGAAGATGGTATACCATTTTAATCATAGAAAACATCACACAAAAGAG
GGGGAACAAAATATCGAAGAAATACATCCGATAACCATCCATTTCCTTCTAAAACTGACT
AGGAAGAGCAAAATAAAATTGACCGCTATCCTCTAAAACCCAACCACAAATATGGAAATC
GGGACAGAAAACAAAGGGGAAAGGAGAAAAAAAAAACTGAAGACCATAGATGAGATGGAA
CCCTTACACAGAAGCTGGAGACCATCCATAGCAGTTGAAAAATTCAGCAGGAAAACAGAA
ACACACACCCCACACAGGCGATTCCCAGTCATAAGCACAAGGATGAAATGATGAAAGAAT
ACCAAAATGCAGGAGCAAACAAAGCGATCCGGGATTCACCATGAACGAAGGAGATGCAAG
GAAAAAAAAATACTGGCATATCATATCACACGATGAGAGTGATAGAAAAGAGAGAGCAAA
CTAACCAGGATCAATGAGTAGCCGCAGCAGCGAGCGAGAGGCAACAAGAGCACAGCAAAG
AAGGCGAAGAGCTTCTTCTATGCAGGCGAGCGTTGGTTGGGCAATGAAAGGGC

## Sheet: Table S3-7
Additional file 2: Table S3-7. Mutation site of the alternative allele type 5
>Y02_DXW103-2									>Y02_DXW103-2
GGTTTATTTTGGGACGGAGGGAGTAGCATTTAAATTCAATGCTTATTTTATTTTTAAATC									MEYAEAEPTNKSVIQGTHELTVCQTTERLDTWKLNEQQQQLVDASGLGNLIHTAGLVIDRIALMAFFELWSKETNTAQLNGFEMAPSLRDAAYILGIPVTGRVVTTGAVLNKSVEDLCFQYLGQVPDCRDCRGSHVKLSWLQSKFSRIPERPTNDQIMYGTRAYLLFLIGSALLPERDRGYVSPKYLPLLSDFDKVQEYAWGAAALAHLYKALSIAVAHSARKRLFGSAALLMGWIYEYIPALRPDMYDPPEHIFPRVLKWTGSTISQPAKNVSDIRKAFSLLQVSDVNWEPYKGVDPASIPKHCAAPDNLCFSRTWLVSFNLKEIYAPDRFARQFGQEQHRPLNDVPAFQRQLWNPAVDWSLMYASEIERFQQLINAADGGDHGHTADAAAAAAADVF…
TAGTGTAGTCATCAAATCCATAGTAGTCAAATCAAATGCTACATAACCTGAATTCAACGA
TCAACGACATACATAGGAGTAAGTACCAGTACCAGAGCTCTTCGACCGTCTGCCTAAGCC
TAACACACATGACACATGGACACCGAACACAACCGTAGTTCACTGCAAAGGTAGCACTAC
TGGTAGGCTAGTAGCAAAGCTGATGAGAGCAGCGGCCGCAGATTCACAGCACGATGGGGT
CGGACGACTGCGAGCCCTTCCCTCCCACGCGCCTGAACCTCTTCGCCTGCACGCAGCTCC
GGCTGCTCCGCCGCACCGCGCCGCCGCCGCCGCCTGATCCCTTCGCCGCCCCGTCCTCCT
CCTCCCGCCGCCGCCGCCGCCGCCACTTCTGCTCCTCCTCCTCCTCCTCCTCCTCATCCT
GCTGCTGCTGCTCATCAGACCGCTCCTTCGGCGGCACGGCGTCGTCGTCGTCGGCGTCGC
CGCGCACGATCCCCGGAGCCTCCGCGTCCCCCGTGCCATGCGGCGCTTCCTGCTCGCGCG
GTGGCATCACAGCCAGGGGAGGGATCACCGCGATCACCTGGGGCTGGGGCTGTGGCGCGG
CGTCGCCTCGCTTAAGCGGCGGAGCAGGAGGGGAGGCCTCGATGAGACCGCGGATCCTGG
ACAGGGACGTCGCCAGCTCGGCGGGGAGGCGGTGTTGCTCCAGAAACCGCGCGACGGTCG
GGAGCTCCTCCCTGACGCCCTCCACCTGCATGAACCGATCCAATCGATCACAACAACGAA
ACGCACGATGCAATCACCCGAACTGAACCGCGATGACACGCTCACGTCAATGTGACAGCT
TCCTCAGCACGAGTGTTAGGGAGATGGATTCTAATCTAATCACTCGGTGCATGTCTACAC
GTTTATTATACGTTAGCTATATGACTATGATTTTTTTTTAAAAAAATGACAAGATAGATT
GATAACAAACATGCCAGCAAATTCGACTTCTGTAAGTTATAACAATGATAACAAAGTTAA
TTGTGAATATATCTATACTAATTAAAATTTAATTTGCTACTTTTATTACAATTTAAATAA
GTAAAATTTGAGCTTGCATATTTGTAGAATAACATATTATTACATATGAATCTATCTTGT
TATTTTTTTTTAATTTTTTTATAACCATTTAGTTGATAGTATGTAGCAAGAGGGTGGATG
TCCACGTAAGTGATTAAAAGTGTTTCACCGACAGGTAGTTTTACCACGGATATCAGGCTG
AGCCCAAGGGAAGCTCGAGCCATGGTCGCCGGAGTGAAAACATCTGCGGCGGCGGCGGCG
GCGGCATCTGCTGTATGACCATGATCACCACCATCTGCAGCGTTGATCAGCTGCTGGAAC
CGTTCGATCTCTGAAGCGTACATCAGGCTCCAGTCCACTGCCGGGTTCCACAGCTGCCGC								Table S3-
TGGAACGCGGGGACATCGTTGAGCGGGCGATGCTGTTCTTGCCCAAACTGGCGAGCGAAC
CGGTCCGGGGCGTAGATTTCCTTGAGGTTGAAGCTGACCAGCCATGTTCTGGAGAAGCAG
AGGTTATCCGGAGCAGCGCAATGCTTCGGAATGGATGCAGGATCAACGCCCTTGTAGGGC
TCCCAGTTGACCTGAAGTTGTTGTTCATATCATCATATGGTCTCAAATCAAATGGCAAGG
GAAAGGATGAAATGCTGAACACAAAACTGTGGTGATGACTGATGAGAATCACAACTCAGA
TGGATAGACTTTTACATCAGAAACTTGAAGCAGGCTGAAGGCTTTCCTGATGTCTGAAAC
GTTCTTGGCCGGTTGAGAGATCGTGCTCCCTGTCCACTTGAGTACTCGTGGGAAGATGTG
TTCTGGAGGATCATACATGTCAGGGCGCAATGCCGGAATATACTCATATATCCAGCCCTA
CAGACAGATATTCAGAATATATCAGAACATTTTCGCAATGGACACAGTGAAGGCACAAGT
CACAAACTTGGTCTGTAAGGTAAAATTTTGTGAGAAACAAAAATGGAGAATTTTGTTATT
TCCTATCATCTTTATGCCTTACTATCAATTACAATTCTCATGTTGAAGTTCATTAATCCT
TTTCAGAAAATATGAACAGATCATAACAATCAAAATAGTTTTTTGATAGTTTCATAGAAC
TGGAAGATCATTTCCTACTCGAAATTCAAGTGATATTTTCCTATACAATGGTTTTGTTAA
ACATACCATGAGCAAAGCCGCGCTACCGAATAGCCTTTTTCTGGCAGAATGGGCCACGGC
GATGGAGAGAGCCTTGTAGAGATGAGCAAGAGCAGCAGCACCCCAAGCATATTCCTGTAC
CTTGTCAAAGTCTGACAGAAGTGGCAAATACTTTGGTGAGACATAGCCCCTGTCCCTCTC
TGGAAGTAAGGCTGATCCAATCAAGAACAGGAGATATGCCCTGGTGCCATACATGATCTG
ATCATTGGTGGGGCGTTCCGGGATCCGGCTAAACTTGGATTGCAGCCAAGAGAGCTTCAC
ATGGCTGCCCCTGCAGTCCCTGCAATCAGGCACTTGCCCCAGATACTGGAAGCAGAGGTC
TTCGACCGACTTGTTGAGCACAGCTCCGGTTGTCACCACACGGCCTGTCACCGGAATCCC
CAGTATGTAGGCGGCGTCCCTGAGTGAGGGTGCCATTTCAAAGCCATTGAGCTGAGCAGT
GTTGGTCTCCTTGCTCCACAGCTCGAAGAATGCCATGAGCGCGATGCGATCGATGACTAG
GCCTGCTGTGTGTATCAGGTTGCCGAGCCCGCTTGCATCGACCAATTGTTGCTGCTGCTC
ATTCAGCTTCCATGTGTCGAGTCTCTCCGTCGTCTGGCATACGGTTAGTTCATGGGTTCC
CTGTATGTTTGAGCATCAAAATGTTATGATTTAGGTACAAACTATATATCACAAGAGCCA
AAGGAAGGTTCAGCAAATTGGTCTCGCTTGCTCGTTGTTGATAAATAATAATTACCTGAA
TGACGCTTTTGTTTGTTGGTTCTGCCTCTGCGTATTCCATCTGGTTCCATTAAGAGAAGG
AATGTTATGTGGTAAGTGTGCATACAATCCAAGAATTGCTCGCAGAGAAATTTCAGTTTA
AGCATCCAGGTTAAGTACGGCAAGAATTTGCATAAGTTTGATAACAACGTAACAAGTCCT
CAATGAGCGGTCTATTGCTTATATGAGCAACTGAACATGTAATTGAGACTTTGTTCCCCT
[truncated: 19 more rows]

## Sheet: Table S3-8
Additional file 2: Table S3-8. Mutation site of the alternative allele type 6
[truncated: 75 more rows]

[truncated: 16 more sheets: Table S3-9, Table S3-10, Table S3-11, Table S3-12, Table S3-13, Table S3-14, Table S3-15, Table S3-16, Table S3-17, Table S3-18, Table S3-19, Table S3-20, Table S3-21, Table S3-22, Table S3-23, Table S3-24]
