# Supplementary material for: An uncharacterized protein NY1 targets EAT1 to regulate anther tapetum development in polyploid rice
Source: BMC Plant Biol. 2022 Dec 13;22:582. doi: 10.1186/s12870-022-03976-0 (PMC9746164; doi:10.1186/s12870-022-03976-0)
Supplement: Supplementary file 3 — Additional file 3: Table S4. Pollen fertility and seed setting of F2 populations, WT (H1) and ny1 mutant. Table S5. Overview of quality reads between ny1 and H1 (WT) during meiosis. Table S6. Pearson correlation analysis of H1 (WT) compared with ny1. Table S7. Differentially expressed genes between ny1 and H1 (WT) during meiosis. Table S8a. Significant up-regulated GO terms of differentially expressed genes between ny1 and H1 during meiosis. Table S8b. Significant down-regulated GO terms of differentially expressed genes between ny1 and H1 during meiosis. Table S9. Known tapetum and meiosis-related genes detected during meiosis between ny1 and H1 (WT). Table S10. Meiosis-related and stage-specific genes detected during meiosis between ny1 and H1. Table S11. The seed setting and mutant information of H1 (WT) and eat1. Table S12. guide RNA information of eat1. Table S13. List of primers used for qRT-PCR analysis. TableS14. Floret length during meiosis in H1 (WT) and ny1 (mutant) rice. [file 12870_2022_3976_MOESM3_ESM.xlsx]

## Sheet: Table S4
Additional file3: Table S4 Pollen fertility and seed setting of F2 populations, WT (H1) and ny1 mutant
Generation	No. of plants		Pollen fertility (%)	Seed setting (%)
	Fertile	sterile
WT	10	0	91.80±2.07	79.5±2.81
ny1 x WT (F2)	60	21	89.42±4.28	67.26±17.43
WT x ny1(F2)	83	23	84.63±5.32	65.88±18.12
ny1	0	10	41.26±8.03	39.16±7.45
10 plants were take from both parents

## Sheet: Table S5
Additional file 3: Table S5. Overview of quality reads between ny1 and H1 (WT) during meiosis
Sample	Total Reads	Clean reads	Mapped (%)	Unique-Mapped (%)	GC Content	Q30
H1-1	53928296	49935957	0.926	0.8945	0.5015	0.9367
H1-2	58998470	54685039	0.9269	0.8961	0.5049	0.9379
H1-3	66336078	61239699	0.9232	0.8893	0.5044	0.9386
ny1-1	74149338	68579590	0.9249	0.8658	0.4998	0.935
ny1-2	38396974	35579914	0.9266	0.8629	0.4996	0.9386
ny1-3	45032722	41659101	0.9251	0.8591	0.4998	0.9378

## Sheet: Table S6
Additional file 3: Table S6. Pearson correlation analysis of H1 (WT) compared with ny1
	H1-1	H1-2	H1-3	ny1-1	ny1-2	ny1-3
H1-1	0.8464	0.8497	0.9832	0.9832	0.9831	1
H1-2	0.8507	0.8529	0.8502	0.9808	1	0.9831
H1-3	0.8436	0.8485	0.8467	1	0.9808	0.9832
ny1-1	0.9685	0.9644	1	0.8467	0.8502	0.8467
ny1-2	0.967	1	0.9644	0.8485	0.8529	0.8497
ny1-3	1	0.967	0.9685	0.8436	0.8507	0.8464

## Sheet: Table S7
Additional file 3: Table S7. Differentially expressed genes between ny1 and H1 (WT) during meiosis.
#ID	H1-1	H1-2	H1-3	ny1-1	ny1-2	ny1-3	H1-1_FPKM	H1-2_FPKM	H1-3_FPKM	ny1-1_FPKM	ny1-2_FPKM	ny1-3_FPKM	FDR	log2FC	regulated
LOC_Os03g21964	1877	2242	2437	557	262	369	15.5495	16.9718	16.4835	3.37724	3.06472	3.69663	1.23274e-118	-2.18127	down
LOC_Os09g27660	4024	4427	5036	2044	1271	1364	27.2817	27.2275	27.5935	10.0401	12.0788	11.2745	2.91225e-67	-1.22449	down
LOC_Os02g10480	1304	1891	1956	828	326	513	16.3993	21.6869	20.291	8.70769	6.80986	7.6393	2.90022e-28	-1.36107	down
LOC_Os01g03670	85812	102232	109829	46434	30001	29967	1503.37	1636.21	1570.43	595.392	744.095	635.247	1.45971e-28	-1.16936	down
LOC_Os04g52230	1399	1683	1981	524	385	423	10.4369	11.4703	12.0642	2.86017	4.05859	3.81119	9.11646e-39	-1.58154	down
LOC_Os01g24780	163	126	172	71	60	40	1.96223	1.38067	1.68849	0.62004	1.02477	0.580299	0.00045331	-1.05844	down
LOC_Os05g27010	647	676	776	389	222	239	8.32385	7.94649	8.14407	3.65925	4.03252	3.71777	7.86908e-15	-1.01276	down
LOC_Os09g29510	89	113	108	42	3	11	0.84807	0.983792	0.842343	0.294119	0.039191	0.119407	1.45845e-06	-2.10659	down
LOC_Os03g08820	2976	3422	3550	825	432	519	18.3662	19.2918	17.8774	3.72246	3.7735	3.86959	1.55398e-185	-2.20463	down
LOC_Os04g33190	3620	3509	4161	1584	814	1113	27.4942	24.3451	25.7906	8.8033	8.74883	10.228	1.17085e-70	-1.40194	down
LOC_Os06g46820	1738	1893	2027	1139	507	570	18.762	18.661	17.8589	8.9923	7.74724	7.43564	4.02686e-32	-1.10367	down
LOC_Os11g13390	89	101	85	18	7	20	8.44125	8.79318	6.58017	1.24359	0.942475	2.26828	2.12105e-07	-2.10392	down
LOC_Os01g38110	84	88	112	43	24	20	0.938121	0.900584	1.02803	0.351911	0.378032	0.268129	0.000143558	-1.33611	down
LOC_Os01g33784	2423	2463	2966	1249	513	686	34.5021	32.0313	34.4649	13.0123	10.3397	11.8192	6.25273e-58	-1.43148	down
LOC_Os02g18810	835	900	1099	421	224	309	4.81446	4.74091	5.1748	1.77632	1.82923	2.15145	1.03859e-24	-1.27033	down
LOC_Os01g69920	23936	25375	29684	14338	6853	8422	127.588	123.836	128.943	55.5201	51.1181	53.9176	2.02778e-171	-1.15244	down
LOC_Os02g17292	1809	2041	2309	1167	614	736	8.0477	8.39925	8.42913	4.04354	4.48018	4.87727	1.26308e-37	-1.00921	down
LOC_Os09g20630	2839	2948	3388	1730	880	1092	33.1019	30.9155	32.0852	15.6442	15.3348	16.3175	3.9151e-51	-1.03442	down
LOC_Os06g41880	760	776	946	218	116	153	5.51699	5.14369	5.60496	1.15627	1.19182	1.34281	1.12802e-48	-2.04397	down
LOC_Os07g47530	15255	16379	18659	8647	4104	5476	89.7434	88.0299	89.5913	37.225	34.1742	39.011	2.42485e-135	-1.19693	down
LOC_Os02g36960	979	1186	1173	722	297	352	10.1524	11.2354	9.96059	5.46515	4.36506	4.41075	6.71027e-18	-1.04098	down
LOC_Os01g57720	6075	6396	7378	3312	1800	2082	33.5286	32.0793	33.0837	13.3229	14.072	13.855	9.38451e-110	-1.18268	down
LOC_Os01g17240	621	708	796	287	179	266	5.69201	5.93026	5.95852	1.92573	2.31417	2.94619	1.74977e-14	-1.20377	down
LOC_Os03g20780	8458	9331	10656	4902	2381	2786	95.5637	96.3088	98.264	40.5299	38.0752	38.0779	2.23535e-145	-1.23334	down
LOC_Os01g39110	1855	1885	2147	930	489	576	14.5501	13.5049	13.7434	5.33836	5.42809	5.46301	2.63498e-51	-1.2831	down
LOC_Os02g44480	82	66	100	18	29	14	1.04547	0.771556	1.04129	0.166564	0.523474	0.216843	0.00072644	-1.44642	down
LOC_Os12g10180	117	150	159	49	11	24	0.616435	0.721085	0.684126	0.187815	0.080449	0.148414	2.2333e-09	-1.99997	down
LOC_Os12g17480	193	289	316	81	37	31	1.55429	2.12863	2.07704	0.477051	0.420931	0.300703	5.57362e-16	-2.08814	down
LOC_Os02g21300	61	85	99	33	9	6	0.872559	1.11448	1.15431	0.337666	0.178709	0.098149	9.29645e-06	-1.9341	down
LOC_Os05g37210	471	605	775	69	87	55	18.7115	21.9755	25.1219	2.00283	4.89667	2.60731	7.16782e-30	-2.6592	down
LOC_Os01g21135	1070	1313	1537	174	131	178	13.2011	14.7912	15.4726	1.56357	2.27874	2.64758	5.17624e-67	-2.64711	down
LOC_Os12g34360	158	237	257	70	59	50	1.28271	1.75856	1.70356	0.414592	0.669927	0.490698	3.74791e-08	-1.46475	down
LOC_Os12g02370	3617	3964	4147	907	676	702	63.011	63.0893	58.9611	11.5308	16.6104	14.7303	1.50681e-91	-2.02559	down
LOC_Os01g04570	745	676	819	243	162	203	7.20847	5.97497	6.4708	1.72191	2.2182	2.37152	1.72428e-23	-1.55144	down
LOC_Os04g59300	148	130	215	17	14	30	4.14755	3.33881	4.94416	0.350778	0.535027	0.996463	6.2376e-12	-2.45103	down
LOC_Os02g56680	199	188	185	0	0	0	3.11164	2.68502	2.3633	0	0	0	1.53488e-30	-6.24678	down
LOC_Os04g08060	67	77	76	36	15	15	1.16481	1.23188	1.08038	0.46313	0.362578	0.308472	0.00049576	-1.37332	down
LOC_Os12g03050	1289	1257	1595	571	156	291	17.2374	15.3478	17.4021	5.58841	2.94697	4.69663	2.71959e-30	-1.80007	down
LOC_Os11g41650	264	265	360	132	79	70	4.80488	4.50356	5.51098	1.76282	1.99974	1.5311	3.10168e-10	-1.34159	down
LOC_Os03g36760	1843	2149	2478	350	184	231	9.61745	10.2623	10.5876	1.33637	1.35624	1.45654	4.99587e-175	-2.78324	down
LOC_Os10g39500	820	801	908	190	107	91	5.28108	4.7149	4.77692	0.891903	0.971227	0.706378	1.88664e-56	-2.40817	down
LOC_Os03g22510	1546	1857	2044	1095	511	607	39.1792	42.9963	42.2836	20.3054	18.3319	18.6068	1.12035e-31	-1.03454	down
LOC_Os06g47570	205	265	265	125	43	91	1.50261	1.77091	1.58593	0.668821	0.445003	0.799815	7.16407e-07	-1.21116	down
LOC_Os06g06960	46	49	52	25	11	1	0.373329	0.362949	0.344444	0.146764	0.124477	0.00789	0.00551439	-1.49074	down
LOC_Os09g10720	4539	4864	5366	2425	1268	1543	32.0833	31.4098	30.9589	12.5459	12.6896	13.1904	1.05978e-97	-1.21885	down
LOC_Os01g26970	3965	4282	4696	2088	1273	1365	50.7719	48.36	48.9419	19.6479	24.1751	22.0081	3.88739e-62	-1.15705	down
LOC_Os10g35444	577	626	644	209	140	237	9.09585	9.02426	8.28842	2.40975	3.10706	4.51626	8.77054e-12	-1.29946	down
LOC_Os07g10190	238	249	320	105	31	66	3.03006	2.89423	3.3248	0.972376	0.558592	1.00743	4.86687e-12	-1.70232	down
LOC_Os08g08586	43	46	62	26	11	12	0.388955	0.384505	0.464905	0.173495	0.137873	0.133257	0.00750824	-1.21205	down
LOC_Os11g16530	455	458	546	156	101	188	2.79106	2.52069	2.67111	0.671326	0.88488	1.33709	2.34163e-10	-1.34464	down
LOC_Os01g49310	959	964	1119	573	234	381	6.52104	5.91822	6.20618	2.86629	2.25935	3.10831	1.19622e-17	-1.09246	down
LOC_Os01g63480	193	207	202	74	54	50	1.67249	1.63636	1.42357	0.46843	0.654929	0.523225	4.16869e-08	-1.4024	down
LOC_Os07g44610	6476	7007	7869	3141	1650	1849	77.5389	60.8287	60.7305	26.9369	34.9833	32.1661	1.83885e-166	-1.41087	down
LOC_Os01g23380	490	507	607	204	99	229	3.6995	3.49548	3.74169	1.12794	1.05288	2.09402	3.50342e-09	-1.25079	down
LOC_Os09g16790	60	58	70	0	0	0	0.54477	0.477299	0.516265	0	0	0	1.13845e-14	-4.68912	down
LOC_Os02g12840	1081	1165	1412	630	430	381	7.5971	7.47477	8.09821	3.23802	4.27297	3.23653	1.71653e-17	-1.02904	down
LOC_Os07g23494	171	112	188	59	37	61	1.3828	0.82601	1.24249	0.348164	0.413733	0.588853	0.000114665	-1.20063	down
LOC_Os08g43210	377	503	526	90	65	54	8.37379	10.2011	9.53316	1.46081	2.04431	1.43775	6.32054e-33	-2.38967	down
LOC_Os06g14060	1140	1175	1403	710	328	411	12.4817	11.7924	12.7492	5.68988	5.08199	5.44325	2.53494e-26	-1.09335	down
LOC_Os12g09610	872	971	1068	561	285	336	15.2467	15.5013	15.234	7.17741	7.04953	7.10155	1.05531e-20	-1.02328	down
LOC_Os07g09710	675	655	824	299	209	224	7.10384	6.2957	7.07296	2.29799	3.11184	2.84015	1.12504e-16	-1.22811	down
LOC_Os07g47790	249	393	439	153	40	128	5.4364	7.83462	7.82744	2.43055	1.20493	3.364	7.91296e-08	-1.43511	down
LOC_Os02g43740	688	654	777	218	90	162	4.97554	4.3155	4.58593	1.14936	0.915332	1.41586	6.78246e-31	-1.88153	down
LOC_Os03g19840	1368	1464	1737	232	92	133	29.1615	28.4942	30.2145	3.61864	2.76082	3.41581	9.3821e-137	-3.04079	down
LOC_Os03g37840	65	55	80	21	6	2	0.485684	0.372718	0.487631	0.114814	0.057792	0.014346	4.61718e-06	-2.23822	down
LOC_Os03g56850	127	109	121	33	31	24	1.04303	0.817684	0.814407	0.198804	0.362038	0.230556	3.55483e-06	-1.58268	down
LOC_Os12g24040	60	66	96	39	14	17	0.568358	0.5705	0.747778	0.272908	0.189181	0.191645	0.00107089	-1.30185	down
LOC_Os06g15910	3176	3562	4013	1106	484	555	29.89	30.6253	30.8245	7.61332	6.44115	6.32138	2.32829e-145	-2.07027	down
LOC_Os10g20230	397	567	554	261	131	143	4.00084	5.21719	4.55835	1.92319	1.86764	1.73753	2.62446e-13	-1.21684	down
LOC_Os06g51530	208	252	295	82	40	61	5.1891	5.74441	6.01045	1.48544	1.38961	1.83276	4.49298e-13	-1.70474	down
LOC_Os01g26174	166	170	205	35	20	17	1.65964	1.54916	1.67144	0.250536	0.274133	0.200018	6.21556e-17	-2.50136	down
LOC_Os02g08364	2279	2275	2677	748	450	583	19.2077	17.5152	18.4126	4.61009	5.36779	5.93591	7.68275e-70	-1.7127	down
LOC_Os05g01460	2859	3270	3575	1732	843	1174	45.3404	46.9073	46.1515	20.8886	19.1448	22.8854	5.00721e-49	-1.09437	down
LOC_Os09g36200	3739	3760	4784	2311	1139	1418	53.1343	48.8143	55.4895	24.0296	22.9137	24.3738	2.48295e-54	-1.0617	down
LOC_Os07g35540	450	456	536	154	71	79	4.17704	3.86996	4.06842	1.04267	0.924524	0.882612	1.60594e-28	-1.95736	down
LOC_Os01g60040	10173	10834	12235	6349	3138	3692	33.5277	32.6186	32.9108	15.3139	14.6412	14.7239	1.39099e-125	-1.0693	down
LOC_Os02g12810	6636	6729	7854	3602	1856	2247	42.7302	39.6248	41.2656	16.9495	17.1287	17.7387	1.16184e-106	-1.18703	down
LOC_Os06g32980	54	102	80	28	18	10	1.15365	1.98312	1.38383	0.430965	0.524465	0.250048	0.000114164	-1.61341	down
LOC_Os05g01240	16836	18031	20600	5928	3419	4084	93.5421	91.5249	93.7295	24.3484	26.9641	27.3883	4.53589e-261	-1.75045	down
LOC_Os07g32700	51	65	81	33	17	11	1.24948	1.44726	1.6059	0.579479	0.56443	0.302965	0.00222587	-1.28925	down
LOC_Os01g25990	547	598	645	260	110	197	4.34529	4.34333	4.18119	1.51235	1.23018	1.8927	6.36597e-17	-1.37053	down
LOC_Os05g25600	231	281	307	136	95	83	2.12173	2.35155	2.2972	0.914107	1.22784	0.921144	9.97305e-07	-1.04955	down
LOC_Os04g31330	2216	2333	2432	1205	630	748	17.6248	16.95	15.7857	7.01329	7.08467	7.19199	9.16762e-47	-1.16022	down
LOC_Os11g38520	283	126	157	20	30	28	1.41879	0.577296	0.639995	0.073392	0.209251	0.164755	2.64265e-09	-2.278	down
LOC_Os09g20040	70	55	77	11	17	13	0.395079	0.286139	0.35804	0.043837	0.135248	0.08293	0.000194093	-1.67815	down
LOC_Os01g01710	2858	3014	3486	1106	677	710	32.9421	31.7824	32.7935	9.2899	10.9962	9.85669	3.79516e-92	-1.61025	down
LOC_Os07g41350	603	702	793	32	3	25	18.5622	19.7677	19.9374	0.700008	0.087299	0.905556	8.716e-18	-4.16479	down
LOC_Os03g12670	38557	42823	48746	24765	12840	15141	350.564	353.382	360.466	175.546	175.718	178.213	2.17733e-214	-1.02702	down
LOC_Os07g03025	74	73	84	12	4	3	0.856426	0.772894	0.792355	0.09768	0.059305	0.035802	2.50104e-10	-2.92477	down
LOC_Os07g01760	653	723	828	402	193	186	9.77017	9.87667	10.1107	4.39531	4.0897	3.36661	1.35071e-18	-1.2313	down
LOC_Os11g10550	484	707	617	263	175	141	2.3547	3.14197	2.44904	0.934435	1.2048	0.826009	4.57012e-14	-1.32506	down
LOC_Os06g13030	3370	3332	4166	1502	838	923	16.3389	14.7554	16.4862	5.32873	5.75104	5.4131	8.32103e-86	-1.44945	down
LOC_Os01g03620	376	510	565	72	17	16	4.29401	5.32627	5.26978	0.596507	0.266678	0.217503	3.84249e-40	-3.46496	down
LOC_Os01g67920	1912	2036	2393	1292	603	709	14.5846	14.1869	14.8975	7.21492	6.50654	6.54239	1.02826e-35	-1.0225	down
LOC_Os07g09320	1952	2005	2385	797	369	401	13.9721	13.1119	13.9329	4.17223	3.7365	3.47012	4.2403e-78	-1.75639	down
LOC_Os01g10504	13702	14124	16218	7055	3660	4255	217.809	205.095	210.508	80.3226	81.5705	81.3957	2.7958e-187	-1.28434	down
LOC_Os02g47890	317	327	340	119	47	65	4.20656	3.96891	3.6926	1.15725	0.880474	1.0386	1.15508e-17	-1.8056	down
LOC_Os10g36880	4684	5158	5850	1977	1367	1294	27.5921	27.7584	28.1295	8.52361	11.3948	9.21906	7.71999e-66	-1.4402	down
LOC_Os01g63540	1507	1666	1942	569	411	402	16.0078	16.1671	16.8384	4.42497	6.17578	5.1578	2.95125e-43	-1.55866	down
LOC_Os02g17320	6658	7432	8161	4331	2190	2381	56.0458	57.1545	56.074	26.6846	26.0893	24.2474	6.82335e-88	-1.05579	down
LOC_Os01g41900	2046	1950	2459	1207	685	716	27.8739	24.2701	27.3463	12.0285	13.1991	11.7977	1.59336e-30	-1.02215	down
LOC_Os04g14790	2370	2251	2712	849	499	556	22.3528	19.3961	20.8764	5.86029	6.65286	6.34455	4.27673e-75	-1.65146	down
LOC_Os01g46810	955	1091	1261	467	323	389	4.31419	4.50208	4.64934	1.54127	2.06052	2.12118	3.29198e-19	-1.15385	down
LOC_Os09g32380	1105	1256	1392	637	334	472	7.28866	7.57195	7.49724	3.07463	3.1195	3.76859	1.75769e-23	-1.08485	down
LOC_Os04g54080	337	393	474	167	127	157	2.93992	3.12875	3.37668	1.06728	1.5642	1.64891	8.21771e-08	-1.05371	down
LOC_Os06g50220	4533	4838	5848	2575	1397	1723	43.3449	42.2669	45.6403	18.0049	18.8887	19.909	6.71235e-74	-1.12942	down
LOC_Os10g42610	1083	1162	1404	563	269	336	15.6809	15.3198	16.5426	5.97756	5.50266	5.85961	4.48769e-38	-1.36753	down
LOC_Os02g50372	200	243	281	161	57	79	2.78166	3.10213	3.19998	1.64585	1.12707	1.32088	7.97915e-06	-1.02479	down
LOC_Os09g15800	81	105	95	51	26	25	0.772073	0.916445	0.742146	0.355748	0.348553	0.279892	0.00108952	-1.12521	down
LOC_Os07g42510	6277	7952	9151	4778	2243	2424	87.9974	101.846	104.71	49.0284	44.5041	41.1149	5.10103e-48	-1.04706	down
LOC_Os04g27400	210	204	262	83	34	40	2.99697	2.65659	3.05573	0.86818	0.674043	0.685862	7.84151e-13	-1.79785	down
LOC_Os01g40990	8484	9234	10458	4506	2275	2823	23.7676	23.696	23.7644	9.17721	8.96032	9.50151	8.05516e-165	-1.27873	down
LOC_Os05g36100	105	126	128	45	23	40	1.84367	2.024	1.85069	0.576788	0.566236	0.843561	2.38685e-05	-1.35713	down
LOC_Os09g36550	933	1003	1102	554	333	307	9.18095	9.02189	8.85594	3.98836	4.64054	3.64801	5.70211e-19	-1.05719	down
LOC_Os07g49030	4800	5015	6010	2950	1416	2057	37.5947	36.0651	38.7088	16.9117	16.1938	19.6899	1.08401e-45	-1.02276	down
LOC_Os01g45274	3702	3881	4541	2037	1264	1380	53.4746	62.5164	56.717	21.5176	27.8766	24.1142	1.81801e-48	-1.07035	down
LOC_Os05g33410	708	746	847	214	81	133	9.62987	9.26488	9.40125	2.1302	1.5484	2.17881	5.50927e-45	-2.1489	down
LOC_Os12g44060	761	722	915	563	186	267	5.72854	4.96196	5.61852	3.09781	1.97881	2.4306	5.93099e-11	-1.01572	down
LOC_Os10g28665	497	539	677	237	199	153	3.74887	3.81833	4.36582	1.30737	2.12367	1.3965	7.42588e-11	-1.18287	down
LOC_Os05g39350	310	323	373	160	74	93	3.29329	3.13802	3.23624	1.24603	1.10108	1.18784	3.00887e-12	-1.33398	down
LOC_Os06g40200	1632	1762	1943	870	502	642	11.117	10.7316	10.397	5.53302	5.99095	6.25384	8.36915e-32	-1.10704	down
LOC_Os08g30634	2712	2994	3457	1464	754	754	13.1781	13.1148	13.4987	5.04094	5.01884	4.30223	1.37771e-66	-1.35483	down
LOC_Os06g48590	4097	4539	4980	1886	1083	1092	48.9993	48.8341	48.6383	16.2773	18.3356	15.5667	2.05619e-104	-1.461	down
LOC_Os12g09220	350	380	490	187	127	108	3.92582	3.89674	4.48983	1.53251	2.01208	1.46118	1.15225e-10	-1.20357	down
LOC_Os02g19650	120	268	235	84	52	66	1.50482	3.08813	2.42042	0.770461	0.924965	0.999628	1.52856e-05	-1.24394	down
LOC_Os01g50160	561	683	855	283	125	124	2.99923	3.33249	3.73033	1.10398	0.944375	0.797181	2.72962e-26	-1.70549	down
LOC_Os07g41680	1122	1302	1501	646	394	516	15.7879	16.8969	17.4731	6.42875	8.63204	8.38434	3.09933e-19	-1.01821	down
LOC_Os01g68330	1400	1510	1881	555	233	249	18.5537	18.2745	20.3458	5.38108	4.35643	3.98629	6.71546e-62	-1.95252	down
LOC_Os12g37740	120	165	194	97	30	62	0.7616	0.960537	1.00747	0.448332	0.264047	0.475894	0.000325601	-1.04654	down
LOC_Os01g10970	948	1115	1284	378	209	213	18.4789	19.8532	20.4426	5.38757	5.75656	5.01511	5.1211e-51	-1.77162	down
LOC_Os01g63710	1777	1990	2231	782	578	688	10.3762	10.9685	12.7352	3.33322	4.76996	5.35368	1.02679e-24	-1.20666	down
LOC_Os02g03090	988	1016	1278	463	405	229	8.18072	7.69104	8.63064	2.80176	4.74608	2.3077	0.000172199	-1.17308	down
LOC_Os05g03040	3404	3798	4414	1534	827	1007	29.6724	30.169	31.2875	9.9146	10.3826	10.584	5.99462e-112	-1.49871	down
LOC_Os06g20400	2383	2788	2975	1255	618	694	22.9127	23.9011	22.7987	9.17183	8.63829	7.96643	4.1384e-75	-1.39807	down
LOC_Os05g27520	375	406	397	193	37	107	6.30689	6.21743	5.41598	2.34688	0.847924	2.14906	6.39065e-10	-1.57141	down
LOC_Os02g17534	841	1011	1196	297	163	174	7.92982	8.70961	9.20713	2.0481	2.17155	1.97874	6.3955e-54	-1.96477	down
LOC_Os10g21810	3406	3726	4183	1743	860	1124	15.6443	15.5967	15.6583	5.58282	5.30612	5.97204	1.10049e-89	-1.32705	down
LOC_Os05g31680	1613	1823	1935	716	367	545	20.4762	21.1426	20.0495	6.64687	6.58442	8.36275	4.61864e-44	-1.42927	down
LOC_Os10g36980	172	169	202	33	29	35	1.98013	1.77481	1.89498	0.269934	0.467251	0.484698	6.01791e-12	-2.03982	down
LOC_Os02g03960	613	691	777	291	268	155	7.57591	7.79257	7.8354	2.62628	4.68363	2.30808	3.37746e-09	-1.17534	down
LOC_Os02g57800	268	287	386	26	54	28	2.08022	2.04064	2.45148	0.147035	0.595282	0.260694	3.06494e-15	-2.52316	down
LOC_Os06g17880	175	148	175	118	41	50	1.1791	0.909296	0.964713	0.579784	0.384478	0.40487	0.000304421	-1.00512	down
LOC_Os07g26440	10073	10540	12098	4711	2624	3001	63.064	60.2112	61.6649	21.534	23.2088	22.6698	1.96045e-172	-1.37732	down
LOC_Os12g17310	1783	1916	2212	1184	620	632	15.3995	15.1147	15.5952	7.47981	7.57639	6.59711	9.40939e-32	-1.00734	down
LOC_Os04g28480	2535	3041	3189	1186	637	653	21.0713	23.0869	21.7621	7.21314	7.48775	6.56157	4.05968e-85	-1.54625	down
LOC_Os01g40200	167	213	243	57	77	68	1.24653	1.45351	1.48816	0.314318	0.820403	0.606494	0.000119052	-1.15455	down
LOC_Os03g05780	503	565	629	361	129	163	5.62395	5.77226	5.7416	2.95204	2.0348	2.20687	4.72845e-12	-1.14145	down
LOC_Os01g59350	183	163	210	42	26	84	1.74856	1.40932	1.67042	0.305292	0.341184	1.00433	6.6959e-05	-1.40471	down
LOC_Os07g39510	2543	2563	2881	1482	873	890	63.1786	57.8588	58.4555	27.1688	30.859	26.9702	1.29156e-35	-1.01304	down
LOC_Os06g49340	77	87	106	23	18	11	0.869453	0.897483	0.980874	0.184345	0.276203	0.144581	1.1465e-06	-1.88727	down
LOC_Os04g49670	631	609	714	152	126	163	32.5443	28.6846	30.0413	5.72053	9.18785	10.1198	2.91737e-21	-1.7693	down
LOC_Os05g11428	220	254	280	81	40	50	1.71597	1.81219	1.78468	0.461366	0.438561	0.470324	5.32153e-15	-1.81295	down
LOC_Os07g04400	87	71	75	9	10	4	6.25289	4.65272	4.39514	0.442287	0.945132	0.330672	8.22717e-09	-2.62974	down
LOC_Os01g56260	476	555	580	367	134	175	6.57437	7.00858	6.54186	3.70909	2.6218	2.91687	5.81107e-10	-1.01457	down
LOC_Os08g20000	379	425	467	215	97	97	1.6017	1.64218	1.61083	0.663545	0.576392	0.495229	2.76773e-14	-1.36701	down
LOC_Os08g45030	4752	5730	6250	3005	1692	2014	22.4579	24.7432	24.111	10.3946	11.3197	11.5161	8.30752e-62	-1.02474	down
LOC_Os10g28050	2328	2611	3254	1442	650	1007	36.8774	37.7857	42.0607	16.7096	14.5746	19.2943	1.06912e-32	-1.1226	down
LOC_Os01g65970	97	118	113	52	39	32	4.63782	5.1288	4.3806	1.79349	2.63774	1.82729	0.00124907	-1.04373	down
LOC_Os04g52390	3738	4175	5111	1456	731	837	23.3574	23.8307	26.0671	6.65767	6.46081	6.32251	2.54077e-153	-1.82955	down
LOC_Os10g37230	1874	2189	2574	1197	731	745	32.2966	34.4663	36.2224	15.0936	17.844	15.5339	2.76357e-30	-1.01033	down
LOC_Os01g71280	4483	4878	5300	2330	1285	1389	45.9434	45.6627	44.326	17.4728	18.6372	17.2184	2.39523e-98	-1.27161	down
LOC_Os01g56200	4336	4799	5273	2844	1383	1723	32.6193	33.0129	32.3795	15.6348	14.7	15.6573	6.83241e-70	-1.0081	down
LOC_Os06g09120	761	830	955	346	214	243	8.4908	8.45556	8.69652	2.82439	3.36729	3.2713	3.40047e-26	-1.35447	down
LOC_Os11g16290	3798	4233	4975	2337	1167	1463	28.1952	28.6857	30.1554	12.7764	12.2506	13.1514	2.76785e-73	-1.11218	down
LOC_Os03g62650	797	842	1072	410	244	246	5.35724	5.15734	5.82409	1.93874	2.21574	1.94658	1.60281e-24	-1.28901	down
LOC_Os01g08250	273	282	287	23	8	32	1.1938	1.12588	1.02161	0.071936	0.047945	0.166381	1.06215e-26	-3.2606	down
LOC_Os03g48600	1169	1116	1421	569	333	495	10.008	9.34512	10.7621	3.60132	4.08437	5.71516	5.70527e-17	-1.08984	down
LOC_Os02g34850	3521	3640	4282	695	416	463	28.8547	27.2581	28.6474	4.16912	4.82639	4.58591	1.40909e-232	-2.56398	down
LOC_Os02g47450	1580	2250	2228	1194	564	536	18.0373	23.4652	20.7527	9.97326	9.10924	7.3978	4.69151e-23	-1.14307	down
LOC_Os08g22370	116	104	102	11	6	9	2.98242	2.43719	2.13046	0.194341	0.194676	0.252593	1.09948e-13	-3.01431	down
LOC_Os10g19919	341	409	477	75	115	80	6.01853	6.48923	6.62345	0.903212	2.78908	1.59538	2.83384e-10	-1.69041	down
LOC_Os10g02650	200	188	263	66	30	47	1.52967	1.30876	1.63913	0.367907	0.323134	0.431321	1.25303e-12	-1.83919	down
LOC_Os11g42190	126	145	206	26	12	25	0.719633	0.753541	0.960145	0.107236	0.093294	0.168289	1.31331e-13	-2.45018	down
LOC_Os01g37360	247	292	330	46	6	0	2.5568	2.76073	2.79393	0.347041	0.083664	0	0.00680449	-1.89782	down
LOC_Os11g14730	155	169	146	69	20	36	7.53326	7.50542	5.81661	2.4448	1.34447	2.10399	1.18717e-07	-1.61646	down
LOC_Os10g02260	446	552	531	220	159	149	4.28547	4.81273	4.16002	1.54123	2.15079	1.72311	1.95919e-12	-1.20384	down
LOC_Os06g45360	1155	1298	1409	611	427	463	10.713	10.9965	10.6669	4.1434	5.59552	5.18668	6.29068e-19	-1.03916	down
LOC_Os06g06920	99	146	141	65	22	33	0.883155	1.19166	1.03116	0.42058	0.275547	0.35659	1.52371e-05	-1.37243	down
LOC_Os07g02850	84	120	119	27	0	4	2.15316	2.81158	2.47394	0.495017	0	0.116081	0.00460365	-1.95215	down
LOC_Os04g49210	153	199	173	19	0	9	1.75831	2.09471	1.62272	0.158607	0	0.116398	3.84063e-21	-3.67089	down
LOC_Os07g15020	52	67	52	22	14	15	2.84633	3.37302	2.3024	0.848908	1.05319	0.999993	0.00284971	-1.29791	down
LOC_Os02g43360	290	363	347	91	35	56	7.07533	8.09372	6.90175	1.61616	1.1919	1.64309	2.04047e-22	-2.1473	down
LOC_Os01g05790	2980	3064	3467	1953	873	1061	25.4747	23.9318	24.1919	12.2209	10.5666	10.9759	1.43715e-43	-1.03944	down
LOC_Os07g39320	12843	13308	16042	6287	3165	4018	245.059	231.975	249.831	87.7921	85.4893	92.7529	1.632e-175	-1.3712	down
LOC_Os11g37860	110	128	140	35	28	34	0.666965	0.711277	0.695049	0.154371	0.235309	0.246404	1.99601e-06	-1.53337	down
LOC_Os06g42100	57	69	73	27	17	5	2.69704	2.98314	2.82905	0.937269	1.14261	0.275129	0.000620049	-1.55244	down
LOC_Os06g05920	140	172	213	93	43	46	1.41852	1.59099	1.75491	0.685462	0.614154	0.557528	3.92921e-06	-1.21903	down
LOC_Os05g41310	311	400	455	152	117	102	2.24429	2.63638	2.67494	0.802987	1.18839	0.886998	6.30089e-11	-1.29759	down
LOC_Os11g35400	1239	1209	1442	212	378	142	11.1471	9.93536	10.5911	1.3915	4.81086	1.56473	0.00126893	-1.64181	down
LOC_Os03g16260	132	100	186	0	0	0	1.50442	1.03998	1.73402	0	0	0	1.36427e-24	-5.76677	down
LOC_Os04g43560	6513	7282	8840	3660	1697	2213	105.072	107.325	116.401	43.2138	38.7436	43.1878	2.46602e-106	-1.31174	down
LOC_Os06g11980	84	68	74	4	6	12	2.1257	1.56463	1.53702	0.057807	0.190844	0.341465	8.47395e-08	-2.55035	down
LOC_Os02g44970	217	260	308	43	24	22	2.28712	2.51111	2.65822	0.32915	0.355656	0.281194	6.48711e-26	-2.75061	down
LOC_Os09g37320	490	514	555	128	86	91	3.91695	3.75214	3.62094	0.747297	0.966966	0.878025	6.95282e-31	-2.02072	down
LOC_Os03g05390	58904	66218	75647	28393	16437	18333	464.466	477.258	486.92	163.207	183.278	173.418	2.39635e-223	-1.37343	down
LOC_Os02g57620	3915	4103	4788	1561	941	1155	32.6791	31.2866	32.6161	9.53522	11.1125	11.6639	2.6017e-86	-1.50283	down
LOC_Os07g25810	900	1192	1218	521	285	246	11.6635	14.1095	12.8812	4.93654	5.22245	3.85813	1.44383e-25	-1.37132	down
LOC_Os12g25200	107	138	157	61	19	65	0.862679	1.01697	1.03271	0.355122	0.214398	0.63329	0.00130271	-1.10921	down
LOC_Os12g44100	3940	4812	5666	2021	1131	1228	37.3774	41.7004	43.8707	14.0275	15.1766	14.0906	5.27047e-90	-1.42602	down
LOC_Os04g15630	245	261	297	162	37	70	2.03834	1.98649	2.01598	0.984676	0.435914	0.704955	1.73293e-07	-1.35011	down
LOC_Os03g03034	245	270	306	126	96	80	3.94936	3.89986	3.97179	1.37607	2.49199	1.74161	5.76756e-07	-1.09784	down
LOC_Os06g50659	140	187	213	56	52	31	4.442	5.40897	5.49974	1.29637	2.32762	1.17571	2.43062e-07	-1.53728	down
LOC_Os12g02620	273	301	429	179	73	111	2.66014	2.68316	3.41509	1.27868	1.00671	1.31045	1.07818e-08	-1.17397	down
LOC_Os04g56710	744	690	786	390	185	247	7.98291	6.76537	6.88576	3.06042	2.80294	3.20025	2.5447e-17	-1.16081	down
LOC_Os11g10640	369	326	449	223	53	70	2.84782	2.29764	2.82589	1.25669	0.578736	0.651797	1.28577e-09	-1.51971	down
LOC_Os10g34710	10260	10545	12605	6057	3235	3783	59.6393	55.9973	59.8059	25.7681	26.6174	26.6095	1.45565e-111	-1.07361	down
LOC_Os10g35090	2030	2305	2431	1104	635	791	11.9946	12.4434	11.7245	4.77074	5.3055	5.65306	1.40327e-39	-1.1229	down
LOC_Os11g41540	1006	1092	1250	362	148	259	4.85427	4.82893	5.20786	1.2788	1.00907	1.51081	1.04046e-43	-1.84034	down
LOC_Os01g71780	399	585	604	314	141	167	5.05549	6.76908	6.24583	2.90958	2.52773	2.56021	8.32065e-11	-1.07647	down
LOC_Os08g19114	1344	1608	1769	396	217	175	8.50306	9.29452	9.13433	1.8339	1.94036	1.33977	4.46792e-77	-2.29703	down
LOC_Os04g44354	119	185	215	81	45	19	1.19128	1.5589	1.5451	0.684321	0.67138	0.18313	7.79029e-06	-1.48561	down
LOC_Os04g12460	226	292	278	78	34	35	1.5449	1.8264	1.552	0.390715	0.32847	0.284885	3.69704e-18	-2.11938	down
LOC_Os03g12360	10301	11868	12775	5763	3541	3845	59.9898	63.1123	60.7342	25.3042	29.1367	27.1283	2.81994e-80	-1.10828	down
LOC_Os02g02400	946	1059	1213	580	305	283	9.90371	10.1151	10.3284	4.35211	4.50641	3.56816	1.35411e-23	-1.18814	down
LOC_Os01g08420	2764	2845	3186	1288	573	809	17.7895	16.7308	16.7362	6.06636	5.21953	6.29864	7.34266e-71	-1.45693	down
LOC_Os05g51130	1438	1538	1929	671	317	469	16.3954	16.0205	17.9476	5.60109	5.10747	6.47107	3.89675e-44	-1.46481	down
LOC_Os10g41060	189	190	246	117	45	53	1.54743	1.42095	1.64465	0.701453	0.519865	0.517258	3.83825e-07	-1.263	down
LOC_Os07g20330	72	71	109	20	6	6	0.35526	0.317742	0.438965	0.072288	0.038656	0.033119	1.44256e-08	-2.44815	down
LOC_Os11g47600	4820	5709	6261	2502	1115	1485	81.3654	88.044	86.2715	30.9068	26.6343	30.3346	2.34168e-110	-1.45639	down
LOC_Os01g06590	30920	32888	38468	9930	5588	6767	240.089	232.942	244.119	55.8518	60.9159	62.769	0	-1.90497	down
LOC_Os01g63690	20146	22416	26801	12172	6060	7136	220.103	223.727	238.986	97.3328	93.7281	94.3319	9.92818e-171	-1.17977	down
LOC_Os10g41820	1839	2149	2366	1153	561	625	17.7755	18.9998	18.7037	8.04352	7.6209	7.21497	1.78662e-45	-1.17495	down
LOC_Os11g39220	51715	54871	61469	22342	11385	12984	459.78	445.367	445.645	145.188	142.987	139.288	0	-1.5793	down
LOC_Os02g41450	108	109	142	77	29	26	3.08287	2.85611	3.31621	1.60436	1.16077	0.896909	0.000375631	-1.15863	down
LOC_Os12g26290	30339	32523	37491	9323	4442	5883	276.811	271.271	279.169	63.5035	58.285	65.8073	0	-2.08373	down
LOC_Os01g16260	3517	3739	4289	2082	1023	1223	35.1959	34.2242	35.1329	15.2938	14.5449	14.871	4.78661e-75	-1.14738	down
LOC_Os08g05440	110	121	158	39	17	21	0.531241	0.53468	0.622305	0.136641	0.113435	0.119036	2.20686e-09	-1.94944	down
LOC_Os05g39320	136	135	165	0	6	6	1.62501	1.47051	1.61438	0	0.093654	0.080661	3.89386e-06	-2.97612	down
LOC_Os05g29974	3020	3158	3820	1880	863	1075	29.2904	28.0042	30.1262	13.2741	11.7721	12.5842	9.53319e-56	-1.12691	down
LOC_Os10g10360	877	906	1054	382	166	276	5.03074	4.76923	4.93323	1.57883	1.32394	1.90355	6.48604e-29	-1.50109	down
LOC_Os06g01990	85	110	106	39	21	8	1.78519	2.11113	1.81738	0.591812	0.626829	0.200155	9.18636e-06	-1.741	down
LOC_Os05g39240	593	719	837	413	207	235	6.36343	7.05419	7.33534	3.24144	3.13717	3.04498	2.09942e-15	-1.04733	down
LOC_Os01g61980	356	321	420	141	91	155	5.58728	4.59921	5.37964	1.61538	2.01064	2.94493	2.14578e-07	-1.1446	down
LOC_Os09g16458	92	119	134	7	10	7	1.36217	1.60896	1.61546	0.075007	0.199176	0.110861	2.15121e-14	-3.12288	down
LOC_Os10g20090	8817	9581	10524	4070	2369	2587	69.0386	68.6008	67.134	23.5751	26.368	24.7832	1.07651e-148	-1.39042	down
LOC_Os02g22820	224	305	322	161	86	85	5.75834	7.1779	6.77071	3.04003	3.12301	2.64381	3.81092e-07	-1.05768	down
LOC_Os08g04340	286	266	333	103	48	57	6.99925	5.94479	6.66941	1.84152	1.64264	1.6862	3.29319e-16	-1.78297	down
LOC_Os02g27130	919	974	1162	158	57	42	5.6962	5.51235	5.87502	0.712528	0.497597	0.309925	3.41789e-70	-3.29889	down
LOC_Os03g48140	6925	7201	8513	3440	1884	2035	29.2601	27.7954	29.3587	10.6373	11.2694	10.403	4.46611e-132	-1.34121	down
LOC_Os02g21780	55	86	64	4	18	8	0.925606	1.34365	0.888358	0.049706	0.417221	0.146394	0.000187032	-1.9058	down
LOC_Os05g45020	6262	6760	7465	2788	1495	1749	108.645	107.148	105.713	35.4019	36.7202	36.7081	7.90611e-174	-1.48479	down
LOC_Os08g30810	5046	5398	6020	2776	1383	1878	33.7749	33.0075	32.8859	13.596	13.0994	15.2053	3.63668e-77	-1.1704	down
LOC_Os05g46500	721	809	945	371	190	203	22.9	23.4603	24.4827	8.6105	8.5284	7.78245	1.07362e-28	-1.41361	down
LOC_Os12g39620	11873	13447	14937	8277	2960	4267	90.802	93.8405	93.2707	46.4761	30.9598	39.8089	3.1777e-14	-1.14601	down
LOC_Os08g08200	1118	1366	1413	611	401	491	15.8427	17.7219	16.3589	6.29964	8.04541	8.39756	5.02389e-19	-1.05197	down
LOC_Os04g44910	2436	2905	3168	1781	827	936	19.8714	21.6554	21.0971	10.6354	9.54648	9.23869	1.50022e-38	-1.00507	down
LOC_Os05g35770	60	72	80	37	14	16	2.28775	2.49459	2.48726	1.02324	0.751592	0.707439	0.0010793	-1.30251	down
LOC_Os01g74140	795	925	1045	322	156	199	12.2589	13.039	13.1647	3.62943	3.40131	3.71335	3.49367e-44	-1.74348	down
LOC_Os01g72690	11819	12732	14173	5255	3139	3392	110.487	108.912	108.269	35.9352	41.5259	38.3967	1.82843e-153	-1.4216	down
LOC_Os01g52450	835	962	1044	581	271	313	8.83226	9.08777	8.94094	4.41253	4.02102	3.93645	5.11874e-19	-1.02186	down
LOC_Os08g40260	27195	28492	32632	15346	8380	8799	130.238	124.657	127.552	53.7886	56.8134	50.9864	1.29349e-144	-1.16477	down
LOC_Os10g36848	105	128	107	63	19	41	1.06873	1.19035	0.887317	0.469417	0.27222	0.500019	0.000522127	-1.16436	down
LOC_Os03g08230	3100	3511	4041	1918	1030	1058	30.968	32.0356	32.943	14.0192	14.5668	12.7774	1.09046e-58	-1.13362	down
LOC_Os04g52780	73	65	121	23	30	21	0.393515	0.317872	0.529946	0.087565	0.225935	0.135743	0.00178378	-1.27327	down
LOC_Os11g08980	484	533	664	222	86	99	3.20386	3.22806	3.59191	1.07426	0.799686	0.787551	6.78903e-25	-1.78076	down
LOC_Os07g25960	59	64	79	40	17	11	1.13964	1.1367	1.25109	0.561135	0.466941	0.240753	0.00361597	-1.21773	down
LOC_Os11g37740	2910	3464	3695	900	477	599	19.0715	20.7391	19.7675	4.3158	4.42676	4.74986	9.72094e-162	-2.06153	down
LOC_Os04g37670	1216	1476	1677	799	360	579	10.4119	11.5453	11.722	5.00704	4.36429	6.00003	4.23821e-20	-1.04625	down
LOC_Os10g20160	192	240	315	43	20	9	1.42075	1.62677	1.90525	0.233546	0.207288	0.077076	5.1659e-22	-2.96267	down
LOC_Os10g22484	191	136	174	25	13	13	0.92752	0.600962	0.690763	0.086266	0.084166	0.076336	2.84971e-17	-2.84024	down
LOC_Os02g54550	84	140	137	65	35	31	1.33656	2.03464	1.77161	0.75036	0.772358	0.585027	0.000482112	-1.12027	down
LOC_Os11g11990	411	407	485	45	58	55	2.02622	1.83235	1.95453	0.160432	0.39895	0.324002	2.02441e-25	-2.57351	down
LOC_Os06g03930	6430	6665	8064	3158	1590	2000	70.3096	66.5611	71.9776	25.257	24.6471	26.4409	8.60256e-133	-1.37245	down
LOC_Os02g11980	550	588	733	271	211	228	3.5348	3.44819	3.84358	1.27265	1.91932	1.77233	2.00991e-10	-1.04568	down
LOC_Os01g16140	51	72	72	11	2	3	4.37326	5.6257	5.05595	0.692335	0.168417	0.227796	8.33192e-09	-2.85965	down
LOC_Os04g57410	1444	1555	1587	610	312	376	24.5439	24.1373	22.0098	7.57874	7.49097	7.73091	3.35251e-54	-1.54494	down
LOC_Os10g07574	186	224	272	83	49	51	0.575866	0.63666	0.690465	0.187188	0.212664	0.190878	9.86821e-11	-1.55376	down
LOC_Os02g43906	2084	2504	2725	1336	684	921	38.2913	42.0196	40.8572	17.9639	17.7911	20.4623	3.04678e-36	-1.02814	down
LOC_Os06g28260	49	90	90	29	22	8	1.33101	2.23446	1.98696	0.574586	0.815356	0.25215	0.000720828	-1.47114	down
LOC_Os03g47570	262	361	281	130	85	121	5.05919	6.36568	4.43769	1.83003	2.31977	2.81303	2.06289e-06	-1.08333	down
LOC_Os09g04300	693	881	896	220	222	208	5.24647	6.14725	5.62399	1.2282	2.52642	1.94419	8.6988e-17	-1.52713	down
LOC_Os01g73070	87	92	118	44	29	7	0.639144	0.621551	0.71171	0.235062	0.302928	0.060441	0.000380225	-1.47073	down
LOC_Os09g31040	320	347	380	41	26	4	7.18681	7.11597	6.96155	0.664774	0.823039	0.097483	1.59782e-07	-2.88842	down
LOC_Os02g54100	160	179	178	103	27	37	1.38442	1.41323	1.25989	0.652657	0.324671	0.385279	3.06783e-06	-1.38536	down
LOC_Os05g42020	1299	1521	1702	766	339	407	12.1093	12.9559	12.9531	5.22378	4.46783	4.58587	1.3974e-39	-1.32002	down
LOC_Os12g05290	196	213	297	91	39	66	0.894071	0.887438	1.1093	0.303233	0.246435	0.363727	6.90136e-10	-1.51787	down
LOC_Os06g03520	752	1065	1017	16	23	28	16.2518	21.0192	17.9279	0.250359	0.69763	0.721784	1.35358e-32	-4.54016	down
LOC_Os03g19020	27520	28964	34310	10513	5560	6735	177.231	170.168	180.867	49.3429	49.5981	52.7623	0	-1.71162	down
LOC_Os11g36070	1564	1576	1934	710	324	464	13.8356	12.7701	13.5241	4.4705	3.60853	4.80452	1.78317e-49	-1.48536	down
LOC_Os06g08440	1330	1325	1432	706	260	284	8.72539	7.94165	7.66925	3.38749	2.40883	2.25276	1.54707e-27	-1.48967	down
LOC_Os10g32630	146	185	187	8	0	5	1.28937	1.49116	1.34966	0.050337	0	0.043825	4.16142e-27	-4.4858	down
LOC_Os09g31000	154	159	163	0	0	0	3.99567	3.75813	3.45588	0	0	0	1.60114e-27	-6.00267	down
LOC_Os02g15520	109	91	160	15	17	41	0.886695	0.711396	1.07154	0.097931	0.188979	0.405418	4.35209e-05	-1.69505	down
LOC_Os01g04480	238	221	241	76	40	64	2.71588	2.30297	2.24783	0.63348	0.646813	0.87305	6.48129e-11	-1.61853	down
LOC_Os03g04500	1799	1807	2068	809	449	525	14.4054	13.2021	13.5274	4.71711	5.06214	5.05541	9.85147e-54	-1.38366	down
LOC_Os04g42420	1570	1543	1796	773	483	505	13.2173	11.8723	12.3711	4.72363	5.70618	5.10365	1.20634e-31	-1.17914	down
LOC_Os03g05360	185	188	275	95	41	55	0.545834	0.506603	0.664019	0.20504	0.170018	0.19637	6.79284e-09	-1.44663	down
LOC_Os04g32050	9955	10348	12062	5184	2643	2900	89.8929	85.3891	88.9205	34.2479	33.7837	31.6705	7.44881e-154	-1.32557	down
LOC_Os11g13810	1450	1626	2091	648	311	464	9.35263	9.58167	11.0059	3.05803	2.83352	3.61965	1.27591e-46	-1.56612	down
LOC_Os04g43200	1645	1823	1929	927	460	519	31.9362	32.3726	30.5652	13.2965	12.7142	12.2648	6.49111e-45	-1.23417	down
LOC_Os06g35910	2323	2542	2783	1157	675	769	20.368	19.8321	20.6569	7.83505	8.33765	7.96884	2.0812e-58	-1.2632	down
LOC_Os07g45550	955	1020	1217	396	182	243	6.96224	6.78921	7.23925	2.10838	1.86971	2.13657	3.43873e-46	-1.68066	down
LOC_Os01g70710	253	329	387	32	37	53	2.94192	3.50955	3.68545	0.259474	0.591745	0.724167	1.1771e-18	-2.48138	down
LOC_Os02g51440	403	430	502	34	4	25	4.22751	4.12607	4.30446	0.259724	0.053891	0.315617	3.71221e-51	-3.99585	down
LOC_Os02g43912	635	677	797	217	81	90	15.5342	15.1482	15.9193	3.87811	2.78278	2.66206	2.3132e-39	-2.18226	down
LOC_Os05g38040	56159	58997	68477	33016	16707	19352	764.201	729.867	756.354	375.249	368.749	364.802	1.98197e-229	-1.14214	down
LOC_Os02g53210	8030	8962	10181	3894	1930	2398	62.0904	63.4908	64.411	21.8676	20.9046	22.277	6.43516e-200	-1.45184	down
LOC_Os11g07250	120	161	221	74	31	48	0.854315	1.04452	1.28583	0.383064	0.306846	0.406528	1.75802e-06	-1.37164	down
LOC_Os08g05810	473	678	717	326	164	219	3.6233	4.75283	4.48746	1.826	1.77976	2.02649	7.82781e-13	-1.09865	down
LOC_Os05g16670	4919	5057	5879	1855	933	1343	32.1933	30.2356	31.4037	8.88568	8.64299	10.631	5.32453e-110	-1.65529	down
LOC_Os01g54510	4169	4589	5123	2782	1426	1506	40.0112	40.2428	40.1337	19.5414	19.3692	17.4855	2.13166e-59	-1.01321	down
LOC_Os01g48740	83	120	135	2	8	7	1.92311	2.55552	2.55285	0.022987	0.249708	0.170255	4.41908e-14	-3.37949	down
LOC_Os07g10960	208	259	322	58	71	40	2.56097	2.92146	3.23985	0.521967	1.24023	0.595727	8.46771e-10	-1.75468	down
LOC_Os12g36860	1140	1338	1547	770	294	473	32.4658	34.8098	35.9645	16.0472	11.8327	16.2816	2.26608e-21	-1.13135	down
LOC_Os02g26810	1297	1614	1782	206	132	142	14.2054	16.141	15.9255	1.64507	2.04237	1.87785	1.78959e-130	-2.96631	down
LOC_Os01g49240	78	101	108	35	15	38	0.914729	1.08071	1.03225	0.298513	0.248802	0.541918	0.000476429	-1.29591	down
LOC_Os02g57200	1574	1689	2086	908	434	446	11.0202	10.8087	11.9263	4.6513	4.29638	3.77452	4.83529e-40	-1.31727	down
LOC_Os07g31190	337	372	460	111	41	57	3.43681	3.46526	3.82906	0.82163	0.578681	0.69266	3.0052e-26	-2.18626	down
LOC_Os02g13520	265	246	322	68	82	65	3.76158	3.1938	3.73663	0.702583	1.64202	1.11062	1.60257e-08	-1.51053	down
LOC_Os04g43390	167	189	213	63	35	53	2.33886	2.39087	2.42272	0.619471	0.650483	0.891621	3.76145e-09	-1.55371	down
LOC_Os05g33820	1822	2090	2328	1038	661	739	19.3141	20.2417	20.1372	8.05043	9.90938	9.47601	2.86042e-30	-1.04557	down
LOC_Os02g37490	59	62	54	6	11	2	1.62658	1.55251	1.20797	0.114353	0.395318	0.050949	6.01809e-06	-2.33499	down
LOC_Os05g50410	403	392	468	202	139	134	4.05935	3.61755	3.83216	1.37033	1.82344	1.5003	8.57032e-10	-1.08838	down
LOC_Os01g71114	170	217	195	92	19	51	1.76022	2.05759	1.65025	0.699404	0.279153	0.630156	1.87107e-07	-1.56949	down
LOC_Os12g03750	80	95	83	30	12	11	0.667478	0.722194	0.563633	0.18144	0.137113	0.101672	1.88872e-06	-1.87676	down
LOC_Os02g42590	17042	18204	20830	9015	4692	5186	122.418	119.334	122.185	47.0366	47.3167	44.8003	1.75996e-211	-1.29814	down
LOC_Os07g27770	411	439	525	203	105	128	4.63027	4.52403	4.83058	1.66872	1.67162	1.74458	1.505e-16	-1.35969	down
LOC_Os02g38840	8100	9020	10331	3791	2111	2320	83.6304	85.0685	87.0485	28.6444	30.8518	26.895	5.11848e-183	-1.45421	down
LOC_Os04g31090	322	411	389	148	78	65	11.7143	13.646	11.5456	3.9327	3.98865	2.82855	4.32728e-16	-1.65092	down
LOC_Os12g18650	26142	28768	33190	9984	5258	6228	230.707	231.465	237.436	63.9203	65.193	67.2054	0	-1.75716	down
LOC_Os01g12464	250	288	348	103	49	61	7.21623	7.58753	8.19092	2.15928	1.99158	2.10209	5.97111e-16	-1.74001	down
LOC_Os03g20790	8485	9867	11376	5845	2854	3345	96.3128	102.319	105.396	48.5548	45.8511	45.9382	1.5485e-94	-1.03521	down
LOC_Os01g18670	16505	17270	20138	4679	2486	2746	93.3856	89.2673	92.9987	19.3746	19.9075	18.7948	0	-2.16753	down
LOC_Os07g32670	1848	2027	2320	1073	529	669	17.8243	17.8557	18.258	7.57024	7.21771	7.80352	6.46879e-48	-1.17264	down
LOC_Os09g14450	128	165	193	55	30	33	0.874184	1.03028	1.0787	0.272167	0.288189	0.272362	4.11364e-09	-1.67648	down
LOC_Os03g05620	4838	5123	6113	2718	1440	1675	49.7183	48.099	51.2695	20.442	20.9422	20.8286	4.3443e-96	-1.18259	down
LOC_Os01g73430	224	232	280	134	82	62	1.03632	0.980641	1.0556	0.451017	0.532877	0.343923	1.96076e-06	-1.09412	down
LOC_Os01g38970	10171	10880	12360	6502	3396	3760	57.3551	56.049	56.8856	26.8347	27.1084	25.6489	5.63986e-112	-1.01884	down
LOC_Os07g38060	2191	2273	2663	1341	669	827	17.7457	16.8148	17.599	7.94477	7.6662	8.10097	6.38242e-44	-1.05562	down
LOC_Os02g57600	5408	5776	6393	2589	1235	1621	63.3439	46.8755	60.63	24.336	17.7986	16.9756	1.45282e-127	-1.42306	down
LOC_Os03g52390	2034	2268	2453	1158	578	672	88.2548	89.9147	86.8517	36.7534	35.4924	35.2765	2.55307e-55	-1.21801	down
LOC_Os06g49670	101	78	122	20	8	10	1.14934	0.806305	1.17345	0.154082	0.128701	0.124672	3.56494e-10	-2.48099	down
LOC_Os04g54200	1290	1326	1361	773	314	401	14.1408	13.2853	12.1807	6.2006	4.86458	5.31766	1.2843e-24	-1.17811	down
LOC_Os08g04130	493	623	781	166	87	112	5.16357	5.99538	6.70736	1.25521	1.25423	1.37359	4.28597e-35	-2.05462	down
LOC_Os05g15530	506	550	642	285	143	151	8.30675	8.25045	8.60346	3.42205	3.32169	2.98871	1.51905e-17	-1.27211	down
LOC_Os03g18440	2952	2749	3359	933	565	641	15.6616	13.324	14.5432	3.62193	4.23868	4.11491	3.02966e-88	-1.78233	down
LOC_Os01g47740	6382	7061	7710	3713	2173	2124	55.3682	56.106	54.5105	23.5204	26.6988	22.1468	1.83538e-68	-1.11529	down
LOC_Os07g28590	87	55	51	20	2	10	1.92619	1.10722	0.914749	0.319539	0.052404	0.247967	2.49275e-05	-2.0834	down
LOC_Os01g64440	150	149	166	103	24	15	4.08002	3.69176	3.68428	2.0337	0.912315	0.482374	6.91821e-05	-1.4834	down
LOC_Os03g55130	5194	5612	6177	2997	1683	1741	43.7889	43.2255	42.5053	18.4946	20.0871	17.7587	2.31522e-77	-1.12308	down
LOC_Os01g67030	164	159	246	63	39	39	2.23859	1.97592	2.74047	0.627824	0.748692	0.643607	1.83915e-09	-1.64112	down
LOC_Os11g43800	315	371	371	99	59	95	2.43719	2.62295	2.34078	0.556594	0.646639	0.888566	1.43096e-15	-1.71062	down
LOC_Os05g14260	362	633	577	119	74	60	8.52287	13.6101	11.074	2.03903	2.43919	1.68945	1.5707e-27	-2.2856	down
LOC_Os01g62200	763	825	928	413	253	272	9.45195	9.36701	9.40441	3.66989	4.33402	3.97515	1.60944e-19	-1.12097	down
LOC_Os06g04880	3729	4112	4382	1996	960	1146	27.5401	27.7491	26.4148	10.7913	10.0307	10.2368	8.53147e-93	-1.31193	down
LOC_Os11g03540	1351	1535	1525	703	429	437	15.9908	16.6001	14.7402	6.08682	7.18059	6.26269	8.88592e-31	-1.19712	down
LOC_Os02g56270	7058	7553	8302	3741	2672	2397	40.7541	39.846	39.1289	15.8096	21.8386	16.7462	1.28531e-11	-1.04762	down
LOC_Os02g13965	98	125	136	49	16	53	0.848709	0.985192	0.962419	0.30991	0.186005	0.552526	0.000561361	-1.22667	down
LOC_Os07g17220	169	283	264	32	13	39	1.0907	1.68101	1.44054	0.151297	0.107612	0.309918	3.58318e-17	-2.62634	down
LOC_Os11g02550	1087	1018	1359	504	306	288	6.6171	5.66363	6.75216	2.24525	2.63096	2.1174	3.91104e-28	-1.35828	down
LOC_Os10g38470	1175	1443	1551	721	328	438	22.7701	25.5444	24.539	10.2239	8.97931	10.2667	1.28084e-32	-1.21642	down
LOC_Os04g54210	260	334	369	172	78	111	19.8502	23.3269	23.0381	9.62309	8.4239	10.2341	1.12022e-08	-1.12083	down
LOC_Os02g45130	1530	1536	1829	822	441	399	12.6092	11.6096	12.334	5.17057	5.48803	4.72583	3.03226e-33	-1.28678	down
LOC_Os11g10710	3234	3651	4222	700	298	549	36.0296	37.1578	38.3955	5.70163	4.69862	7.40111	4.41568e-127	-2.55262	down
LOC_Os08g09390	68	95	77	22	7	29	1.47488	1.874	1.35159	0.338031	0.207053	0.762407	0.000289196	-1.56533	down
LOC_Os01g51754	1610	1741	2053	817	458	477	8.23013	8.07442	8.60803	2.9655	3.22143	2.8705	6.69027e-50	-1.33861	down
LOC_Os09g17080	180	186	210	47	50	72	4.07565	3.85564	3.8918	0.779987	1.58875	1.96576	1.51704e-05	-1.31607	down
LOC_Os08g30520	4018	4546	4933	2545	1296	1579	46.4783	48.035	46.5714	21.5407	21.2204	22.0939	6.08676e-73	-1.0419	down
LOC_Os04g10060	1758	1754	2092	879	368	496	13.8639	12.6304	13.4647	5.06838	4.10614	4.72446	2.46881e-48	-1.43034	down
LOC_Os02g53320	117	121	180	5	9	27	2.7048	2.5564	3.38715	0.082448	0.267904	0.734329	5.08985e-09	-2.56191	down
LOC_Os12g24540	7391	7929	9284	3122	1561	1707	34.9418	34.2436	35.8227	10.8036	10.4423	9.76181	2.52262e-204	-1.6778	down
LOC_Os01g52280	348	394	435	66	66	65	5.15097	5.3324	5.25009	0.7158	1.36385	1.15232	1.38788e-21	-2.16232	down
LOC_Os12g36750	9592	10607	11725	5086	2891	3348	102.022	100.482	101.816	38.5998	42.4312	42.0081	1.67027e-129	-1.2054	down
LOC_Os03g55550	884	1066	1279	441	210	241	20.6795	22.7665	24.4115	7.53846	6.94281	6.80777	4.41497e-39	-1.57624	down
LOC_Os01g11860	990	1238	1203	460	333	304	14.3742	16.4294	14.2692	4.89019	6.84314	5.34534	1.36581e-23	-1.31951	down
LOC_Os08g41320	1099	1265	1477	540	270	361	13.2667	13.955	14.5621	4.77069	4.60684	5.26342	7.74619e-41	-1.42543	down
LOC_Os06g02130	5204	5371	6364	3130	1512	1934	31.3367	29.4717	31.365	13.8477	12.9334	14.1432	2.64658e-78	-1.09616	down
LOC_Os11g01590	807	783	971	309	152	238	8.43698	7.47797	8.28714	2.36366	2.24677	3.00724	8.06888e-29	-1.57393	down
LOC_Os03g47310	609	658	682	78	79	38	4.65414	4.59083	4.25328	0.435715	0.853524	0.348865	4.93754e-40	-2.91148	down
LOC_Os11g11960	363	382	476	121	90	80	2.97263	2.86159	3.18287	0.723817	1.04499	0.790772	1.64914e-18	-1.71787	down
LOC_Os01g53430	141	115	153	81	44	20	1.69872	1.26558	1.51221	0.716215	0.754244	0.292985	0.00053173	-1.1824	down
LOC_Os02g57140	1487	1668	2084	746	408	436	8.60083	8.85402	9.86748	3.18928	3.33808	3.07887	5.56277e-50	-1.43036	down
LOC_Os04g53120	278	245	373	92	50	69	1.06935	0.862707	1.17152	0.257483	0.272117	0.31903	2.08252e-14	-1.74096	down
LOC_Os12g13890	63	63	66	33	5	9	1.27896	1.1603	1.09269	0.488189	0.115946	0.218955	0.000340134	-1.66268	down
LOC_Os05g01690	3767	3902	4461	1540	833	984	19.6536	18.5984	18.9997	5.87941	6.15399	6.21046	3.48812e-125	-1.57119	down
LOC_Os06g14260	116	143	153	58	48	18	1.16214	1.30784	1.25004	0.423008	0.675067	0.210103	0.000125836	-1.3296	down
LOC_Os06g01350	396	415	474	197	77	116	4.75513	4.54854	4.64348	1.72802	1.30331	1.6738	7.06864e-16	-1.44779	down
LOC_Os01g46430	70	92	65	15	2	2	0.884417	1.05862	0.668963	0.135759	0.035956	0.020897	3.73164e-09	-2.90697	down
LOC_Os03g04390	175	206	196	63	14	82	1.0766	1.15278	0.982998	0.280385	0.113821	0.607868	4.5866e-05	-1.46819	down
LOC_Os06g12876	1679	1632	1944	694	417	458	10.9486	9.71872	10.3461	3.30808	3.85028	3.60687	6.70508e-49	-1.44656	down
LOC_Os08g09200	72345	77891	90444	42069	22233	26248	438.43	431.231	447.359	186.596	190.743	192.468	2.67317e-252	-1.13116	down
LOC_Os04g33460	281	272	355	55	27	44	4.82837	4.28404	4.99008	0.688381	0.635163	0.916739	4.47241e-25	-2.48095	down
LOC_Os05g48790	1516	1478	1783	635	403	465	16.9552	15.0977	16.2911	4.77612	6.05493	5.80559	4.64957e-37	-1.35776	down
LOC_Os08g19310	422	489	526	197	170	134	3.79655	4.02241	3.865	1.29973	2.16414	1.45838	1.12903e-09	-1.16143	down
LOC_Os03g04930	9103	9402	10642	3587	1950	2091	92.9324	87.8268	88.7856	26.8403	28.2194	25.8652	3.9857e-212	-1.65776	down
LOC_Os04g33860	754	839	951	513	253	273	18.4901	18.8174	19.0508	9.21488	8.77311	8.10041	1.79543e-17	-1.02165	down
LOC_Os05g30220	863	992	1103	352	168	160	3.83432	4.02512	3.99778	1.14337	1.05072	0.85585	3.00277e-44	-1.85051	down
LOC_Os04g02860	114	138	145	41	16	23	0.845035	0.934945	0.880483	0.220447	0.164229	0.2073	1.61101e-09	-1.94011	down
LOC_Os01g32090	344	365	594	293	97	61	0.943204	0.916244	1.33084	0.589576	0.376838	0.202468	1.54712e-06	-1.30262	down
LOC_Os02g03840	14188	15231	16643	4227	2230	2643	32.7238	32.0934	31.3296	7.13533	7.28063	7.37395	0	-2.06301	down
LOC_Os04g35870	274	308	371	94	51	45	1.24054	1.27722	1.37204	0.311988	0.327763	0.24356	5.62384e-20	-2.00084	down
LOC_Os04g42700	4405	4467	5330	2782	1205	1684	24.053	22.2833	23.7563	11.1193	9.31624	11.1221	2.54991e-49	-1.06819	down
LOC_Os02g17910	1393	1628	1793	698	323	353	14.874	15.8833	15.6208	5.45489	4.87949	4.56113	3.76732e-53	-1.54593	down
LOC_Os11g09150	312	408	447	245	95	130	8.92297	10.6475	10.4212	5.12798	3.83104	4.4728	1.45148e-08	-1.04812	down
LOC_Os03g28940	14461	15279	17085	7677	4148	4849	248.317	239.901	238.769	96.2024	100.477	101.936	5.22589e-172	-1.20995	down
LOC_Os08g39840	67	77	62	26	4	1	0.445581	0.472016	0.339009	0.127088	0.030356	0.007691	1.85857e-05	-2.21885	down
LOC_Os03g15000	1941	2287	2427	1197	645	795	19.5053	20.989	19.9066	8.80364	9.16688	9.65578	2.31989e-39	-1.04923	down
LOC_Os07g12770	567	463	601	244	124	144	6.71518	5.01421	5.81329	2.11508	2.07105	2.05783	1.14926e-16	-1.3868	down
LOC_Os02g57810	119	108	100	18	28	19	1.62414	1.34154	1.10947	0.174385	0.535588	0.298292	5.13649e-06	-1.77724	down
LOC_Os03g25600	1568	1769	2113	781	537	560	9.84501	10.1783	10.8031	3.60071	4.7824	4.24923	1.4384e-30	-1.2125	down
LOC_Os10g28200	2921	3004	3719	1370	651	903	39.167	36.8277	40.7198	13.4235	12.3277	14.5789	1.1645e-74	-1.44502	down
LOC_Os01g07100	513	667	640	328	186	168	11.3394	13.4749	11.5362	5.30035	5.80304	4.4814	2.62573e-13	-1.12774	down
LOC_Os03g31026	5577	6653	7386	3633	1919	2449	36.6557	40.0212	39.6439	17.5764	17.5108	17.9702	1.80507e-65	-1.0067	down
LOC_Os01g32080	6332	6834	7605	3259	1811	1996	55.8355	54.873	55.1775	22.6851	24.2993	22.2321	1.69219e-125	-1.27368	down
LOC_Os04g01320	2848	3032	3747	1548	772	994	21.2365	20.6517	22.8076	8.44539	8.14958	8.9609	3.74061e-66	-1.25867	down
LOC_Os09g09370	154	213	203	82	52	56	1.37398	1.75299	1.46639	0.53075	0.647842	0.591222	1.20916e-06	-1.23911	down
LOC_Os05g47750	197	210	279	130	55	59	3.11724	3.04323	3.61149	1.50222	1.21524	1.12697	3.43521e-07	-1.20839	down
LOC_Os09g30506	99	105	130	30	19	11	3.01719	2.93817	3.23718	0.666521	0.785435	0.389148	1.83314e-08	-2.03467	down
LOC_Os11g09474	389	494	465	159	89	81	2.85763	3.31698	2.7937	0.855986	0.923291	0.713855	4.87284e-21	-1.73169	down
LOC_Os07g32340	16495	17359	20171	4769	2889	3492	124.9	120.064	124.719	26.4436	31.0051	32.0274	1.17348e-235	-1.96979	down
LOC_Os01g08380	7734	8874	10364	5090	2608	3194	96.5729	101.229	105.629	46.5164	46.1017	48.2601	5.26444e-94	-1.02867	down
LOC_Os01g64020	298	340	332	177	44	97	2.56283	2.6869	2.33438	1.13618	0.518384	1.01195	9.33983e-09	-1.36702	down
LOC_Os07g29470	52	56	113	0	0	0	0.987592	0.972608	1.76896	0	0	0	1.24116e-15	-4.82717	down
LOC_Os01g02610	107	77	144	80	35	16	0.866004	0.566092	0.95223	0.474821	0.394613	0.153765	0.00786513	-1.02691	down
LOC_Os01g64870	2202	2333	2818	923	517	605	16.676	16.1397	17.4182	5.11317	5.53674	5.53691	1.03629e-80	-1.55395	down
LOC_Os11g11970	71	101	91	51	18	33	7.11233	9.23399	7.50037	3.76544	2.57341	3.94566	0.00387161	-1.0405	down
LOC_Os07g37454	70	95	106	34	9	29	0.770605	0.949121	0.947205	0.269953	0.126761	0.383511	0.000121302	-1.50728	down
LOC_Os03g28980	352	501	563	300	130	129	2.92958	3.80608	3.82061	1.82677	1.52633	1.29352	5.19947e-09	-1.07534	down
LOC_Os06g04990	1389	1693	2000	130	126	91	30.1361	33.5593	35.4064	2.05022	3.84896	2.38401	1.04917e-110	-3.48361	down
LOC_Os01g56800	3315	3389	3917	1697	914	999	17.1011	15.9509	16.3469	6.29626	6.63627	6.12004	6.43178e-78	-1.27998	down
LOC_Os11g42350	1988	2069	2561	1063	479	622	20.0441	19.1917	21.7302	8.45234	7.09724	7.63767	3.0858e-54	-1.34709	down
LOC_Os12g01922	2957	3146	3657	1756	896	1078	13.4967	13.1197	13.6258	5.86699	5.79006	5.9548	9.57615e-64	-1.11243	down
LOC_Os07g40520	975	933	1052	221	95	169	11.1154	9.71356	9.78482	1.83816	1.51849	2.32961	2.13889e-54	-2.3147	down
LOC_Os11g02480	863	905	1036	436	298	372	17.5104	16.7912	17.167	6.48247	8.56913	9.12375	8.16751e-14	-1.01239	down
LOC_Os05g38820	515	491	615	276	163	183	8.07284	7.03831	7.87611	3.16255	3.60959	3.4674	1.8578e-12	-1.07862	down
LOC_Os08g06930	504	524	583	190	77	108	6.67366	6.28479	6.45371	1.76017	1.36282	1.59338	8.42358e-28	-1.82719	down
LOC_Os04g54240	1679	1768	1897	442	285	291	43.8716	42.2109	40.4716	8.44439	10.5132	9.18396	2.38221e-87	-2.0865	down
LOC_Os04g37904	2269	2317	2703	1337	705	945	28.0141	26.1269	27.2364	12.0736	12.3119	14.1154	1.35543e-33	-1.00046	down
LOC_Os06g15370	1667	2006	2224	912	451	607	18.1945	20.003	19.817	7.28431	6.97002	8.01052	8.04142e-48	-1.29843	down
LOC_Os04g56160	32414	34542	40389	15839	7651	9195	194.571	189.427	197.86	69.561	64.9918	66.7611	3.79716e-300	-1.45163	down
LOC_Os05g05310	3390	3782	4373	1552	898	860	19.1517	19.5314	20.1776	6.41925	7.17695	5.87676	2.58647e-88	-1.51521	down
LOC_Os03g06720	1052	1068	1227	499	284	376	7.69368	7.13821	7.32512	2.66757	2.93453	3.32571	5.03053e-26	-1.22885	down
LOC_Os06g33200	181	190	248	116	47	34	5.59526	5.37951	6.26307	2.62389	2.05439	1.26918	7.37007e-07	-1.37598	down
LOC_Os01g55940	174	167	243	37	15	25	1.59862	1.40322	1.82598	0.243362	0.191508	0.27386	1.95658e-17	-2.5191	down
LOC_Os07g36940	11477	11818	13890	6839	3718	4159	40.9698	38.5446	40.4697	17.8708	18.5875	17.7748	1.13315e-111	-1.05783	down
LOC_Os04g47720	511	543	554	171	93	202	6.15177	5.96724	5.44342	1.49995	1.58248	2.93951	1.72151e-11	-1.4351	down
LOC_Os08g32850	5026	5220	6087	1763	1012	1144	53.3017	51.8647	52.561	14.1216	15.4918	14.8178	1.66103e-171	-1.76899	down
LOC_Os02g12680	2749	3893	4291	2009	892	1013	34.8627	45.1048	44.4161	18.6435	16.0127	15.5334	4.44996e-37	-1.22185	down
LOC_Os05g41550	17561	22250	23256	5118	2652	3336	70.8534	96.6974	84.5559	15.2492	15.8716	16.6657	0	-2.22109	down
LOC_Os01g15580	944	1116	1260	268	168	196	4.70213	5.07981	5.12564	0.97723	1.18213	1.18189	1.04188e-60	-2.07312	down
LOC_Os04g52440	12910	13817	15608	7808	3769	4784	147.93	144.634	145.972	65.478	61.13	66.3298	2.69421e-135	-1.10529	down
LOC_Os02g47640	2225	2409	2610	1217	714	755	19.2065	19.001	18.39	7.68825	8.7182	7.88706	4.33464e-46	-1.1425	down
LOC_Os07g40630	4995	5751	6426	1666	764	984	27.6252	29.0524	29.0038	6.74122	5.98058	6.57907	2.62414e-235	-2.06356	down
LOC_Os01g73514	7647	7743	9202	4415	2022	2658	25.6663	23.7436	25.2094	10.8469	9.60576	10.7952	1.79636e-89	-1.17462	down
LOC_Os02g25620	739	758	824	215	101	165	21.4116	20.071	19.4881	4.55064	4.11941	5.76294	8.29906e-39	-1.97132	down
LOC_Os09g33520	2333	2523	3009	795	425	516	17.5572	17.345	18.4842	4.37866	4.52735	4.69552	3.2261e-121	-1.89124	down
LOC_Os08g40420	7151	7832	8447	2395	1487	1819	42.6788	42.6558	41.1639	10.6463	12.7895	13.3659	2.91175e-129	-1.72947	down
LOC_Os04g50960	607	714	779	363	151	238	4.61749	4.96633	4.84209	2.02112	1.62361	2.18729	3.15339e-17	-1.20796	down
LOC_Os03g06910	182	274	266	42	37	47	2.03948	2.80371	2.43087	0.338413	0.574479	0.634168	7.19287e-14	-2.07277	down
LOC_Os04g36580	83	58	89	0	0	0	0.437228	0.279853	0.383584	0	0	0	9.64948e-17	-4.95576	down
LOC_Os01g45020	192	202	267	98	74	54	2.13502	2.07396	2.64949	0.794309	1.15767	0.721395	1.99084e-06	-1.19165	down
LOC_Os01g47110	107	89	126	62	20	21	6.36667	4.81306	6.10853	2.66923	1.68095	1.49819	0.000131235	-1.34899	down
LOC_Os11g34120	1363	1344	1460	332	169	207	10.2978	9.27527	8.99962	1.83594	1.80417	1.89149	1.2794e-86	-2.2737	down
LOC_Os05g16640	365	455	508	198	104	124	2.80277	3.19313	3.18267	1.11192	1.12628	1.14578	2.94647e-15	-1.33778	down
LOC_Os04g44300	355	448	423	167	69	39	2.64803	3.04941	2.57625	0.911494	0.725897	0.346246	3.6227e-14	-1.89095	down
LOC_Os07g02880	311	324	433	133	66	100	8.65676	8.24579	9.85242	2.69874	2.57782	3.35443	3.7733e-14	-1.51474	down
LOC_Os07g12220	213	253	310	145	79	76	6.20317	6.74926	7.38126	3.09805	3.23509	2.65416	7.68631e-07	-1.06573	down
LOC_Os07g26920	64	80	88	11	10	20	1.96092	2.24547	2.20277	0.226115	0.430674	0.722754	1.3198e-05	-1.89056	down
LOC_Os10g20470	4269	4510	5426	1736	896	1225	46.4055	44.7896	48.1404	13.8087	13.7777	16.1128	8.26645e-111	-1.59267	down
LOC_Os06g36560	89180	96618	110589	50827	25595	31138	1132.41	1120.67	1145.45	472.536	459.802	478.471	1.58963e-302	-1.19087	down
LOC_Os01g71930	529	614	702	184	98	131	3.25435	3.45235	3.52863	0.828553	0.850901	0.970048	1.31019e-32	-1.84754	down
LOC_Os05g28300	6317	6891	7777	3840	1946	2271	30.7718	30.6652	30.9195	13.6891	13.4196	13.3854	1.03098e-112	-1.11021	down
LOC_Os12g37970	56	96	133	11	14	9	0.850817	1.38998	1.73195	0.114969	0.299282	0.15426	3.61493e-08	-2.37389	down
LOC_Os09g37330	306	358	450	89	82	46	8.0816	8.63187	9.71486	1.7063	3.06491	1.44162	4.32728e-16	-1.95704	down
LOC_Os01g11920	540	720	712	293	145	174	1.55994	1.90152	1.67966	0.619958	0.590313	0.605888	8.90052e-22	-1.40126	down
LOC_Os04g59460	1792	1939	2332	798	538	557	6.94032	6.85801	7.37113	2.26182	2.94946	2.61016	4.582e-42	-1.36048	down
LOC_Os01g54350	4871	5359	6461	2498	1297	1512	36.3464	36.5345	39.3491	13.6431	13.6984	13.6518	1.6022e-122	-1.37365	down
LOC_Os08g25710	1028	1207	1423	655	323	461	6.09367	6.54025	6.8886	2.84075	2.70542	3.30202	1.28212e-21	-1.05617	down
LOC_Os09g29710	347	390	506	181	108	104	9.51283	9.78059	11.3405	3.63996	4.182	3.43171	1.25563e-13	-1.34466	down
LOC_Os01g47300	331	343	351	144	73	141	3.68519	3.41919	3.32758	1.53362	1.73624	2.03383	5.02767e-08	-1.19128	down
LOC_Os03g58970	661	710	802	289	143	194	3.89176	3.81021	3.90557	1.34645	1.2469	1.63333	2.84363e-28	-1.50575	down
LOC_Os12g18729	6799	7267	8575	4171	1945	2314	41.7797	40.7862	42.7991	18.6155	16.6386	17.4789	4.32197e-98	-1.166	down
LOC_Os07g23270	506	576	653	114	89	89	4.11511	4.27692	4.33616	0.675139	1.02121	0.873346	2.35295e-35	-2.2103	down
LOC_Os07g03060	759	821	947	421	223	325	5.74108	5.67474	5.85009	2.33217	2.38736	2.97505	9.51979e-17	-1.08265	down
LOC_Os02g39330	751	834	1104	347	158	188	15.1694	15.3917	18.2096	5.12411	4.50278	4.59686	5.52807e-35	-1.67509	down
LOC_Os10g17650	657	720	859	414	153	218	7.77255	7.77714	8.29707	3.58017	2.55263	3.11381	2.92103e-18	-1.25987	down
LOC_Os06g36890	82	146	161	48	22	35	1.25104	2.04557	2.0048	0.539233	0.477104	0.638471	6.11893e-06	-1.49873	down
LOC_Os11g02600	115	112	137	74	30	33	1.66953	1.49128	1.62697	0.7875	0.600873	0.580135	0.000297052	-1.11639	down
LOC_Os08g13330	114	135	166	23	8	6	4.17726	4.53146	4.9945	0.599277	0.386951	0.245807	7.87274e-16	-2.99194	down
LOC_Os02g04840	30620	31825	36601	13781	7378	8082	162.905	154.681	158.933	53.6615	55.5709	52.0256	5.28206e-282	-1.485	down
LOC_Os01g59620	517	451	544	251	132	220	3.8302	3.05255	3.28588	1.35925	1.37589	1.96871	1.93889e-08	-1.01744	down
LOC_Os05g31020	158	130	193	85	52	21	1.61094	1.2113	1.61067	0.632815	0.745537	0.254303	0.000143977	-1.26766	down
LOC_Os10g35180	20248	21827	24826	10542	5625	5706	136.456	134.381	136.555	51.9967	53.6662	46.5233	8.37851e-155	-1.34139	down
LOC_Os11g36200	6200	6986	7839	1929	974	1157	35.9043	36.9242	37.0208	8.15794	8.0019	8.10679	0	-2.09778	down
LOC_Os06g49310	725	984	1072	311	174	197	4.18534	5.0516	4.95772	1.25412	1.3869	1.30857	1.68031e-37	-1.72034	down
LOC_Os12g38610	130	189	218	81	53	58	1.08917	1.44491	1.49521	0.493177	0.622058	0.586393	2.5148e-05	-1.12199	down
LOC_Os04g09680	55	56	76	27	11	11	1.66937	1.56171	1.88289	0.597282	0.466527	0.389572	0.000446344	-1.51119	down
LOC_Os11g04720	2754	2966	3087	699	412	553	59.5787	58.4741	54.2981	11.0124	12.5507	14.4186	6.45642e-109	-2.09797	down
LOC_Os08g13014	583	714	731	273	144	195	6.04144	6.75614	6.1824	2.06932	2.1087	2.43469	2.84678e-23	-1.42795	down
LOC_Os12g02760	1901	1977	2233	1065	633	761	41.7812	39.693	40.0611	17.1288	19.6962	20.2227	2.53909e-30	-1.01452	down
LOC_Os08g38700	2750	2771	3483	1776	743	1186	36.3032	33.4235	37.5406	17.1628	13.876	18.9491	9.47645e-27	-1.01708	down
LOC_Os12g10630	216	220	260	130	43	60	3.65049	3.39903	3.59105	1.60681	1.02889	1.22537	5.47411e-08	-1.31871	down
LOC_Os01g10040	4472	4648	5967	1379	804	867	69.2656	65.555	75.3577	15.8033	17.7603	16.4929	1.73391e-165	-2.00907	down
LOC_Os12g07160	1712	1970	2178	970	496	534	10.0041	10.5185	10.3857	4.14879	4.09744	3.77357	1.79863e-50	-1.27786	down
LOC_Os12g04220	1545	1644	1946	580	321	498	10.8087	10.5048	11.1088	2.96847	3.17444	4.20984	1.53386e-40	-1.56203	down
LOC_Os09g34000	487	498	584	258	104	209	7.09028	6.57981	7.09741	2.97713	1.87384	4.2312	1.43453e-10	-1.16767	down
LOC_Os02g53040	1612	1581	1775	871	421	572	38.6226	34.5953	34.7082	15.2653	14.2723	16.5572	7.45007e-32	-1.14222	down
LOC_Os06g41660	452	479	602	214	104	117	1.93613	1.87517	2.10423	0.670727	0.627341	0.605586	6.02987e-21	-1.52872	down
LOC_Os07g04420	186	154	184	12	8	8	9.61834	7.30609	7.7854	0.427229	0.545476	0.497656	4.20494e-24	-3.63382	down
LOC_Os03g10680	89	80	138	47	17	45	0.580923	0.472536	0.732027	0.22357	0.155225	0.35334	0.00244082	-1.11471	down
LOC_Os02g39560	671	759	872	336	195	316	7.70469	7.96067	8.17676	2.82535	3.1691	4.38725	9.64803e-13	-1.11395	down
LOC_Os03g51960	102	65	79	61	13	17	2.06782	1.21016	1.31705	0.903965	0.359194	0.404662	0.0047903	-1.18596	down
LOC_Os06g45800	982	962	1187	105	91	113	4.80189	4.29558	4.73695	0.373798	0.627376	0.665732	4.17432e-67	-2.95297	down
LOC_Os05g06320	1068	1147	1139	649	334	404	8.35985	7.39542	7.2442	4.70441	3.45952	4.86373	5.23287e-20	-1.00003	down
LOC_Os04g40470	118	122	104	73	20	18	1.47765	1.39841	1.06596	0.66901	0.345713	0.272006	0.000177277	-1.37626	down
LOC_Os03g09280	3599	3877	4509	1875	1153	1282	30.4443	29.8975	31.0604	11.5768	13.7746	13.0911	5.34336e-59	-1.17262	down
LOC_Os12g06080	1171	1356	1525	471	195	242	30.6354	32.4133	32.5654	9.02066	7.20347	7.6465	8.03149e-62	-1.8971	down
LOC_Os12g18640	2115	2186	2450	878	516	590	19.1934	18.1179	18.1441	5.82937	6.62922	6.47233	1.33079e-65	-1.47266	down
LOC_Os06g05560	117	129	126	62	26	28	1.48686	1.48934	1.30351	0.571467	0.456561	0.426657	1.19444e-05	-1.37	down
LOC_Os01g68320	15893	18091	20156	8181	4392	5223	90.2242	89.5037	88.9641	38.1409	35.4555	39.2114	3.35738e-227	-1.3222	down
LOC_Os02g38800	152	203	191	40	51	52	2.97859	3.62132	3.05685	0.565492	1.39399	1.22366	3.17344e-06	-1.45587	down
LOC_Os05g46360	1250	1364	1485	753	416	494	17.1099	16.9186	16.3825	7.43758	7.88815	8.03131	3.27569e-26	-1.01445	down
LOC_Os12g38720	243	194	260	78	28	30	6.6691	4.86674	5.82299	1.55298	1.08031	0.996792	3.84708e-14	-2.0562	down
LOC_Os04g03180	48	106	96	28	15	10	0.254143	0.511214	0.411766	0.106953	0.106166	0.06015	2.69301e-05	-1.76372	down
LOC_Os12g13440	2904	2903	3498	989	592	658	7.69165	7.02561	7.56372	1.91451	2.21677	2.09932	3.61326e-103	-1.75732	down
LOC_Os04g32404	43	66	69	19	12	12	0.625306	0.872452	0.814356	0.194397	0.241646	0.194778	0.000442579	-1.54714	down
LOC_Os01g09570	2492	2593	3272	1124	599	881	23.8502	22.6788	25.5665	7.87533	8.10931	10.1958	4.18537e-47	-1.37959	down
LOC_Os05g24684	1788	2098	2344	807	391	548	8.37094	8.97215	8.95936	2.76562	2.59197	3.10406	1.29394e-65	-1.55176	down
LOC_Os05g01490	1791	1857	2257	757	455	426	41.103	38.92	42.7353	13.5183	15.4563	12.4839	5.31109e-57	-1.55599	down
LOC_Os05g34010	705	767	869	345	158	197	5.64545	5.61711	5.68495	2.01984	1.79167	1.91019	2.43719e-29	-1.46861	down
LOC_Os07g31194	218	188	268	128	79	49	6.85272	5.3954	6.87058	2.94901	3.48013	1.84472	3.30552e-05	-1.08337	down
LOC_Os12g03870	74	48	98	37	13	19	1.14372	0.681664	1.24793	0.4227	0.284722	0.345121	0.00170011	-1.2977	down
LOC_Os02g06090	820	972	1134	348	278	242	5.4878	5.94381	6.19648	1.70336	2.63578	1.95339	1.83378e-21	-1.40339	down
LOC_Os07g08290	285	286	289	151	58	109	2.41361	2.21231	1.99739	0.933536	0.690946	1.11483	2.012e-07	-1.15385	down
LOC_Os12g22284	552	594	628	209	114	87	4.27732	4.20521	3.97418	1.18135	1.24455	0.812316	6.79603e-26	-1.82601	down
LOC_Os02g56560	10769	11574	13310	6649	3151	3880	100.392	98.5687	101.278	45.3564	41.5713	43.7486	3.55734e-128	-1.11955	down
LOC_Os08g39950	311	391	387	143	64	98	2.47413	2.84366	2.51213	0.829628	0.718794	0.94389	4.32901e-15	-1.53502	down
LOC_Os10g41749	1150	1518	1664	591	326	366	5.57541	6.72506	6.53485	2.03701	2.16754	2.13851	8.91258e-42	-1.45894	down
LOC_Os02g01970	454	534	562	148	130	148	3.88863	4.17407	3.9259	0.924256	1.5773	1.52966	2.37299e-14	-1.4817	down
LOC_Os03g52830	496	530	640	148	104	63	12.5147	12.2189	13.1804	2.72951	3.69073	1.92478	6.32939e-26	-2.06575	down
LOC_Os01g62870	5658	6328	6532	2686	1680	1868	93.8988	97.6925	90.2403	29.849	39.169	39.544	4.03582e-73	-1.26776	down
LOC_Os02g09830	124	110	143	46	31	28	3.07882	2.49159	2.89913	0.822835	1.09214	0.83767	3.47432e-06	-1.46312	down
LOC_Os11g01470	129	172	123	58	39	52	0.554629	0.675901	0.43149	0.179663	0.233195	0.270153	0.000200654	-1.13996	down
LOC_Os01g41800	550	585	601	255	158	155	10.883	10.5669	9.69243	3.69281	4.41003	3.70725	1.42528e-17	-1.30974	down
LOC_Os12g43880	149	163	227	68	21	44	2.00362	2.00759	2.48786	0.663289	0.397798	0.708917	6.4069e-09	-1.68673	down
LOC_Os04g45240	482	488	522	99	57	60	7.58213	7.01731	6.71011	1.13825	1.24969	1.13738	2.37932e-40	-2.46479	down
LOC_Os08g04190	457	529	611	281	147	181	3.88456	4.10675	4.23676	1.74667	1.76278	1.86058	1.92788e-13	-1.09657	down
LOC_Os12g37350	88	160	97	23	21	9	1.40483	2.35724	1.27494	0.265456	0.474029	0.164569	5.52061e-08	-2.16678	down
LOC_Os11g41210	144	159	213	59	55	57	0.733075	0.73829	0.882523	0.217547	0.39064	0.347651	3.99317e-05	-1.17692	down
LOC_Os12g06070	243	298	303	179	104	59	2.80024	3.13132	2.84839	1.50818	1.69032	0.817741	3.80514e-05	-1.0119	down
LOC_Os05g39760	3843	4137	4437	1773	1229	1320	29.6588	29.1671	27.9489	10.0112	13.4224	12.3276	2.19447e-42	-1.20176	down
LOC_Os06g48940	7961	9020	9754	2600	1310	1464	46.6355	48.2723	46.6379	11.1465	10.8629	10.3779	0	-2.04569	down
LOC_Os01g04950	8501	8996	10890	5302	2816	3260	64.9585	65.0147	71.0136	31.1692	30.4039	31.3697	1.38911e-99	-1.03873	down
LOC_Os12g03594	213	270	247	145	36	74	1.63972	1.89907	1.55162	0.817265	0.38396	0.688799	1.0632e-06	-1.27377	down
LOC_Os06g11210	1477	1441	1657	498	286	365	21.0933	18.8046	19.3194	5.20102	5.76952	6.29777	5.92283e-55	-1.69368	down
LOC_Os07g36770	48	69	67	8	12	15	0.235657	0.309334	0.27012	0.02852	0.07723	0.088623	0.000245375	-1.72268	down
LOC_Os05g03400	498	671	717	232	119	147	3.48706	4.29644	4.10036	1.1877	1.17829	1.24517	7.84246e-26	-1.61867	down
LOC_Os05g02130	16588	18417	21002	9663	5168	5999	129.972	131.823	134.304	55.4132	57.3153	56.8728	2.04079e-189	-1.14638	down
LOC_Os03g15010	3404	3671	4169	1736	968	1170	22.5998	22.2708	22.5954	8.43648	9.09879	9.39861	2.32849e-77	-1.24791	down
LOC_Os03g42370	559	477	616	325	107	177	3.94261	3.0772	3.55134	1.67594	1.07006	1.50991	3.34582e-11	-1.1999	down
LOC_Os02g47390	2617	2984	3677	1470	968	960	17.2826	18.0032	19.8216	7.10313	9.04517	7.66825	3.8298e-36	-1.13261	down
LOC_Os08g36970	519	623	667	300	76	134	11.2662	12.3641	11.8272	4.7654	2.31984	3.51491	4.33815e-16	-1.60421	down
LOC_Os09g15775	244	407	228	1	1	1	3.93533	5.99573	2.99489	0.010075	0.020863	0.016	5.58703e-38	-6.2113	down
LOC_Os08g19910	172	217	242	55	81	52	7.18933	8.28705	8.24417	1.68156	4.77088	2.59611	4.65347e-05	-1.26206	down
LOC_Os02g07410	1015	1136	1148	544	312	285	18.4574	18.8098	16.9216	7.21394	8.06646	6.29795	1.62075e-25	-1.24998	down
LOC_Os01g70540	85	111	123	45	17	32	0.389945	0.467289	0.461907	0.150437	0.110901	0.1785	4.07819e-05	-1.40022	down
LOC_Os08g20200	3461	4036	4578	1229	1067	866	37.8281	40.1652	41.3405	11.0328	16.6459	9.19299	4.95356e-11	-1.53065	down
LOC_Os12g41110	273	275	310	156	76	98	6.40417	5.89309	5.93425	2.67073	2.50753	2.76538	5.81274e-08	-1.08818	down
LOC_Os05g36290	3552	3865	4373	1464	820	1055	41.2131	40.9839	41.4362	12.4229	13.4481	14.7961	2.40393e-97	-1.52472	down
LOC_Os07g29810	719	725	804	332	176	181	3.91594	3.60935	3.57744	1.32163	1.35803	1.19284	6.83262e-26	-1.42614	down
LOC_Os05g22960	595	676	740	204	154	152	24.8561	25.7966	25.2376	6.23897	9.10425	7.65828	5.80157e-25	-1.63697	down
LOC_Os02g46930	3552	4103	4596	1724	1189	1041	34.5437	36.4614	36.4891	12.2679	16.367	12.2465	9.19499e-46	-1.31514	down
LOC_Os06g42720	17961	18137	21612	8562	4254	5272	163.223	150.578	160.304	56.9491	54.7298	57.9706	2.48379e-205	-1.40372	down
LOC_Os03g18300	298	375	340	114	51	65	4.25273	4.89944	3.96808	1.1853	1.02715	1.11356	1.4877e-18	-1.83898	down
LOC_Os03g12470	2025	2628	2813	1258	636	841	18.6432	22.1082	21.1431	8.47648	8.28857	9.36949	5.13179e-41	-1.16228	down
LOC_Os10g33874	375	440	502	225	143	148	2.50909	2.68765	2.7392	1.10014	1.35076	1.1967	5.92502e-10	-1.03518	down
LOC_Os03g20180	2468	2752	3136	1311	795	941	17.2732	15.8192	17.9973	5.56563	8.0631	6.59481	1.03318e-45	-1.15069	down
LOC_Os05g48770	96	79	101	61	22	23	2.1092	1.58483	1.81195	0.984799	0.668116	0.603958	0.00234283	-1.09239	down
LOC_Os07g35290	665	687	906	441	154	227	6.03504	5.70125	6.71756	2.93045	1.97684	2.49444	2.42739e-15	-1.21251	down
LOC_Os06g32580	154	158	178	58	22	17	2.62262	2.44538	2.4665	0.712499	0.517476	0.334992	1.37592e-10	-2.00987	down
LOC_Os02g07010	545	634	825	362	148	192	8.12948	8.63728	10.0378	3.94645	3.12562	3.45495	2.10261e-16	-1.24521	down
LOC_Os11g08020	3536	3723	4211	2218	828	1247	38.1329	36.6772	37.0648	17.5082	12.6397	16.2657	3.00174e-38	-1.18162	down
LOC_Os01g65830	542	575	670	70	36	32	7.73782	7.50843	7.81461	0.730516	0.714628	0.547404	2.32181e-67	-3.35827	down
LOC_Os12g37830	200	327	304	52	32	57	1.65193	2.46758	2.04922	0.313245	0.364992	0.562145	1.29889e-15	-2.1422	down
LOC_Os04g45920	744	714	1026	293	146	215	6.7304	5.89607	7.57296	1.93995	1.86131	2.34626	7.41072e-28	-1.6185	down
LOC_Os08g14610	237	260	277	122	69	101	1.49783	1.49919	1.42795	0.561649	0.61595	0.772598	7.4201e-07	-1.08161	down
LOC_Os03g40410	2463	2638	3128	1400	887	1017	29.1503	28.5503	30.2783	12.1276	14.8699	14.5387	4.84139e-32	-1.00548	down
LOC_Os01g08870	157	201	212	17	23	19	11.8272	13.8742	13.1076	0.925645	2.4072	1.73581	6.42922e-17	-2.72257	down
LOC_Os02g53470	116	132	170	11	12	10	0.574369	0.599079	0.688233	0.039182	0.077705	0.059218	1.7299e-16	-3.04616	down
LOC_Os04g26841	894	787	963	204	134	159	8.84374	7.11512	7.77749	1.47266	1.87058	1.90302	2.78644e-43	-2.08416	down
LOC_Os04g40874	33140	36687	40101	19516	11110	12496	313.433	316.989	309.553	135.097	148.76	143.002	1.33513e-142	-1.06154	down
LOC_Os06g05368	382	504	485	297	106	132	2.38246	2.76117	2.4284	1.54025	1.04581	1.12785	1.38845e-09	-1.11873	down
LOC_Os11g36090	182	184	212	63	44	77	1.16735	1.07352	1.10814	0.293094	0.398303	0.590961	7.61134e-06	-1.25831	down
LOC_Os03g13130	1539	1777	1858	370	350	205	12.3885	13.1316	12.337	2.16772	4.2099	1.98314	5.04562e-11	-2.0168	down
LOC_Os09g39640	758	783	875	430	251	294	6.27085	5.91705	5.91399	2.60298	2.93586	2.94552	4.58896e-16	-1.01233	down
LOC_Os07g45570	57	51	67	35	14	15	0.364355	0.294902	0.350604	0.160695	0.118578	0.113225	0.00953549	-1.09848	down
LOC_Os06g40510	334	345	362	173	84	72	7.329	6.91641	6.48082	2.78189	2.59679	1.91054	9.99282e-12	-1.38804	down
LOC_Os11g36150	1333	1549	1819	472	203	302	8.04244	8.53415	8.95722	2.08107	1.73157	2.20197	3.58515e-73	-1.98776	down
LOC_Os06g06050	4806	5272	6048	2216	1132	1341	27.3263	27.3815	28.0664	9.21953	9.1074	9.22025	8.79287e-159	-1.50676	down
LOC_Os12g42860	7724	8233	9576	3187	1374	1726	104.531	101.904	105.826	31.2783	26.3553	28.0404	4.68469e-177	-1.77137	down
LOC_Os07g23340	172	152	185	82	12	44	2.14316	1.72976	1.88745	0.74834	0.202363	0.66265	2.22392e-06	-1.60591	down
LOC_Os11g38000	3180	3459	3759	1900	926	859	14.3893	14.2964	13.8811	6.28973	5.93023	4.70256	3.59848e-43	-1.24465	down
LOC_Os07g35410	2426	2552	2918	1187	457	702	21.7476	20.8955	21.3454	7.78746	5.79688	7.61435	1.7189e-54	-1.50218	down
LOC_Os03g16730	156	208	195	53	27	27	3.62981	4.43915	3.70861	0.893847	0.889066	0.746221	4.54311e-13	-2.02734	down
LOC_Os03g42020	765	950	1090	471	313	333	4.74889	5.3858	5.52166	2.13681	2.7456	2.49737	5.37555e-15	-1.00556	down
LOC_Os11g03900	3239	3369	4051	1776	1029	1087	27.8177	26.4349	28.4022	11.1616	12.5129	11.292	6.77997e-60	-1.16378	down
LOC_Os08g20660	5538	5721	6353	3094	1641	1947	31.1823	29.4177	29.199	12.745	13.0721	13.2574	3.30263e-87	-1.12172	down
LOC_Os02g40430	2857	3099	3655	1502	981	1101	14.8619	14.7313	15.5207	5.71798	7.22633	6.92626	1.43381e-38	-1.10702	down
LOC_Os09g37310	287	337	338	101	79	75	1.44014	1.54095	1.3811	0.36816	0.556079	0.452473	4.35391e-13	-1.55605	down
LOC_Os02g35210	46	100	89	35	19	20	0.352488	0.695963	0.55405	0.195761	0.195956	0.185127	0.00175925	-1.25211	down
LOC_Os04g48375	600	774	807	283	173	161	13.8033	16.2682	15.1568	4.75493	5.62353	4.46125	2.49013e-25	-1.51435	down
LOC_Os02g39400	1376	1272	1471	692	372	435	26.3432	22.249	22.9825	9.68578	10.0771	10.066	1.16594e-28	-1.17859	down
LOC_Os03g02580	187	206	225	75	40	95	2.53807	2.554	2.48212	0.743636	0.756088	1.55623	3.89001e-05	-1.17975	down
LOC_Os12g10750	2529	2942	3184	1674	847	953	58.7754	62.4763	60.4113	28.4756	27.8497	26.7938	3.15232e-50	-1.04616	down
LOC_Os01g55240	4509	5876	6157	3372	1492	1908	56.2039	66.9132	62.6387	30.7626	26.3175	28.7795	6.21815e-46	-1.0303	down
LOC_Os12g23280	3573	3919	4664	2164	1106	1425	57.8894	58.0779	61.5764	25.4852	25.2828	27.9029	1.35274e-62	-1.09035	down
LOC_Os11g47560	313	354	364	102	56	83	6.23656	6.44242	5.90695	1.47912	1.56203	1.99839	1.24919e-17	-1.76377	down
LOC_Os09g39520	46	63	59	5	7	1	1.53414	1.91939	1.60764	0.106269	0.330599	0.040951	2.49192e-07	-2.71403	down
LOC_Os10g01060	852	912	1065	377	181	269	6.69037	6.54697	6.82668	2.16497	2.00691	2.55393	6.99654e-32	-1.48452	down
LOC_Os02g54830	1823	2086	2361	830	581	484	22.4538	23.4708	23.7367	7.48035	10.1307	7.21272	7.11952e-37	-1.4083	down
LOC_Os10g31864	1534	1956	1891	162	132	75	2.90668	3.38457	2.92447	0.223747	0.352926	0.171303	4.52866e-33	-3.38315	down
LOC_Os07g35370	3722	4158	4608	2294	1039	1333	32.6667	33.3394	33.0062	14.7318	12.8994	14.1542	7.31022e-71	-1.16049	down
LOC_Os03g21419	215	201	273	51	28	53	1.42698	1.21923	1.48109	0.244811	0.262534	0.425966	2.12413e-13	-1.98901	down
LOC_Os04g47912	379	417	438	99	54	63	2.13247	2.1466	2.01272	0.406716	0.424526	0.429632	6.29756e-30	-2.1915	down
LOC_Os07g28900	119	151	145	43	18	14	0.849246	0.983104	0.84686	0.223021	0.175743	0.117738	3.02048e-10	-2.09899	down
LOC_Os11g13940	273	305	358	69	51	48	1.72206	1.75487	1.83993	0.316706	0.447966	0.362509	7.95165e-21	-2.10547	down
LOC_Os04g59420	2011	2065	2377	1166	628	782	29.532	27.6695	28.4575	12.5119	13.0222	13.871	4.14767e-37	-1.04006	down
LOC_Os11g05700	1341	1426	1505	442	259	277	10.5024	10.1995	9.61993	2.52907	2.8672	2.61629	9.45558e-66	-1.83401	down
LOC_Os02g31890	119	113	146	18	13	34	1.74907	1.52076	1.75306	0.191638	0.271218	0.602197	1.41369e-07	-1.99837	down
LOC_Os07g35260	645	651	782	306	168	231	5.7707	5.33957	5.71752	2.00892	2.10604	2.49668	8.90571e-19	-1.25532	down
LOC_Os01g62780	847	912	1023	348	172	267	15.0617	14.8206	14.8469	4.52262	4.30746	5.73597	8.59567e-31	-1.52499	down
LOC_Os04g52970	907	981	1002	297	170	202	4.73763	4.67743	4.26959	1.13455	1.25652	1.27386	4.97867e-46	-1.81229	down
LOC_Os05g09440	602	576	657	235	160	183	5.85215	5.11567	5.20796	1.66886	2.19763	2.14207	3.04634e-17	-1.34093	down
LOC_Os01g11250	67	91	83	19	7	25	0.642034	0.801449	0.656072	0.132356	0.086179	0.286494	4.80876e-05	-1.73144	down
LOC_Os03g08460	419	572	696	158	33	41	6.38728	7.97293	8.66274	1.75568	0.695011	0.753503	7.89977e-25	-2.61173	down
LOC_Os03g20190	136	135	194	116	47	16	1.21623	1.10963	1.42385	0.763366	0.58749	0.171611	0.00287333	-1.10603	down
LOC_Os07g08970	2787	3130	3580	1852	790	1218	23.8987	24.5184	25.0605	11.6242	9.58936	12.6376	2.68585e-33	-1.03425	down
LOC_Os05g06940	65	65	63	4	5	0	0.633415	0.584298	0.502601	0.024982	0.057255	0	4.08196e-10	-3.29469	down
LOC_Os06g15990	60245	63869	70868	21123	13112	13363	558.424	540.835	536.144	143.299	172.056	149.868	2.64932e-219	-1.73424	down
LOC_Os08g37104	234	281	271	100	40	31	3.28656	3.60996	3.10454	1.02451	0.792772	0.517257	1.26783e-13	-1.9141	down
LOC_Os03g12510	2438	2542	2821	211	106	183	66.2511	63.1086	62.57	4.19109	4.07779	6.00589	8.39923e-220	-3.65168	down
LOC_Os07g46820	721	598	859	467	167	183	8.90869	6.73423	8.64342	4.25762	2.93564	2.74957	1.07267e-11	-1.19041	down
LOC_Os11g16560	89	137	184	50	44	48	1.86561	2.64012	3.17503	0.76956	1.30563	1.22413	0.00079276	-1.09179	down
LOC_Os08g05320	6064	6883	7727	1309	656	984	34.4865	35.6926	35.7935	5.44486	5.2847	6.77807	4.42723e-245	-2.5169	down
LOC_Os03g49480	1595	2294	2670	1212	724	702	25.5158	33.5369	34.8752	14.1946	16.389	13.5911	3.1119e-19	-1.00582	down
LOC_Os03g63770	22592	25803	28681	13983	7249	8577	139.231	143.429	142.446	71.1609	63.2357	66.2526	2.6525e-201	-1.09436	down
LOC_Os08g44260	3027	3163	3677	1777	1010	968	20.375	19.262	20.1218	8.30455	9.86295	8.18545	6.69658e-46	-1.11315	down
LOC_Os04g52380	12166	13173	15107	6181	2982	3713	118.685	115.959	119.646	45.0109	38.8981	44.4198	4.65558e-213	-1.38448	down
LOC_Os01g52790	631	681	722	267	110	219	6.5476	6.45657	6.11873	2.02578	1.6088	2.74085	2.64128e-18	-1.47776	down
LOC_Os10g02509	1272	1423	1597	916	480	237	26.8084	27.3995	27.4847	14.1322	14.3221	6.02702	0.00362325	-1.07673	down
LOC_Os05g48870	9927	10746	12378	5334	2613	3231	82.3725	82.9908	84.6247	35.7463	32.2306	34.0642	5.64448e-178	-1.29476	down
LOC_Os06g28790	107	106	93	52	4	5	2.87983	2.5905	2.03152	1.00832	0.114459	0.160653	3.14398e-05	-2.00172	down
LOC_Os02g19550	612	669	729	302	212	202	5.84717	5.83787	5.6807	2.11203	2.86117	2.33331	2.48664e-15	-1.16776	down
LOC_Os06g46330	799	873	1066	495	196	192	9.42633	9.40647	10.2708	4.27631	3.273	2.73178	2.16569e-20	-1.39322	down
LOC_Os11g03300	38746	40787	47417	20079	10210	12268	481.922	463.516	481.481	182.805	179.771	184.623	1.04243e-289	-1.30459	down
LOC_Os06g46410	3537	3863	4333	2000	1074	1232	20.6163	20.5657	20.6095	8.52847	8.85942	8.68428	1.75042e-80	-1.16647	down
LOC_Os08g03610	2414	2646	3083	586	347	391	60.3432	60.4206	62.9036	10.7079	12.2725	11.8192	2.42788e-162	-2.32082	down
LOC_Os03g28990	240	311	296	135	72	44	2.70323	3.20247	2.71995	1.10833	1.15014	0.595399	3.89709e-09	-1.45783	down
LOC_Os08g30510	6609	7043	8046	3198	1807	1936	801.426	780.202	796.375	283.845	310.079	284.014	1.76579e-133	-1.36015	down
LOC_Os04g57540	3918	4158	4828	2255	1392	1514	61.8211	59.4786	60.3284	26.9331	31.9215	31.2295	3.66095e-47	-1.02058	down
LOC_Os10g42196	4825	4845	5763	2718	1549	1733	20.3615	18.6778	19.8496	8.39588	9.25333	8.84547	8.49591e-65	-1.07535	down
LOC_Os06g36320	514	568	761	333	152	177	4.09635	4.13248	4.94729	1.9396	1.7075	1.7064	2.71799e-15	-1.19957	down
LOC_Os06g06760	3651	3836	4472	1907	1008	1203	24.7945	23.4244	24.4953	9.19308	9.58123	9.61831	9.43079e-89	-1.25814	down
LOC_Os02g50799	1218	1274	1584	175	124	112	9.32221	8.90444	9.89672	0.98061	1.3417	1.03244	7.83654e-111	-2.97854	down
LOC_Os03g52794	2240	2382	2602	988	590	609	4.30273	4.1808	4.07931	1.38839	1.60254	1.41566	7.9532e-65	-1.43276	down
LOC_Os04g45890	57	62	79	0	4	0	0.941751	0.935791	1.07108	0	0.088274	0	8.17392e-12	-3.83218	down
LOC_Os01g66030	20946	21727	25207	12433	6900	8001	254.75	241.408	250.239	110.681	118.802	117.758	5.38564e-122	-1.02694	down
LOC_Os05g43950	3232	3481	4130	2039	1122	1270	29.1724	28.707	30.4256	13.4701	14.3383	13.8656	3.65037e-54	-1.00605	down
LOC_Os03g55180	1267	1630	1706	458	220	273	12.9288	15.1962	14.2074	3.41871	3.17833	3.35906	1.6008e-76	-1.99284	down
LOC_Os03g29190	303	374	413	155	108	84	3.07992	3.47828	3.42471	1.1257	1.51501	1.00133	5.06917e-11	-1.31894	down
LOC_Os04g49430	299	426	449	236	98	104	2.08648	2.71623	2.55814	1.20306	0.962704	0.87148	3.00542e-09	-1.15748	down
LOC_Os04g31924	1885	1939	2434	756	338	429	14.7217	13.8003	15.302	4.19294	3.7825	4.05562	4.22957e-80	-1.77163	down
LOC_Os04g56900	120	125	174	71	23	60	1.88566	1.80224	2.24009	0.810362	0.495474	1.13037	0.00047161	-1.11162	down
LOC_Os01g57610	6757	8258	9494	2591	1455	1768	54.7907	61.1719	62.8289	15.3739	16.6951	17.3424	4.01899e-169	-1.77651	down
LOC_Os12g10670	215	200	275	30	31	27	1.32643	1.12641	1.38911	0.133026	0.267424	0.19517	3.09689e-18	-2.50142	down
LOC_Os10g33420	3409	3722	4403	1375	884	898	25.9717	25.9025	27.3765	7.66623	9.53038	8.27524	4.24401e-85	-1.56085	down
LOC_Os12g02690	897	1002	1139	564	215	363	8.94847	9.71945	10.1635	3.6908	2.71321	5.37048	1.91531e-18	-1.15101	down
LOC_Os09g14500	114	160	93	17	23	22	0.516753	0.660739	0.341479	0.054635	0.142207	0.117322	2.45626e-07	-2.00131	down
LOC_Os02g24750	629	650	749	350	209	224	8.46979	7.99793	8.23349	3.44596	3.97947	3.65099	2.0129e-15	-1.07402	down
LOC_Os07g48080	41	49	60	15	4	16	0.448427	0.489637	0.536562	0.121366	0.051504	0.206045	0.00157372	-1.55323	down
LOC_Os06g49660	132	203	221	115	21	47	1.73682	2.44049	2.37191	1.10242	0.382654	0.747162	2.3405e-05	-1.35405	down
LOC_Os02g40784	27761	29511	33925	11001	5682	7076	243.96	236.919	243.321	70.7559	70.6817	75.2369	0	-1.66271	down
LOC_Os04g12669	76	77	115	29	29	9	2.11372	1.94793	2.60776	0.589782	1.14872	0.281288	0.000352711	-1.49251	down
LOC_Os02g51680	1670	1597	1906	500	194	286	25.6175	22.3723	23.8601	5.60611	4.19185	5.30044	3.01027e-78	-2.14317	down
LOC_Os03g16090	1033	1060	1197	323	315	273	12.4225	11.4118	11.6325	2.86021	5.40069	3.99725	7.30013e-19	-1.47063	down
LOC_Os02g56460	98	75	100	0	0	0	1.47998	1.03039	1.22448	0	0	0	5.00146e-19	-5.21302	down
LOC_Os03g21400	374	478	516	222	91	105	6.20204	7.24563	6.98406	2.69412	2.11999	2.09509	6.71924e-16	-1.44244	down
LOC_Os02g41820	10239	10672	12056	4846	2485	3281	314.329	299.309	302.085	108.883	108.002	121.88	9.53604e-138	-1.35612	down
LOC_Os03g57490	98	68	163	55	25	22	1.07832	0.683948	1.49232	0.444868	0.367212	0.289911	0.000353339	-1.32354	down
LOC_Os01g63900	357	470	484	206	139	168	3.89449	4.68724	4.31162	1.64241	2.13873	2.21663	1.30561e-08	-1.0171	down
LOC_Os07g29480	86	144	128	24	12	33	1.07238	1.6454	1.29867	0.219993	0.206509	0.495429	6.27459e-07	-1.87935	down
LOC_Os03g02530	8438	8653	10372	3983	1764	2441	134.433	125.948	134.873	46.4402	39.7899	47.0588	4.00478e-125	-1.48582	down
LOC_Os12g03960	281	348	389	146	86	99	4.81636	5.49191	5.49238	1.81481	2.07557	2.03093	1.51798e-11	-1.29862	down
LOC_Os09g38390	1676	1781	2160	925	408	496	14.9331	14.5005	15.7069	6.03061	5.14838	5.34546	4.55449e-48	-1.35951	down
LOC_Os12g38795	234	226	287	63	43	41	5.71348	4.96761	5.64652	1.05928	1.50206	1.18497	5.91332e-16	-1.97728	down
LOC_Os02g21190	1876	2075	2391	491	356	318	9.0819	9.20005	9.68688	1.725	2.43563	1.84841	7.23156e-82	-2.11806	down
LOC_Os11g10510	494	514	569	44	21	25	6.25436	5.90823	5.81092	0.409406	0.359991	0.357959	1.42103e-67	-3.76234	down
LOC_Os12g02640	254	321	304	50	64	58	2.4444	2.82528	2.39159	0.348214	0.867963	0.668922	4.21519e-12	-1.88582	down
LOC_Os06g06160	2521	2668	3225	1626	693	788	34.245	33.0573	35.9699	16.1127	13.3379	12.9099	3.38766e-41	-1.19217	down
LOC_Os02g05910	125	119	169	14	33	17	0.77869	0.680487	0.861836	0.06169	0.289653	0.123648	2.95471e-07	-2.03273	down
LOC_Os03g61470	317	345	320	96	32	47	15.2718	15.1838	12.5762	3.36951	2.15394	2.72808	1.52908e-21	-2.20159	down
LOC_Os11g40590	4606	5406	6196	2023	922	933	30.1318	32.9965	33.8424	9.73374	7.56453	6.19812	7.74454e-109	-1.81042	down
LOC_Os02g25060	1114	1186	1300	743	355	402	11.5313	11.2087	10.9795	5.63016	5.18174	5.02586	2.83379e-22	-1.00092	down
LOC_Os02g40030	1380	1412	1731	750	380	522	20.0321	18.5584	20.5225	7.98782	7.75249	9.20105	2.75784e-31	-1.16634	down
LOC_Os07g17250	1229	1327	1398	291	169	217	7.30457	7.20675	6.78439	1.26493	1.41552	1.55816	2.21158e-79	-2.23983	down
LOC_Os03g15770	2888	3064	3528	1590	805	939	21.9797	20.7266	22.6629	9.07225	8.15716	8.4288	1.96807e-74	-1.23542	down
LOC_Os02g32230	3212	3678	4310	1423	635	823	17.3413	18.2715	19.0401	9.46126	8.16356	9.03961	1.90846e-115	-1.69359	down
LOC_Os09g06499	1509	1564	1794	838	481	615	12.2308	11.6725	11.8761	4.949	5.49462	5.99877	2.1492e-26	-1.03328	down
LOC_Os11g38010	191	289	285	154	62	92	2.1901	3.03969	2.67229	1.29104	1.01055	1.27017	6.35144e-06	-1.02674	down
LOC_Os02g05940	155	179	190	70	30	55	0.925587	0.977702	0.929603	0.304219	0.248296	0.39729	1.90274e-07	-1.42293	down
LOC_Os04g41460	11388	12219	14116	6885	3506	4166	90.7595	88.9611	91.815	40.1608	39.5543	40.1655	4.54706e-151	-1.10113	down
LOC_Os11g24180	1105	1269	1388	704	375	430	15.2528	15.9945	15.6307	7.11229	7.31468	7.17384	4.8224e-26	-1.03559	down
LOC_Os03g47740	4975	5400	6216	2034	1310	1477	36.3432	36.6805	37.0681	10.8691	13.5488	13.0482	6.01723e-87	-1.46986	down
LOC_Os01g10530	3233	3381	4200	1323	660	713	23.3768	22.8495	24.8202	7.0382	6.97995	6.35473	2.45598e-116	-1.73291	down
LOC_Os06g24704	5281	5872	6535	2568	1202	1458	47.1407	47.8912	47.6195	16.7763	15.1839	15.7407	2.1306e-148	-1.4964	down
LOC_Os02g49410	538	528	702	324	148	223	13.3573	11.9695	14.2279	5.8773	5.16955	6.6811	4.93853e-12	-1.06084	down
LOC_Os01g41650	254	229	293	81	62	53	1.86545	1.5354	1.75713	0.434268	0.643676	0.471812	1.29813e-11	-1.62104	down
LOC_Os01g18410	432	447	523	188	115	85	14.2071	13.4244	14.0533	4.50833	5.33117	3.35681	7.63663e-17	-1.54791	down
LOC_Os12g41810	892	870	1045	563	270	264	8.14643	7.25637	7.78462	3.75706	3.48278	2.91072	1.1535e-17	-1.09711	down
LOC_Os10g03570	71	58	57	17	9	30	0.653005	0.479185	0.421274	0.111992	0.109915	0.331472	0.00828309	-1.23017	down
LOC_Os03g17980	5252	5623	6427	3388	1664	2043	51.8054	50.6009	51.6144	24.4806	23.0844	24.3765	1.2237e-80	-1.01741	down
LOC_Os10g22560	263	392	382	145	78	62	2.04947	2.61803	2.46116	0.746833	0.776747	0.523454	8.97185e-13	-1.55581	down
LOC_Os02g36140	827	1033	1222	459	227	323	5.91885	6.73906	7.13836	2.40014	2.28874	2.77802	9.3455e-26	-1.31375	down
LOC_Os01g41210	468	494	468	266	117	177	4.29089	4.13873	3.50591	1.78692	1.5099	1.96053	2.14407e-10	-1.08099	down
LOC_Os01g57490	916	1044	1156	373	193	287	8.3523	8.69386	8.59725	2.48459	2.48031	3.16155	7.25475e-36	-1.56772	down
LOC_Os12g30170	71	70	80	32	9	0	0.599545	0.53771	0.551566	0.19314	0.102492	0	0.000208337	-1.93425	down
LOC_Os02g51350	5888	5951	7214	3348	1718	2025	58.7337	54.2329	58.7383	24.4404	24.2586	24.4336	6.04528e-93	-1.15197	down
LOC_Os07g49410	733	871	871	459	220	264	11.0549	11.9986	10.7169	5.05247	4.64725	4.79244	1.41532e-19	-1.12168	down
LOC_Os02g06580	525	714	677	146	133	68	3.63187	4.51127	3.82135	0.736873	1.30171	0.562799	1.27413e-21	-2.07819	down
LOC_Os02g34580	173	146	192	65	32	29	2.00021	1.53877	1.81122	0.548509	0.516266	0.394327	3.52619e-09	-1.68952	down
LOC_Os10g37880	1458	1498	1708	827	506	456	21.7101	20.2641	20.6605	9.08187	10.5609	8.22133	5.08289e-25	-1.09169	down
LOC_Os12g02260	3264	3567	3891	1598	727	958	19.9257	19.8729	19.3534	7.13267	6.37284	7.05247	8.07181e-93	-1.4451	down
LOC_Os10g17790	2439	2760	2971	750	519	558	42.1165	43.5333	41.8773	9.47773	12.6722	11.6424	1.34959e-80	-1.83829	down
LOC_Os12g37770	670	763	847	220	105	117	4.8929	5.09551	5.0525	1.17507	1.0801	1.02673	6.79811e-48	-2.0816	down
LOC_Os02g45980	685	802	806	187	162	139	4.28251	4.58483	4.11373	0.853838	1.42872	1.04605	2.02173e-28	-1.8698	down
LOC_Os04g54474	2175	2286	2654	1352	567	724	23.5616	22.6974	23.7809	11.3817	9.24812	9.59537	1.06785e-41	-1.18012	down
LOC_Os06g48720	1534	1716	2003	164	126	193	19.0933	19.5189	20.3488	1.49015	2.20787	2.90241	1.0534e-87	-3.05893	down
LOC_Os03g57425	41	52	69	16	13	14	0.789487	0.915748	1.07223	0.217645	0.339486	0.307452	0.00236224	-1.38004	down
LOC_Os01g12710	9619	10276	11430	5921	2933	3714	97.7186	95.2803	94.5439	43.9161	42.0721	45.5393	3.58548e-109	-1.04757	down
LOC_Os07g10810	623	585	620	200	176	181	11.8022	10.1219	9.58966	2.77573	4.72193	4.13431	3.77355e-13	-1.34941	down
LOC_Os10g21910	59368	62303	71158	33577	18605	21714	176.52	171.16	172.679	74.5419	80.3109	156.874	1.19419e-170	-1.09815	down
LOC_Os08g34310	125	128	119	92	14	40	1.96427	1.83804	1.5251	1.0551	0.308864	0.752002	0.00205702	-1.12412	down
LOC_Os01g05480	470	447	503	200	133	152	4.70867	4.08236	4.16046	1.45656	2.23353	2.18858	1.13382e-12	-1.22713	down
LOC_Os08g29510	53	91	106	39	19	28	1.17246	1.86236	1.93807	0.632942	0.601543	0.744567	0.00255785	-1.14306	down
LOC_Os07g49300	2884	3275	3497	979	545	597	17.2518	17.8931	17.0728	4.2857	4.60988	4.31595	1.96034e-145	-1.902	down
LOC_Os04g15660	762	873	1099	282	127	160	6.21424	6.50448	7.3121	1.67901	1.45904	1.57682	6.39241e-48	-1.97853	down
LOC_Os04g02280	679	616	821	285	186	252	6.49858	5.38133	6.40934	1.99084	2.51956	2.9178	2.98928e-14	-1.21506	down
LOC_Os08g35860	3456	4089	4615	2211	1167	1377	37.6193	40.6619	41.0042	17.6148	17.9732	18.127	8.39379e-65	-1.07211	down
LOC_Os04g58400	128	154	172	60	50	42	2.4643	2.71937	2.71974	0.845572	1.37295	0.965585	3.73485e-05	-1.1911	down
LOC_Os01g60860	1342	1316	1480	836	388	473	11.7394	10.517	10.5718	5.35216	4.80059	5.00515	3.77684e-24	-1.02697	down
LOC_Os03g45870	275	377	266	159	91	111	4.95555	6.22053	3.91558	2.09855	2.32224	2.40648	2.48084e-06	-1.03836	down
LOC_Os06g48040	43010	46602	53563	17653	8820	10948	352.429	348.852	358.222	105.87	102.312	108.54	0	-1.66364	down
LOC_Os11g04220	1592	1704	1795	952	563	492	6.28861	6.14769	5.78509	2.75162	3.14845	2.35032	1.4857e-23	-1.06118	down
LOC_Os09g29480	74	85	74	0	0	0	1.01797	1.01407	0.636047	0	0	0	3.81541e-17	-4.99854	down
LOC_Os07g48510	13489	14966	16486	6378	3427	3723	210.992	214.029	210.431	72.809	75.8257	70.4339	9.41426e-239	-1.45599	down
LOC_Os03g29680	2390	3451	3646	1935	849	1013	38.6644	51.0032	48.1459	22.9063	19.4377	19.8336	9.572e-28	-1.06183	down
LOC_Os10g32649	82	103	130	0	0	5	0.456998	0.525186	0.593851	0	0	0.028621	6.25726e-05	-2.7395	down
LOC_Os04g52540	3232	3066	3775	1704	812	1119	20.2806	17.5761	19.3376	7.82562	7.21415	8.49624	8.0482e-50	-1.19885	down
LOC_Os01g20900	1892	1954	2258	966	542	743	14.571	13.7207	14.1398	5.39579	5.86132	6.86412	1.25754e-32	-1.13931	down
LOC_Os09g07360	5872	6202	7130	3556	1838	2037	56.9778	55.0084	56.4753	25.2373	25.2248	23.8969	2.39799e-93	-1.0991	down
LOC_Os09g27050	4408	4654	5692	2206	1090	1184	35.2177	33.9699	37.1195	12.8995	12.3214	11.441	2.05219e-105	-1.45251	down
LOC_Os08g08820	4116	4672	5386	1927	1060	1315	26.9165	27.9037	28.7466	9.24393	9.80805	10.4047	2.93811e-107	-1.42799	down
LOC_Os01g43710	519	579	675	293	159	224	4.62559	4.71628	4.91204	1.90966	1.99997	2.41356	3.47776e-13	-1.0847	down
LOC_Os12g34802	426	553	600	207	123	131	8.78591	10.4305	10.1005	3.12556	3.58137	3.27119	2.83143e-19	-1.46121	down
LOC_Os06g40150	1192	1242	1576	644	435	442	19.3679	18.4412	20.8997	7.66078	9.99077	8.67902	5.02347e-21	-1.07885	down
LOC_Os08g30020	35560	39179	45195	14772	7382	9222	373.982	377.545	388.052	112.327	108.179	115.602	0	-1.6607	down
LOC_Os11g47520	997	1397	1362	377	185	163	18.4471	23.6291	20.5811	5.09935	4.83277	3.63406	5.30024e-51	-2.09637	down
LOC_Os08g32890	80	92	114	26	15	7	0.662607	0.697064	0.772368	0.158105	0.176413	0.068119	1.19763e-07	-2.09989	down
LOC_Os09g30474	1202	1123	1516	579	303	335	12.6413	10.7974	13.0152	4.45672	4.50233	4.26474	4.10007e-34	-1.37523	down
LOC_Os05g03860	19466	21732	24446	12521	6361	7449	292.635	298.466	299.952	137.769	135.374	135.496	4.07239e-182	-1.0465	down
LOC_Os05g06670	106	161	102	63	32	13	1.39246	1.9453	1.09743	0.604474	0.591834	0.205711	0.000159816	-1.43346	down
LOC_Os07g35340	7660	8968	9925	1514	848	895	71.3208	76.2832	75.4128	10.2922	11.1202	10.0687	0	-2.74106	down
LOC_Os10g42690	1529	1705	1968	676	385	514	9.62727	9.80769	10.1144	3.11402	3.43122	3.90959	1.84384e-45	-1.41874	down
LOC_Os12g02440	795	667	889	447	178	216	10.1031	7.76999	9.14622	5.12221	4.28361	3.52743	3.376e-16	-1.23905	down
LOC_Os03g39660	141	183	191	22	23	23	3.50886	4.17482	3.8926	0.388108	0.77997	0.678531	3.49887e-14	-2.41836	down
LOC_Os09g19790	817	756	1076	428	261	321	5.68167	4.80162	6.10906	2.176	2.56425	2.70324	6.09063e-15	-1.0741	down
LOC_Os06g10210	2555	2672	2929	1408	822	966	26.4587	25.3522	24.6973	10.7426	12.3021	12.2173	2.03361e-41	-1.05877	down
LOC_Os06g10750	2932	3673	4156	1847	870	1092	36.0671	41.2782	41.7392	16.6299	15.1538	16.2512	6.37422e-60	-1.22651	down
LOC_Os04g44230	80	71	71	25	7	13	1.08045	0.874592	0.781135	0.247437	0.125883	0.202732	8.66549e-06	-1.87593	down
LOC_Os10g38660	80	72	85	0	0	0	1.92381	1.58932	1.66933	0	0	0	2.27936e-17	-5.02373	down
LOC_Os01g49660	348	342	386	120	87	89	12.4621	11.1722	11.2634	3.12508	4.41009	3.82968	3.67255e-14	-1.51847	down
LOC_Os01g41050	816	912	1117	104	54	82	7.59094	7.74798	8.47616	0.702778	0.699221	0.912111	1.92794e-94	-3.2328	down
LOC_Os09g31380	948	1097	1171	542	299	392	17.2793	18.2595	17.4264	7.22224	7.70101	8.64212	4.85967e-22	-1.08653	down
LOC_Os05g01520	6516	7278	8037	3922	1935	2274	56.9839	58.1463	57.3657	25.1008	23.9561	24.0604	1.84763e-119	-1.15793	down
LOC_Os09g39740	1945	2134	2335	1168	532	599	18.7222	18.9677	18.7085	8.79097	7.63957	7.2773	5.14421e-45	-1.22598	down
LOC_Os09g14410	217	290	296	86	54	56	1.24629	1.52753	1.38997	0.36148	0.433775	0.389914	1.4486e-13	-1.68715	down
LOC_Os02g20160	331	272	344	140	86	92	2.31269	1.73494	1.96386	0.712784	0.850382	0.777832	1.51708e-09	-1.25778	down
LOC_Os07g04390	136	130	179	10	13	16	3.92191	3.43624	4.23101	0.191093	0.521219	0.548139	3.13605e-15	-2.89019	down
LOC_Os08g39730	2329	2400	2771	1594	652	907	29.3652	27.6425	28.514	14.7099	11.632	13.8363	5.14398e-30	-1.00294	down
LOC_Os02g04230	649	767	868	440	208	206	6.90671	7.54204	7.56237	3.47274	3.05165	2.58591	4.31611e-17	-1.15414	down
LOC_Os08g03350	11783	12191	14582	4691	2373	3067	136.373	128.901	137.747	39.7328	38.8775	42.9392	3.40108e-227	-1.65	down
LOC_Os12g40570	10211	10658	12026	6472	3065	3802	85.5917	81.566	82.3483	39.7152	36.3153	38.5634	2.48935e-100	-1.04188	down
LOC_Os06g30730	116	99	127	48	22	26	0.991627	0.776705	0.889795	0.297034	0.265343	0.262114	5.9779e-06	-1.48561	down
LOC_Os12g04990	6741	6755	8382	3559	1659	2153	55.8561	51.1516	56.7001	21.447	19.3186	21.4704	1.34814e-100	-1.30449	down
LOC_Os05g05880	409	429	494	284	96	106	2.59911	2.48792	2.56113	1.31951	0.861631	0.813307	4.41238e-10	-1.22893	down
LOC_Os09g29660	2620	2761	3240	1072	549	563	23.1889	22.3253	23.4026	6.94113	6.86971	6.0286	7.22963e-100	-1.71019	down
LOC_Os09g30380	221	198	205	96	48	44	1.40832	1.15375	1.06587	0.446544	0.428641	0.33289	2.24346e-08	-1.4343	down
LOC_Os11g19100	2436	2605	3311	1459	875	808	22.5394	21.6847	25.4058	8.91644	9.99585	8.61751	1.14547e-34	-1.11535	down
LOC_Os11g08660	693	753	751	162	148	143	4.95744	4.92263	4.38482	0.846585	1.49117	1.23723	1.57023e-26	-1.90244	down
LOC_Os01g56580	4822	4821	5744	3059	1438	1699	35.081	32.0702	34.1082	16.3051	14.8189	14.9556	2.61254e-61	-1.05421	down
LOC_Os01g43480	35220	38125	44532	15060	8114	9477	222.125	221.098	229.623	69.5939	72.4065	72.1906	0	-1.56923	down
LOC_Os07g10520	1629	1748	2074	496	329	428	13.4721	13.209	14.0009	3.00377	3.84271	4.27903	6.53323e-54	-1.78921	down
LOC_Os04g36640	330	310	330	96	79	59	8.97298	7.7136	7.31937	1.90341	3.04614	1.92575	1.44111e-13	-1.6904	down
LOC_Os01g51790	804	792	933	397	149	256	8.35727	7.51649	7.91227	3.01635	2.18377	3.21889	7.84083e-22	-1.39514	down
LOC_Os02g57190	4408	4501	5079	2361	1333	1383	22.8425	21.3079	21.4797	8.954	9.7792	8.67265	1.14819e-70	-1.18178	down
LOC_Os03g52284	102	98	114	57	19	15	6.54029	5.71414	5.95296	2.67089	1.68406	1.11764	5.07623e-05	-1.48283	down
LOC_Os03g49940	865	818	1006	430	174	227	9.24961	7.98888	8.78316	3.36726	2.62727	2.93277	8.04136e-27	-1.4402	down
LOC_Os10g27010	60	73	85	19	14	4	2.32036	2.57603	2.69764	0.535429	0.749149	0.185239	8.83875e-06	-1.99732	down
LOC_Os01g33684	201	171	227	72	42	37	1.06686	0.826757	0.985886	0.277204	0.309994	0.234426	4.37383e-10	-1.64864	down
LOC_Os11g41170	99	129	156	57	24	17	0.636892	0.762625	0.822763	0.266036	0.217023	0.129507	1.47421e-06	-1.62829	down
LOC_Os05g19110	1278	1292	1369	272	193	251	13.22	12.2126	11.5612	2.05451	2.82545	3.13308	6.60617e-52	-2.11879	down
LOC_Os04g01250	3112	3305	3841	1677	961	1242	29.1679	28.2994	29.3903	11.4989	12.7348	14.0726	1.18064e-45	-1.10292	down
LOC_Os02g05970	105	137	167	71	36	17	0.674619	0.803148	0.870927	0.333998	0.324083	0.129758	5.45129e-05	-1.38418	down
LOC_Os01g04580	475	506	613	200	105	98	4.51885	4.40013	4.76267	1.39362	1.41135	1.12928	2.67142e-24	-1.6914	down
LOC_Os05g04660	753	1295	1080	440	245	270	29.1346	45.7741	34.1118	12.4403	13.4161	12.6254	1.79458e-20	-1.40694	down
LOC_Os02g41954	387	529	529	244	94	197	5.36244	6.69756	5.99949	2.49242	1.83649	3.28988	6.25805e-09	-1.13885	down
LOC_Os02g11760	1680	1946	2323	960	412	499	7.7947	8.24788	8.79783	3.26082	2.70124	2.79957	1.50402e-48	-1.41091	down
LOC_Os07g35380	405	428	530	102	73	95	3.93781	3.79445	4.20425	0.720873	1.00113	1.10876	1.16183e-23	-1.96844	down
LOC_Os05g48060	1057	1080	1178	472	282	330	11.6465	10.8696	10.5911	3.80777	4.38628	4.39053	4.67031e-30	-1.31327	down
LOC_Os02g44300	1511	1551	1959	448	225	245	20.3834	19.0753	21.7748	4.63411	4.38333	4.19554	4.73908e-95	-2.17001	down
LOC_Os12g11930	100	125	102	10	12	19	0.665195	0.758389	0.550672	0.04433	0.11106	0.148461	3.69205e-09	-2.37213	down
LOC_Os06g36450	725	851	947	463	252	278	7.19263	7.71524	7.67073	3.36529	3.52924	3.33024	9.87989e-19	-1.05728	down
LOC_Os05g37700	849	886	1056	224	171	155	5.64021	5.37533	5.73533	1.08869	1.59234	1.23842	1.75103e-42	-2.00249	down
LOC_Os01g28680	527	586	747	311	160	135	4.44149	4.17899	4.67962	1.32943	1.51926	1.09756	2.14791e-16	-1.33671	down
LOC_Os01g27490	350	523	543	260	82	165	4.78407	6.53761	6.06238	2.59817	1.58832	2.73239	2.56985e-09	-1.21323	down
LOC_Os01g68680	1266	1507	1517	560	339	323	7.86322	8.54825	7.68918	2.54454	2.97763	2.42421	4.6327e-44	-1.51726	down
LOC_Os01g58780	940	953	993	463	295	248	13.567	12.5667	11.6985	4.88916	6.01549	4.32183	1.68767e-19	-1.22583	down
LOC_Os07g40040	138	196	239	111	53	56	3.17414	4.13865	4.50753	1.86517	1.70916	1.55976	3.20521e-05	-1.07149	down
LOC_Os08g31700	1141	1310	1425	580	309	269	17.22	18.0564	17.5483	6.39852	6.59965	4.89672	5.02404e-35	-1.4691	down
LOC_Os04g32110	675	697	828	405	192	130	7.46757	7.04492	7.47758	3.27705	3.00425	1.738	1.75096e-13	-1.34464	down
LOC_Os04g56500	514	598	795	280	109	201	1.69337	1.80026	2.13903	0.674002	0.505662	0.800721	4.17491e-16	-1.3997	down
LOC_Os03g61500	7671	11703	11615	5830	2324	2813	393.048	547.805	485.739	218.625	168.552	174.374	4.16928e-12	-1.24425	down
LOC_Os01g34080	353	360	441	168	89	68	2.1712	2.02547	2.21624	0.754736	0.769467	0.507127	2.68751e-14	-1.53646	down
LOC_Os12g08760	15851	16879	19636	8596	3938	5045	197.824	192.454	200.02	78.5235	69.5744	76.183	4.59867e-164	-1.31581	down
LOC_Os02g55150	1959	2092	2229	670	313	457	33.6238	33.2821	31.3855	7.90722	7.03696	8.27551	5.82487e-83	-1.84818	down
LOC_Os02g42370	250	245	323	86	68	87	1.61851	1.44708	1.702	0.407176	0.621225	0.674575	7.48349e-09	-1.37779	down
LOC_Os05g46610	129	145	154	68	33	24	1.87013	1.91288	1.8246	0.717144	0.678453	0.421415	1.93254e-06	-1.45649	down
LOC_Os02g56080	46	56	91	23	9	13	1.21281	1.33158	1.96051	0.44458	0.312666	0.398623	0.000225828	-1.62205	down
LOC_Os01g37350	795	696	911	365	252	238	4.11878	3.29136	3.8729	1.3827	1.84357	1.50059	1.93009e-15	-1.17148	down
LOC_Os05g01020	10391	11603	13027	4523	2527	3029	52.1555	52.6671	52.596	33.2899	29.4634	32.9633	5.3859e-203	-1.50666	down
LOC_Os03g60430	117	172	192	85	34	32	1.18289	1.59427	1.5977	0.633176	0.487067	0.393138	3.82065e-06	-1.36768	down
LOC_Os10g22510	439	438	564	291	131	132	2.53078	2.30335	2.65539	1.22662	1.06655	0.916966	4.91731e-11	-1.11619	down
LOC_Os06g05000	1860	2023	1978	253	122	51	52.1602	51.8544	45.2894	5.18806	4.83656	1.71923	1.59366e-14	-3.20502	down
LOC_Os05g03920	507	535	575	261	156	166	4.7577	4.59043	4.40349	1.7917	2.0748	1.87875	1.25671e-14	-1.17148	down
LOC_Os07g37610	21430	22751	26854	13498	7116	8276	133.428	129.404	136.463	61.5067	62.7161	62.3475	1.91729e-152	-1.02015	down
LOC_Os01g15000	6819	7536	8844	3325	1638	2200	54.3651	54.8878	57.5488	19.3966	18.4791	21.2145	1.18596e-132	-1.41686	down
LOC_Os03g20530	2225	2508	2697	1133	707	849	15.2925	15.7524	15.1309	5.69662	6.87261	7.05836	8.63127e-39	-1.15734	down
LOC_Os01g09800	1390	1560	1834	631	437	410	13.0138	13.3437	14.0187	4.32144	5.78789	4.63858	5.80773e-35	-1.37401	down
LOC_Os07g27370	130	130	151	23	24	13	1.09986	1.0037	1.03659	0.142141	0.282127	0.124763	6.86142e-11	-2.27203	down
LOC_Os12g37580	140	169	187	59	56	64	0.864899	0.953885	0.944405	0.267373	0.490453	0.479833	0.000267138	-1.05677	down
LOC_Os12g12170	7435	8131	8950	3185	2353	1927	147.992	147.778	145.029	46.931	65.9167	46.7707	1.00709e-13	-1.36866	down
LOC_Os03g61310	146	196	247	66	64	81	1.12446	1.37332	1.55088	0.372044	0.69355	0.753035	0.000290339	-1.04719	down
LOC_Os04g59540	2668	2777	3265	1096	576	718	12.8589	12.2293	12.8441	3.86559	3.92895	4.18518	9.38187e-98	-1.58216	down
LOC_Os05g30790	2976	3280	3690	667	373	348	14.3306	14.4289	14.5029	2.34936	2.54184	2.02199	1.55366e-199	-2.55793	down
LOC_Os02g40500	162	180	270	99	73	64	5.81034	5.90549	7.93684	2.59912	3.70132	2.77497	8.90297e-05	-1.00949	down
LOC_Os12g36680	6134	6918	7755	3267	2543	1992	64.0632	66.0004	66.1083	24.9743	37.598	25.1665	4.99217e-07	-1.0575	down
LOC_Os04g08180	42	65	61	3	12	8	1.50258	2.1309	1.77909	0.056524	0.570926	0.311292	0.000157811	-1.97249	down
LOC_Os01g59900	9125	9960	11496	5872	3109	3609	78.5402	78.3214	80.7637	36.9907	37.8813	37.5831	2.77287e-113	-1.00182	down
LOC_Os07g12230	120	119	139	5	7	11	1.87882	1.71169	1.78801	0.050067	0.137377	0.199133	5.59701e-16	-3.29629	down
LOC_Os07g33650	66	75	101	39	27	15	0.58106	0.550647	0.72823	0.208794	0.280111	0.127649	0.002459	-1.17549	down
LOC_Os11g03820	782	819	918	247	124	267	4.21667	4.03324	4.03943	0.972685	0.942106	1.74238	2.87874e-19	-1.64358	down
LOC_Os03g07600	200	397	325	21	48	16	1.91995	3.48271	2.55169	0.144678	0.645407	0.186021	3.567e-05	-2.32077	down
LOC_Os02g50460	52	140	156	23	19	18	0.692793	1.70919	1.70611	0.221761	0.342932	0.285383	9.19335e-07	-1.9685	down
LOC_Os07g23930	614	684	793	237	132	181	14.8722	15.1466	15.6876	4.20052	4.51607	5.30258	1.78058e-28	-1.61374	down
LOC_Os04g49520	2489	2685	3201	1385	812	783	14.8638	14.6455	15.6025	6.05304	6.86143	5.6525	3.78682e-48	-1.20139	down
LOC_Os03g03510	8322	8627	9580	4640	2539	2753	79.2936	75.1142	74.5688	32.3479	34.0712	31.8273	5.80985e-103	-1.14083	down
LOC_Os05g14040	220	244	268	109	60	104	22.5261	22.7702	22.4085	8.1445	8.68691	12.8899	4.31396e-06	-1.08433	down
LOC_Os03g22670	1717	1891	2087	1120	578	627	8.51825	8.56774	8.45004	4.06377	4.05685	3.76131	8.76615e-35	-1.02099	down
LOC_Os06g15700	5655	6249	7296	3490	1845	2099	19.0056	19.1875	20.0145	8.58577	8.77952	8.53449	1.90077e-96	-1.09025	down
LOC_Os07g41650	7446	9175	9714	4294	2508	3070	89.5764	100.739	94.9495	38.6593	44.562	46.4507	2.23655e-67	-1.11317	down
LOC_Os04g21110	6446	7081	8073	4290	2149	2442	41.3474	41.4955	42.2624	20.1406	19.512	18.9477	1.29337e-90	-1.0143	down
LOC_Os05g15040	1987	2134	2500	1019	624	621	9.46291	9.25682	9.67887	3.47797	4.10773	3.49991	7.4797e-46	-1.25091	down
LOC_Os06g47260	57	56	85	1	7	14	1.41644	1.26148	1.72043	0.0061	0.227501	0.397399	4.24328e-05	-2.17969	down
LOC_Os04g37920	573	621	618	275	119	137	3.46511	3.8957	3.30281	1.3738	1.08644	1.03975	3.81285e-22	-1.51059	down
LOC_Os02g56280	3614	3696	4294	1555	811	782	23.6792	22.127	22.9642	7.45397	7.51865	6.1973	1.24462e-91	-1.6148	down
LOC_Os06g36210	619	510	715	301	115	119	5.67712	4.27553	5.35665	2.0205	1.49143	1.32175	3.61494e-17	-1.5423	down
LOC_Os07g02570	53	63	52	0	0	3	0.750517	0.81711	0.595279	0	0	0.034459	4.68076e-11	-3.82451	down
LOC_Os11g37540	2640	2708	3004	1492	790	988	14.1529	13.2639	13.1439	5.85522	5.99556	6.4072	2.53262e-46	-1.07266	down
LOC_Os03g02430	210	231	293	113	67	67	3.38564	3.3906	3.85292	1.32901	1.51253	1.29742	2.54833e-08	-1.24583	down
LOC_Os10g41040	549	744	719	290	140	166	4.38955	5.45365	4.70475	1.72468	1.55374	1.57966	2.81922e-23	-1.47177	down
LOC_Os11g35420	544	600	630	74	109	48	4.81911	4.85574	4.55444	0.473968	1.35786	0.514607	4.2826e-07	-2.22709	down
LOC_Os01g12790	156	202	201	13	18	16	0.90112	1.07038	0.949491	0.052453	0.147662	0.106547	4.8275e-19	-2.99456	down
LOC_Os02g28465	1102	1371	1591	537	304	332	8.97349	10.1981	10.5805	3.20118	3.49797	3.26915	6.65427e-43	-1.49328	down
LOC_Os07g04410	94	81	113	6	12	1	9.10033	7.16793	8.92331	0.399485	1.51726	0.096261	1.67174e-10	-3.02233	down
LOC_Os06g20610	1198	1205	1397	707	280	405	9.24948	8.50381	8.80707	3.99818	3.06296	3.77818	1.59715e-25	-1.19883	down
LOC_Os07g26550	353	296	387	151	51	104	9.57656	7.3275	8.5651	2.99179	1.95455	3.41978	3.39261e-11	-1.47734	down
LOC_Os06g29260	158	149	237	24	11	14	7.23463	6.79688	8.89173	0.801769	0.659368	0.776047	5.59962e-20	-2.99522	down
LOC_Os08g01030	124	144	137	56	27	46	1.95396	2.05958	1.7615	0.640001	0.588325	0.865053	1.6172e-05	-1.30168	down
LOC_Os11g30060	143	164	148	68	24	47	1.11467	1.16511	0.937001	0.385405	0.254953	0.439211	2.40993e-06	-1.39657	down
LOC_Os04g12560	322	496	555	187	67	61	2.67882	3.77433	3.7713	1.13973	0.781245	0.61019	1.97385e-16	-1.85526	down
LOC_Os01g21120	1710	2211	2443	516	340	271	36.937	43.6543	43.0861	8.15606	10.3849	7.06808	3.1179e-75	-2.18171	down
LOC_Os03g56250	1529	1635	1900	859	387	599	11.8818	11.6052	12.046	4.88351	4.25557	5.62733	9.34969e-31	-1.18073	down
LOC_Os10g29650	6242	7124	7694	2882	1685	1910	34.1693	35.1007	33.577	13.1074	14.0431	14.4118	4.96924e-128	-1.40725	down
LOC_Os01g25720	1488	1702	1892	414	212	203	6.04491	6.32871	6.27506	1.22637	1.21234	0.992025	2.79362e-104	-2.33739	down
LOC_Os04g15580	73	88	144	29	12	44	0.578271	0.63721	0.941582	0.170092	0.134779	0.425932	0.000955396	-1.35481	down
LOC_Os02g51180	1803	1896	2195	1022	444	593	15.0856	14.4926	14.9907	6.25514	5.26107	6.00567	1.11316e-44	-1.2585	down
LOC_Os09g31400	2444	2449	2875	1354	597	820	14.6591	13.4243	14.0793	5.94318	5.0697	5.94711	1.44576e-48	-1.22731	down
LOC_Os05g09020	321	304	373	125	46	68	7.83333	6.77225	7.43198	2.21703	1.58315	1.98132	5.99453e-17	-1.77913	down
LOC_Os10g32640	97	77	87	3	0	0	0.769066	0.556473	0.561784	0.01403	0	0	5.86902e-17	-4.58189	down
LOC_Os01g07420	136	101	78	18	34	24	1.94403	1.31656	0.909515	0.187292	0.677008	0.413498	0.000440441	-1.48176	down
LOC_Os02g44380	173	179	203	71	65	43	0.749265	0.708213	0.721036	0.225791	0.395192	0.225545	8.45985e-06	-1.24475	down
LOC_Os01g73200	3062	3301	4010	1052	405	679	51.4519	50.6737	54.9858	12.9297	9.62958	13.7897	9.42527e-93	-2.01694	down
LOC_Os04g44670	275	302	301	70	62	47	3.09279	3.1005	2.75687	0.569653	0.974768	0.630881	2.28674e-15	-1.90781	down
LOC_Os10g35770	42244	48019	54516	12746	6454	7534	256.693	295.247	298.403	64.3203	60.7913	60.6618	0	-2.16436	down
LOC_Os04g26330	332	318	407	142	91	78	21.7363	18.9845	21.7265	6.80373	8.43404	6.10753	5.35013e-13	-1.44332	down
LOC_Os12g10710	1814	1957	2240	599	326	376	11.7197	11.9612	12.7673	4.65721	4.20008	4.22317	1.66104e-103	-1.9205	down
LOC_Os02g17304	233	240	284	104	61	89	1.59205	1.49972	1.58516	0.516963	0.586216	0.734176	4.44544e-08	-1.23728	down
LOC_Os05g51150	941	944	1110	419	300	223	9.15021	8.17517	8.75726	2.85272	3.91653	2.58741	3.82054e-20	-1.35059	down
LOC_Os02g53030	305	310	350	55	26	75	6.77091	6.27684	6.32897	0.885561	0.793694	2.00619	5.79425e-16	-2.21628	down
LOC_Os04g12950	122	176	238	67	15	11	2.08872	2.75734	3.34062	0.842261	0.35851	0.212251	2.40808e-09	-2.19455	down
LOC_Os02g43850	10330	10955	11796	4221	2243	2852	117.246	116.164	108.467	38.2606	39.5814	45.3474	1.29415e-179	-1.54675	down
LOC_Os03g61530	46	68	70	14	16	22	1.27796	1.73319	1.57815	0.272005	0.609133	0.729077	0.0048382	-1.26408	down
LOC_Os06g17950	468	534	594	292	136	174	2.40523	2.50657	2.48786	1.09683	0.985497	1.08177	4.41177e-14	-1.12892	down
LOC_Os01g07850	3332	3565	4067	1043	499	624	71.228	69.6185	70.961	16.3156	15.1002	16.1224	7.57313e-187	-2.06863	down
LOC_Os09g20284	917	879	1074	451	234	257	12.6099	11.0515	12.0577	4.53722	4.54969	4.26575	3.70191e-28	-1.32867	down
LOC_Os05g36270	29684	31760	35826	14831	7185	8649	421.881	412.185	415.596	153.922	144.025	148.052	1.06432e-292	-1.4025	down
LOC_Os02g55770	10716	12084	14082	4700	3376	3512	62.9005	63.2101	67.7969	24.3754	39.6799	32.6877	3.28031e-21	-1.32393	down
LOC_Os06g30310	3656	3975	4505	2005	1078	1294	18.6504	18.5285	18.7594	7.48782	7.78355	7.98798	2.7915e-82	-1.18841	down
LOC_Os02g38480	5050	5541	6391	2046	1230	1332	19.5412	19.5867	20.1835	5.79321	6.73689	6.23423	1.17932e-133	-1.58407	down
LOC_Os10g28330	65	110	88	33	4	6	0.910622	1.39688	0.999809	0.334511	0.059507	0.09799	1.90927e-06	-2.18871	down
LOC_Os01g49910	252	268	310	155	49	122	3.22987	3.12929	3.24168	1.45451	0.8724	1.88337	1.30908e-05	-1.06269	down
LOC_Os02g57160	4066	4264	4623	2282	1218	1318	30.3394	29.0668	28.1588	12.4637	12.8608	11.8958	7.34672e-72	-1.15444	down
LOC_Os09g36270	9775	10658	12088	6052	3328	3927	64.9521	64.6953	65.5571	29.4131	31.2902	31.5539	4.58123e-104	-1.00383	down
LOC_Os11g03370	828	1024	1173	228	152	189	10.665	12.0546	12.3427	2.14825	2.76424	2.93586	2.21158e-48	-2.06995	down
LOC_Os10g42620	19718	22315	24762	7417	4975	4579	289.067	298.85	296.285	79.5811	103.242	81.2196	8.48978e-38	-1.65119	down
LOC_Os05g12474	407	478	401	153	104	156	4.83397	5.13658	3.8864	1.43521	1.83416	2.41929	5.64978e-10	-1.28924	down
LOC_Os01g70130	1386	1532	1715	690	335	227	13.4154	13.4406	13.503	4.80715	4.45283	2.48704	6.93279e-10	-1.5977	down
LOC_Os02g50370	1606	1538	1749	824	370	403	7.66845	6.71135	6.81778	2.87929	2.49868	2.32751	3.95782e-37	-1.36661	down
LOC_Os07g38890	789	986	1058	458	269	317	8.47934	9.68068	9.28007	3.59821	4.07871	4.11703	5.55579e-21	-1.13526	down
LOC_Os07g46080	48	74	65	35	10	5	0.392254	0.553028	0.432354	0.207713	0.109475	0.044787	0.00139711	-1.51928	down
LOC_Os03g64280	65	83	103	40	18	21	1.06418	1.25195	1.38792	0.481087	0.401265	0.412429	0.000457586	-1.29588	down
LOC_Os12g24580	2854	2998	3323	1595	980	964	216.306	207.575	205.555	88.4523	105.135	88.3982	4.30636e-41	-1.0812	down
LOC_Os01g48170	173	117	167	43	19	53	5.11134	3.16965	4.03507	0.917317	0.789444	1.87156	4.11525e-06	-1.58131	down
LOC_Os06g04940	99	98	109	3	0	1	2.69516	2.44689	2.4068	0.035368	0	0.02477	2.86262e-19	-4.66332	down
LOC_Os06g04810	43	65	77	20	12	19	0.286761	0.393684	0.418901	0.095626	0.113859	0.151637	0.00162091	-1.36678	down
LOC_Os04g44030	2299	2807	2882	1269	577	804	16.0479	17.9011	16.425	6.48389	5.69944	6.78777	4.25371e-56	-1.32317	down
LOC_Os04g10160	7028	7637	8894	3275	1611	1837	80.0656	79.4785	82.6989	27.3073	25.9719	25.3147	2.58107e-187	-1.54216	down
LOC_Os02g34750	175	196	274	122	55	74	0.953848	1.0208	1.13228	0.446112	0.414654	0.385584	9.61731e-06	-1.05618	down
LOC_Os11g35310	283	314	338	169	100	108	21.5999	21.9505	21.0894	9.44042	10.7733	9.92391	1.40782e-07	-1.00341	down
LOC_Os06g16070	375	434	441	206	136	108	2.48941	2.6331	2.38903	0.997462	1.27836	0.866178	2.96838e-10	-1.16286	down
LOC_Os10g42870	490	545	636	332	154	196	5.31347	5.42272	5.67018	2.57123	2.34631	2.61912	2.2301e-12	-1.01734	down
LOC_Os08g04250	776	1045	1009	486	213	219	11.8309	14.5637	12.5597	5.42859	4.59062	4.0404	8.43991e-23	-1.36908	down
LOC_Os06g13500	68	59	60	2	1	5	0.385961	0.307877	0.278219	0.008334	0.007955	0.034228	2.84331e-10	-3.35477	down
LOC_Os12g35950	230	287	323	132	91	104	3.31479	3.79266	3.81251	1.38795	1.84515	1.81385	1.65522e-06	-1.01618	down
LOC_Os09g07140	160	214	211	9	19	0	5.81668	7.11232	6.25519	0.230393	0.935355	0	0.00556176	-1.93811	down
LOC_Os04g40520	845	950	1019	373	242	212	7.40171	7.59933	7.28241	2.39103	2.99396	2.23858	1.21258e-28	-1.46107	down
LOC_Os10g11860	65	108	109	58	34	13	0.801447	1.23455	1.10612	0.522855	0.588424	0.187922	0.00743638	-1.06466	down
LOC_Os01g40330	21403	21650	25414	10642	5455	6848	151.054	142.797	150.06	57.2714	55.2356	59.2985	8.89045e-179	-1.30152	down
LOC_Os05g22940	23329	24478	27959	12383	7020	7258	66.2469	63.5017	64.8008	25.7361	28.2203	24.9371	1.2682e-139	-1.2241	down
LOC_Os01g05680	364	382	464	125	67	121	12.3651	11.8365	12.8672	3.08757	3.19869	4.96185	5.47288e-15	-1.60702	down
LOC_Os10g11200	3333	3434	4113	1369	751	942	33.3083	31.3534	33.5481	10.0095	10.6247	11.3867	2.24659e-98	-1.53837	down
LOC_Os03g64200	913	974	1274	427	236	314	7.48878	7.32626	8.52544	2.56315	2.74065	3.11379	5.46862e-29	-1.3858	down
LOC_Os04g45960	51750	58382	64928	19291	16438	12778	380.483	392.137	389.622	103.807	171.093	113.674	6.23467e-10	-1.45669	down
LOC_Os07g05720	1373	1575	1688	951	421	556	14.2078	14.8889	14.2595	7.19953	6.16337	6.96075	1.91087e-26	-1.00535	down
LOC_Os03g56770	144	198	186	69	60	40	2.9942	3.76646	3.14952	1.04094	1.75212	1.00424	1.17272e-05	-1.2561	down
LOC_Os06g03860	2784	3062	3522	1478	835	1282	22.2183	22.2668	22.8997	8.55105	9.35922	12.2574	9.44757e-26	-1.06836	down
LOC_Os03g06710	261	281	316	100	53	43	1.81233	1.785	1.79562	0.508666	0.515201	0.360999	1.35322e-15	-1.81771	down
LOC_Os05g47650	641	581	771	355	214	203	8.67338	7.18188	8.50762	3.51528	4.09982	3.30985	4.72958e-13	-1.07022	down
LOC_Os01g41430	672	810	954	219	146	163	7.46037	8.2183	8.64715	1.77938	2.29157	2.18074	1.34692e-37	-1.87157	down
LOC_Os02g46380	3937	4368	5219	1674	994	1221	46.4195	45.0861	49.3656	17.0926	17.8015	19.4292	4.97819e-89	-1.4915	down
LOC_Os01g47840	253	278	353	135	75	41	2.34516	2.35516	2.67374	0.913579	0.985901	0.459433	2.3558e-09	-1.50661	down
LOC_Os06g06750	1502	1553	1833	773	462	561	28.1621	26.5945	28.0468	10.6063	12.2502	12.7165	3.04781e-31	-1.14126	down
LOC_Os11g47500	838	1012	1173	322	158	206	19.9872	22.044	22.8357	5.62028	5.31275	5.93982	2.20806e-49	-1.8465	down
LOC_Os03g04890	1819	1990	2264	499	214	264	14.7811	14.7734	15.0215	2.9667	2.46005	2.59212	9.22804e-128	-2.37144	down
LOC_Os09g24260	1506	1545	1929	161	132	114	9.75171	9.14218	10.1985	0.76072	1.20457	0.891517	1.83028e-126	-3.26146	down
LOC_Os06g48330	8504	8668	10116	4287	2411	2851	63.1148	58.7731	61.2797	23.2845	25.3293	25.598	3.63079e-110	-1.22636	down
LOC_Os03g10300	207	292	298	120	94	61	3.6266	4.66961	4.2706	1.54006	2.31252	1.28258	1.52533e-06	-1.1776	down
LOC_Os05g40700	301	336	384	169	53	81	4.9683	5.07538	5.17676	2.03499	1.2379	1.60805	2.0376e-12	-1.49753	down
LOC_Os01g64450	1083	1240	1372	444	239	228	22.3048	23.3359	23.0813	6.68941	6.9578	5.67936	4.89225e-52	-1.73791	down
LOC_Os08g37500	628	585	718	259	149	135	7.06138	6.00917	6.59128	2.13275	2.37013	1.83759	3.47351e-23	-1.5372	down
LOC_Os06g40360	14163	15000	17286	7856	4140	5452	100.112	96.8661	99.7305	40.6449	41.4232	46.6276	2.46879e-103	-1.12718	down
LOC_Os03g37250	179	184	225	0	2	0	0.731589	0.686183	0.752342	0	0.008904	0	2.011e-31	-5.87658	down
LOC_Os01g59880	148	123	153	64	26	59	0.956639	0.726318	0.805062	0.302187	0.232236	0.461603	0.000178457	-1.16965	down
LOC_Os03g40194	371	474	500	57	47	21	2.09377	2.44262	2.30435	0.232538	0.368713	0.13723	3.64818e-36	-3.02245	down
LOC_Os05g10730	681	837	865	161	123	82	2.43685	2.73653	2.52499	0.421024	0.618841	0.353643	2.33986e-42	-2.35777	down
LOC_Os10g37860	157	155	157	55	25	21	10.9449	9.88199	8.95053	2.77207	2.38646	1.72588	6.96021e-10	-1.88047	down
LOC_Os02g05780	604	688	771	307	197	239	24.0036	24.9723	25.0092	8.93411	11.0807	11.4803	7.50842e-16	-1.15182	down
LOC_Os03g55100	5872	6698	7783	3087	1724	1885	52.4019	54.6036	56.6884	20.1624	21.7704	20.3476	6.5537e-120	-1.31646	down
LOC_Os06g48355	311	422	274	1	2	2	5.01333	6.21435	3.5993	0.010125	0.023319	0.021297	3.23899e-43	-6.15241	down
LOC_Os07g43604	924	1004	1152	237	156	142	9.98227	9.90373	10.1543	1.86941	2.385	1.85315	6.42255e-62	-2.20967	down
LOC_Os02g42430	171	198	266	37	30	45	5.40646	5.71052	6.86386	0.8554	1.32195	1.69529	1.68806e-12	-2.04748	down
LOC_Os06g38790	111	139	142	33	11	34	2.61943	2.99073	2.72184	0.560923	0.360544	0.964669	5.0404e-08	-1.90565	down
LOC_Os08g43270	1358	1350	1644	750	308	391	18.3245	16.6491	18.1041	7.40283	5.87344	6.38488	1.49594e-34	-1.33709	down
LOC_Os10g19160	231	265	278	130	95	48	1.52723	1.60126	1.49757	0.625615	0.887426	0.379717	7.68375e-06	-1.16708	down
LOC_Os08g38880	5016	5441	6408	2723	1459	1858	56.0257	56.2239	57.8386	21.9652	22.575	25.1433	8.28074e-86	-1.1933	down
LOC_Os08g08030	95	84	91	31	5	9	1.12058	0.897886	0.869623	0.259632	0.081273	0.121012	2.74047e-07	-2.18255	down
LOC_Os06g38210	10681	11265	12906	5110	2591	3209	167.023	155.796	154.052	78.8628	71.6545	79.271	3.93846e-204	-1.40178	down
LOC_Os03g04600	2169	2319	2773	827	412	553	14.1419	13.8123	14.752	3.94337	3.80119	4.36	3.60487e-93	-1.7347	down
LOC_Os10g37660	2712	3114	3587	1816	922	1057	28.8764	30.285	31.1706	14.1501	13.8864	13.611	2.07471e-52	-1.03599	down
LOC_Os02g58410	2688	3005	3370	1505	883	1064	8.41149	8.58909	8.60701	3.44681	3.90834	4.02785	5.70868e-47	-1.09347	down
LOC_Os02g46690	652	725	739	334	142	243	6.7753	6.87971	6.26966	2.53808	2.08215	3.04877	2.44753e-17	-1.27818	down
LOC_Os12g41670	360	442	518	196	102	108	3.36394	3.77978	3.96023	1.34261	1.35198	1.21766	6.49069e-16	-1.40209	down
LOC_Os05g01444	1546	1559	1893	901	379	568	20.4021	18.7891	20.3893	8.69383	7.07461	9.05732	6.04045e-30	-1.17315	down
LOC_Os03g43750	10017	11820	12848	2511	1252	1424	77.7303	83.793	81.3691	14.2589	13.7437	13.3628	0	-2.47021	down
LOC_Os01g52630	1689	1962	2138	780	418	589	18.9004	20.0609	19.5284	6.38937	6.61563	7.97203	6.23067e-47	-1.39804	down
LOC_Os01g07120	4677	4346	5442	2689	1396	1811	37.4263	28.5742	33.1098	11.814	16.3108	16.164	1.36539e-43	-1.01408	down
LOC_Os10g07978	488	457	551	220	57	106	2.77523	2.37599	2.57598	0.914048	0.454351	0.728371	7.44667e-17	-1.73047	down
LOC_Os02g44230	2205	2337	2790	379	281	221	27.0152	26.1223	27.9206	3.39423	4.86499	3.25706	2.40921e-121	-2.72808	down
LOC_Os08g07880	736	751	852	193	90	187	10.3127	9.6221	9.75149	1.98004	1.78491	3.1608	1.83442e-29	-1.98895	down
LOC_Os04g55680	56	105	62	21	26	13	0.662084	1.13882	0.598082	0.180544	0.425996	0.17628	0.00208525	-1.35652	down
LOC_Os11g05110	4654	4997	5682	2274	1271	1442	45.9307	45.0556	45.7312	16.4731	17.7912	17.2546	2.17587e-113	-1.33489	down
LOC_Os03g20970	273	312	372	76	40	30	1.69393	1.98454	2.01936	0.31602	0.300865	0.191435	4.21547e-24	-2.37529	down
LOC_Os04g57819	875	1031	1318	608	293	372	9.21937	9.91539	11.306	4.69732	4.40286	4.79018	1.87855e-19	-1.0567	down
LOC_Os03g18850	950	1014	1206	245	126	242	23.5218	22.941	24.3797	4.4274	4.38757	7.23535	1.88233e-37	-2.03696	down
LOC_Os04g08190	73	104	87	25	4	11	0.638029	0.83131	0.620999	0.155186	0.047365	0.11483	9.42473e-08	-2.26579	down
LOC_Os02g14730	1422	1485	1857	635	289	425	10.8373	10.3355	11.5516	3.54074	3.11361	3.91813	1.97573e-48	-1.54049	down
LOC_Os08g44560	1388	1638	1842	829	563	557	10.0988	10.8882	10.9377	4.41158	5.79275	4.89974	3.16641e-21	-1.00262	down
LOC_Os11g45790	544	609	652	274	155	106	3.65365	3.73681	3.57308	1.34546	1.47116	0.859571	1.97862e-16	-1.46912	down
LOC_Os06g30901	1513	1749	1929	251	102	138	9.90023	10.4524	10.3019	1.1999	0.942368	1.09089	9.54506e-161	-3.12358	down
LOC_Os01g54560	21556	23918	27189	7876	4217	4611	135.523	137.374	139.517	36.2419	37.5298	35.0777	0	-1.8434	down
LOC_Os06g22460	498	391	614	139	88	137	3.97625	2.84903	4.00001	0.809242	0.993613	1.31721	4.3045e-16	-1.68425	down
LOC_Os09g20260	5262	5336	6506	3096	1673	1910	97.5901	90.4013	98.4691	42.0143	43.9068	42.847	8.3823e-75	-1.07542	down
LOC_Os04g43700	1053	1185	1323	374	276	375	16.0819	16.5315	16.494	4.17209	5.96356	6.91454	8.36911e-23	-1.44076	down
LOC_Os03g49510	2770	2895	3267	1212	909	812	23.2264	22.1727	22.3577	7.43365	10.7834	8.23197	9.2536e-34	-1.27766	down
LOC_Os03g48450	2594	2990	3249	1175	665	738	17.47	18.1609	17.8473	5.52508	6.0878	5.74552	3.54578e-90	-1.48814	down
LOC_Os12g41900	4182	4618	5018	2350	1148	1577	21.0869	21.2717	20.652	8.67047	8.18933	9.61599	7.64937e-70	-1.17007	down
LOC_Os09g37344	485	580	629	331	138	189	5.82747	6.36804	6.16863	2.90496	2.34733	2.74968	2.92432e-13	-1.0988	down
LOC_Os09g38850	662	762	823	289	136	207	5.48455	5.76822	5.56408	1.74769	1.58962	2.07394	8.4741e-28	-1.53825	down
LOC_Os05g33430	199	305	325	53	46	100	2.49296	3.48615	3.32252	0.480647	0.798555	1.50928	2.9987e-07	-1.57652	down
LOC_Os03g58820	880	963	1129	272	107	148	12.853	12.8411	13.4546	2.89831	2.20854	2.60873	3.47685e-61	-2.22477	down
LOC_Os07g03140	242	308	301	149	75	51	2.98955	3.47783	3.04196	1.34864	1.30432	0.753618	1.62895e-08	-1.34526	down
LOC_Os04g29450	175	205	223	117	46	76	1.20262	1.29191	1.25499	0.589649	0.44779	0.633753	1.74358e-05	-1.04559	down
LOC_Os12g01930	4203	4619	5039	2387	1235	1515	41.1109	42.398	40.9742	17.6387	17.4939	18.5078	4.89025e-87	-1.15553	down
LOC_Os12g17490	203	227	238	89	46	13	1.48531	1.51577	1.4188	0.47279	0.469466	0.114126	4.56757e-08	-1.83558	down
LOC_Os09g36580	1443	1644	1799	852	418	565	19.1142	19.9004	19.4548	8.26206	7.82958	9.05933	8.3373e-35	-1.1339	down
LOC_Os12g40450	673	798	812	377	213	299	8.83997	9.57068	8.70768	3.61719	3.96217	4.7413	2.18051e-14	-1.0539	down
LOC_Os05g40770	2865	3265	3551	1765	1008	1097	18.7836	19.5232	18.9099	8.442	9.31569	8.63562	6.3699e-51	-1.03539	down
LOC_Os05g50420	939	1000	1290	409	247	244	16.9121	16.4581	18.9707	5.38529	6.29625	5.30385	5.02419e-36	-1.53767	down
LOC_Os08g01940	310	373	473	73	61	71	2.06315	2.27721	2.58014	0.355153	0.57432	0.567171	6.78812e-21	-2.08984	down
LOC_Os01g51430	599	576	743	239	174	190	10.9878	9.65998	11.1239	3.20632	4.50501	4.20664	1.58719e-16	-1.32862	down
LOC_Os07g40290	2275	2537	3046	1395	604	682	21.2427	21.6454	23.2152	9.53163	7.97565	7.70512	1.37456e-47	-1.30062	down
LOC_Os07g38160	2059	1995	2308	1200	672	738	12.4006	10.9738	11.3452	5.28677	5.72937	5.37552	1.13318e-31	-1.00359	down
LOC_Os11g47550	4005	4723	5576	2055	925	1123	74.1988	79.9518	84.3264	27.8674	24.2482	25.1612	5.51298e-103	-1.53941	down
LOC_Os07g39560	6013	6054	7120	3540	1834	2280	60.1429	51.6475	53.2199	26.5398	23.0674	26.7651	3.0374e-75	-1.04879	down
LOC_Os01g38530	7233	7608	8769	4574	2186	2780	59.2229	56.6127	58.6792	33.2035	30.0546	33.1143	2.23363e-89	-1.04181	down
LOC_Os03g63580	1323	1610	1922	893	380	556	17.5356	19.5019	20.799	8.66607	7.11691	8.91627	9.60065e-27	-1.13834	down
LOC_Os10g12480	138	153	122	34	12	11	1.7621	1.78563	1.27913	0.31634	0.203963	0.156924	3.65284e-12	-2.4615	down
LOC_Os02g39520	2098	2095	2582	1133	721	717	13.3258	12.1673	13.3956	5.26528	6.47262	5.49939	3.91306e-32	-1.09428	down
LOC_Os02g01510	533	829	817	388	171	178	7.19224	10.2179	8.99634	3.82459	3.2606	2.89689	1.40943e-15	-1.29669	down
LOC_Os02g12010	167	216	218	90	54	55	1.15754	1.36961	1.23672	0.453618	0.522522	0.461534	2.76346e-07	-1.26238	down
LOC_Os05g37350	1552	1533	1855	744	512	472	6.11021	5.51131	5.96097	2.14399	2.85128	2.24845	5.62623e-27	-1.20113	down
LOC_Os03g04920	10827	11448	13458	6361	3326	3780	42.7274	41.2724	43.3481	18.3739	18.5803	18.05	8.79875e-142	-1.13305	down
LOC_Os02g02050	7999	8613	9642	4095	2312	2313	20.7086	20.3707	20.3753	7.75906	8.47194	7.24573	7.55227e-112	-1.30973	down
LOC_Os09g15480	1477	1497	1970	690	387	504	26.9984	24.9906	29.3908	9.22882	10.0131	11.1481	2.26852e-37	-1.3407	down
LOC_Os12g08580	57	91	66	0	0	0	1.28557	1.86899	1.21737	0	0	0	7.32375e-16	-4.84849	down
LOC_Os07g35940	82	111	148	21	5	27	1.20956	1.50833	1.78952	0.222764	0.103425	0.468349	1.4852e-07	-2.14768	down
LOC_Os08g37310	981	996	1132	501	297	332	17.8626	16.5573	16.8241	6.67567	7.64795	7.32993	2.02687e-24	-1.16383	down
LOC_Os07g34650	374	456	446	117	130	97	4.40477	4.91458	4.28568	1.00399	2.16921	1.37856	1.06366e-10	-1.47759	down
LOC_Os02g09810	6047	6137	7188	3463	1627	1969	70.4208	65.293	68.3221	29.5128	26.8271	27.746	1.14251e-92	-1.19708	down
LOC_Os10g02380	437	384	474	82	54	80	7.72753	6.19713	6.83607	1.04916	1.33366	1.69794	1.14653e-25	-2.2166	down
LOC_Os01g63930	3519	3915	4648	2249	1107	1428	21.1064	20.9546	22.1673	9.70143	9.04359	9.97024	4.28359e-60	-1.06004	down
LOC_Os01g02290	1229	1296	1441	585	275	414	12.768	12.299	12.2194	4.44202	4.03627	5.20224	1.3023e-34	-1.35782	down
LOC_Os05g14980	85	95	95	30	12	10	0.796843	0.820159	0.730694	0.205207	0.158144	0.107855	2.89864e-07	-1.99063	down
LOC_Os11g24374	389	358	311	148	107	155	5.57048	4.68048	3.63665	1.54713	2.16766	2.67097	9.7781e-06	-1.01982	down
LOC_Os05g50440	201	249	270	126	42	51	3.85808	4.36371	4.22718	1.76633	1.13292	1.16617	4.09729e-09	-1.45324	down
LOC_Os07g29460	108	104	185	11	31	23	0.978371	0.857177	1.3725	0.068479	0.390246	0.24278	4.82479e-06	-1.9062	down
LOC_Os12g25090	20170	21126	22738	11291	6228	6577	801.093	766.507	737.11	328.131	350.107	315.944	5.4311e-116	-1.13445	down
LOC_Os11g29680	96	126	111	38	26	35	1.67622	2.00326	1.57051	0.475901	0.635876	0.734777	5.66087e-05	-1.34539	down
LOC_Os02g51670	6541	6730	7967	3712	1984	2291	68.94	64.8016	68.5339	28.6329	29.5998	29.2114	4.6445e-101	-1.13199	down
LOC_Os08g17784	1641	1886	1908	1056	535	585	13.836	14.6226	13.0297	6.4925	6.39108	5.90693	1.2568e-32	-1.05317	down
LOC_Os12g14440	1807	2034	2263	490	231	211	32.5286	33.4583	33.2529	6.45771	5.88203	4.58975	5.74759e-108	-2.44667	down
LOC_Os11g01439	42	60	54	15	9	4	0.277126	0.360838	0.294326	0.070921	0.076212	0.03246	0.000115278	-1.88903	down
LOC_Os01g44130	122	135	153	79	29	32	1.57522	1.58566	1.60916	0.746412	0.530494	0.485622	2.73906e-05	-1.26387	down
LOC_Os08g06280	15304	16055	18716	6427	3240	3869	297.157	284.429	297.241	96.7959	92.628	96.0623	0	-1.61616	down
LOC_Os04g31030	1546	1817	1873	768	513	507	18.1614	19.4952	17.9568	6.59819	8.52477	7.19494	5.78066e-33	-1.23895	down
LOC_Os07g06890	640	812	804	283	105	222	5.00299	5.79975	5.12713	1.61669	1.15742	2.09511	1.80585e-20	-1.59827	down
LOC_Os06g23290	10341	10848	12595	6090	3411	3811	88.7974	85.1116	88.2197	38.1165	41.4038	39.6021	5.45751e-106	-1.05866	down
LOC_Os01g48790	7551	8364	9454	4384	2187	2960	55.6293	56.6758	56.9309	24.519	23.0614	26.1808	1.66049e-90	-1.1336	down
LOC_Os10g25030	1093	1213	1252	551	371	363	19.3123	19.576	18.0516	7.11998	9.27786	7.74922	7.83348e-23	-1.15891	down
LOC_Os06g04850	1006	1264	1365	642	260	437	17.1825	19.7125	19.023	8.01532	6.27782	9.01697	1.64879e-20	-1.16927	down
LOC_Os01g31360	3821	4110	4453	2345	1046	1445	35.9001	37.1401	33.8515	17.9236	16.2334	18.8471	1.18229e-54	-1.0976	down
LOC_Os07g13830	618	859	856	385	142	210	7.41618	9.41725	8.38357	3.37833	2.40221	3.04211	3.47176e-20	-1.40522	down
LOC_Os03g64020	788	992	1118	281	143	133	10.8778	12.5071	12.6308	2.82657	2.84559	2.24661	7.14746e-51	-2.09097	down
LOC_Os02g24150	65	81	111	47	28	12	1.69068	1.92608	2.34432	0.892318	1.02003	0.376579	0.00320171	-1.1786	down
LOC_Os03g61360	662	709	814	388	129	208	11.2414	11.0028	11.2813	4.81978	3.10017	4.26648	4.57855e-18	-1.3493	down
LOC_Os05g34290	96	138	156	52	26	31	1.45528	1.90589	1.91945	0.566256	0.540476	0.561668	2.31289e-06	-1.47378	down
LOC_Os08g13000	191	208	238	61	48	101	3.79198	3.76473	3.86167	0.873945	1.32847	2.42208	0.000115437	-1.17002	down
LOC_Os12g42390	204	278	241	122	54	65	11.4621	14.3099	11.073	5.00281	4.27329	4.3949	2.63725e-08	-1.29624	down
LOC_Os07g04430	702	796	872	186	78	128	13.3066	13.7837	13.4829	2.57496	2.07225	2.92112	1.39344e-52	-2.30153	down
LOC_Os01g12000	68	50	73	4	9	12	1.19979	0.807714	1.05523	0.043108	0.202505	0.256752	1.70228e-05	-2.12413	down
LOC_Os11g36410	201	203	218	81	73	21	1.39538	1.29028	1.23389	0.411064	0.718527	0.17693	2.08337e-05	-1.42408	down
LOC_Os01g53720	3127	3246	4025	1884	995	1000	21.0825	19.8765	21.9814	9.36133	9.44489	8.1942	7.90971e-51	-1.14891	down
LOC_Os03g61920	5395	5775	6313	2786	1364	1782	66.2643	64.7992	63.2934	25.0414	23.7209	26.4745	1.37565e-106	-1.2887	down
LOC_Os04g21850	88	90	138	48	26	21	6.4091	6.01812	8.2304	2.57399	2.66099	1.7812	8.178e-05	-1.36237	down
LOC_Os08g25380	1753	1863	2300	1100	503	644	9.58972	9.30808	10.269	4.40408	3.89213	4.2618	5.13078e-38	-1.12983	down
LOC_Os05g46720	4616	5081	5880	1863	1170	1374	42.7477	42.99	44.4559	12.625	15.3098	15.3747	1.74178e-91	-1.50974	down
LOC_Os05g11414	1729	1901	2166	798	416	535	29.5742	29.7045	30.241	9.98147	10.0596	11.0739	1.85823e-61	-1.44248	down
LOC_Os12g01900	1881	2101	2467	1243	668	706	9.31966	9.51026	9.97748	4.50746	4.68628	4.23037	1.98949e-36	-1.02138	down
LOC_Os03g22680	12641	13392	15136	6500	3812	3810	249.873	240.768	243.136	95.0694	107.416	91.3813	1.33954e-109	-1.25637	down
LOC_Os11g06130	6060	6622	7496	3147	1661	1976	45.5509	45.2251	46.2893	17.8037	17.7654	17.9415	2.71918e-141	-1.2935	down
LOC_Os07g07974	3885	4168	4798	2336	1414	1309	29.3829	28.7944	29.6196	12.928	15.1339	11.971	5.03863e-42	-1.05415	down
LOC_Os02g43080	233	263	341	83	56	53	2.00794	2.06732	2.39839	0.522045	0.674093	0.546935	1.27229e-14	-1.76415	down
LOC_Os11g11950	344	360	458	225	93	106	3.22608	3.08701	3.50752	1.54071	1.22507	1.19497	1.46645e-10	-1.19047	down
LOC_Os10g38940	143	240	190	76	46	51	2.65775	4.08064	2.87598	1.03541	1.1991	1.14922	4.59782e-07	-1.37428	down
LOC_Os11g31950	2092	2167	2457	1113	652	650	21.5302	20.3662	20.6337	8.38386	9.49329	8.08624	1.19636e-43	-1.18899	down
LOC_Os11g45280	2054	2208	2381	1230	620	795	14.4515	14.1907	13.6707	6.3332	6.17096	6.76262	4.19589e-40	-1.05353	down
LOC_Os03g17840	545	469	614	268	116	166	4.46643	3.50963	4.10745	1.60713	1.342	1.63985	6.31228e-15	-1.29166	down
LOC_Os04g01310	2085	2280	2547	1248	658	728	16.5	16.4817	16.4504	7.22447	7.36649	6.96432	1.01061e-48	-1.11603	down
LOC_Os10g25565	87	86	118	32	27	22	0.845705	0.765087	0.939417	0.224771	0.367447	0.254304	8.49362e-05	-1.40571	down
LOC_Os04g02920	103	155	141	48	38	37	0.877386	1.20366	0.978886	0.299422	0.456695	0.377912	3.29364e-05	-1.29571	down
LOC_Os01g34890	131	175	191	31	21	29	0.77591	0.944197	0.923637	0.133236	0.16981	0.203207	1.34606e-12	-2.17364	down
LOC_Os12g05920	736	701	915	429	160	240	8.64483	7.52724	8.77778	3.68896	2.65213	3.41435	1.02988e-17	-1.25174	down
LOC_Os03g40830	8269	12034	11750	4409	3075	2797	55.6049	73.9297	64.4914	21.7008	29.2716	22.7575	1.25425e-12	-1.29407	down
LOC_Os08g39970	1419	1365	1513	718	321	477	18.8311	16.5569	16.3944	6.96835	6.01747	7.65375	1.21535e-28	-1.23664	down
LOC_Os01g51634	666	721	754	71	26	39	7.6085	7.52239	7.03165	0.588011	0.411736	0.537534	1.12367e-84	-3.65301	down
LOC_Os03g52090	1877	1929	2270	907	474	584	11.2099	10.5256	11.0674	3.96571	4.00579	4.21926	5.71246e-57	-1.34671	down
LOC_Os05g04180	1499	1593	1806	707	429	524	23.6106	22.9362	23.2217	8.14706	9.56136	9.98231	3.04678e-36	-1.25529	down
LOC_Os06g09450	31680	35629	39138	10329	7209	6787	213.223	219.111	216.076	48.5995	69.0157	55.9599	7.22051e-40	-1.79264	down
LOC_Os02g53160	892	919	1003	526	255	264	22.9052	21.5602	21.0129	9.88194	9.26488	8.19428	1.24438e-21	-1.16761	down
LOC_Os06g04840	182	212	215	102	51	73	1.12867	1.1994	1.08669	0.463041	0.443165	0.546993	3.05743e-06	-1.11692	down
LOC_Os02g51760	815	913	975	325	294	247	8.78075	8.98487	8.56563	2.56118	4.48061	3.21446	5.03075e-15	-1.27668	down
LOC_Os06g50724	161	204	202	38	29	29	3.18847	3.69392	3.27297	0.54807	0.808116	0.677111	4.95562e-14	-2.1447	down
LOC_Os03g48370	2829	3134	3488	1629	855	1031	21.5538	21.808	21.6855	9.0794	9.21193	9.50372	2.14907e-66	-1.14737	down
LOC_Os03g10810	2224	3681	3589	1775	851	879	37.5778	56.8145	49.5019	21.9486	20.3593	17.9559	4.12509e-24	-1.16712	down
LOC_Os09g04508	365	508	552	124	71	53	7.95796	10.129	9.83501	1.96985	2.16832	1.39663	1.68382e-27	-2.19587	down
LOC_Os05g05180	467	601	631	183	91	154	4.7322	5.54926	5.21807	1.34936	1.29612	1.87843	1.16656e-21	-1.66781	down
LOC_Os09g39620	644	637	754	223	155	149	5.45366	4.92702	5.20886	1.38004	1.84767	1.52466	3.65172e-26	-1.62425	down
LOC_Os05g01170	327	422	445	113	65	87	3.28132	3.87214	3.65016	0.826667	0.919372	1.05531	4.55657e-21	-1.83452	down
LOC_Os01g09900	315	395	474	179	65	77	4.4623	5.11373	5.47916	1.85135	1.2905	1.31213	2.17058e-15	-1.61516	down
LOC_Os10g39100	1553	1511	1912	673	304	310	24.9544	22.1769	25.0732	7.91242	6.89929	6.02652	4.50562e-51	-1.695	down
LOC_Os01g67480	2831	3117	3624	1818	903	1215	35.9171	36.1342	37.5363	16.8788	16.2127	18.65	1.53947e-44	-1.00256	down
LOC_Os12g03200	691	732	823	251	216	163	6.59807	5.98476	6.28817	1.72641	1.8883	1.3574	4.54682e-18	-1.47819	down
LOC_Os02g51410	4390	4580	5492	2328	1148	1527	74.8326	71.1596	76.242	29.5091	29.546	31.8485	1.04561e-83	-1.25461	down
LOC_Os01g62420	6020	6291	6547	1479	1041	918	99.5065	94.1416	87.7797	16.6813	22.7806	17.1308	4.07707e-40	-2.11633	down
LOC_Os04g14130	1104	1389	1349	663	409	408	6.40325	7.37982	6.39771	3.11887	3.65936	3.1126	5.14002e-22	-1.07739	down
LOC_Os12g03040	19713	21263	23552	9425	4696	5604	221.24	218.002	215.733	77.4166	74.6074	76.0987	1.12159e-301	-1.44263	down
LOC_Os08g28710	3566	3731	4693	1833	999	1234	38.1182	36.4273	40.9379	14.3343	15.1105	15.9591	9.54301e-71	-1.26849	down
LOC_Os03g60210	194	231	267	45	16	5	5.02431	5.45984	5.6337	0.843956	0.561235	0.152367	8.36792e-19	-2.98946	down
LOC_Os01g15840	172	157	211	58	50	60	0.991705	0.825497	0.990242	0.243299	0.401213	0.41592	5.75429e-06	-1.27897	down
LOC_Os01g57350	2235	2262	2809	1175	572	784	25.8644	23.9079	26.5302	9.94669	9.36595	10.9754	5.47642e-49	-1.25028	down
LOC_Os07g41140	2517	2756	3077	1472	835	1012	14.2804	14.2826	14.2478	6.11267	6.70201	6.9417	3.74568e-44	-1.03873	down
LOC_Os02g01980	86482	98511	108824	33128	23786	21464	963.173	1002.3	989.215	270.041	375.031	289.248	1.93862e-24	-1.56284	down
LOC_Os02g01800	65	69	61	27	14	15	0.396246	0.386817	0.304924	0.119508	0.120573	0.105732	0.000752129	-1.39167	down
LOC_Os05g41580	1034	1130	1401	278	220	269	6.01612	6.00792	6.65801	1.18335	1.80975	1.89079	4.43153e-35	-1.84868	down
LOC_Os05g27304	66	91	80	45	7	12	0.655415	0.825787	0.650176	0.329201	0.092694	0.144759	0.000310401	-1.57129	down
LOC_Os02g57280	3521	3651	3557	1759	1028	1192	48.6983	46.7638	40.6336	18.162	20.568	20.264	3.31879e-42	-1.14291	down
LOC_Os11g07120	825	1104	1040	450	292	287	5.38315	6.57232	5.54216	2.14837	2.68865	2.25795	1.85621e-20	-1.21734	down
LOC_Os06g19170	428	477	581	205	104	85	3.19076	3.25154	3.53399	1.11735	1.09133	0.762503	2.95324e-19	-1.62838	down
LOC_Os11g46070	319	299	460	245	100	103	1.99648	1.7078	2.32639	1.11259	0.869332	0.771457	1.11069e-06	-1.00787	down
LOC_Os10g02240	550	698	749	405	118	178	5.48438	6.35541	6.08912	2.954	1.65752	2.14772	6.11741e-13	-1.28895	down
LOC_Os10g07534	223	179	221	41	48	25	1.83515	1.34402	1.48615	0.246878	0.553064	0.24193	1.92007e-10	-1.98465	down
LOC_Os11g02300	3539	3735	4487	1454	591	572	19.3787	19.1166	20.4584	6.69318	4.97842	3.93889	4.3502e-26	-1.9176	down
LOC_Os06g01810	118	145	117	38	57	26	2.02907	2.27313	1.63211	0.473978	1.37551	0.537043	0.00194465	-1.15863	down
LOC_Os11g36140	95	104	94	27	8	37	0.64074	0.645543	0.519515	0.129629	0.072208	0.302487	0.00013529	-1.56829	down
LOC_Os05g45840	825	946	1067	327	94	296	8.23706	8.62421	8.70954	2.37934	1.32072	3.56533	1.17999e-05	-1.6003	down
LOC_Os07g44140	103	111	114	17	29	38	0.981693	0.96218	0.881736	0.114344	0.389329	0.434169	0.000434616	-1.4006	down
LOC_Os03g09120	137	188	179	74	31	66	2.1539	2.69445	2.28562	0.84755	0.673335	1.24348	2.2197e-05	-1.21914	down
LOC_Os10g35200	1088	1137	1295	656	271	385	7.62389	7.28334	7.4116	3.36664	2.68352	3.2663	4.24981e-25	-1.1673	down
LOC_Os05g35500	2113	2310	2829	1356	525	767	38.5876	38.5476	42.1775	18.1281	13.5593	16.9353	5.27921e-35	-1.2045	down
LOC_Os11g02200	646	700	903	398	178	182	52.1593	51.6449	59.5602	23.541	20.2981	17.7476	2.98823e-19	-1.30502	down
LOC_Os01g70600	1131	1356	1446	173	109	144	26.6241	29.1686	27.7777	2.97381	3.60444	4.09062	4.6326e-104	-2.87578	down
LOC_Os09g04050	790	1192	1190	253	73	150	10.51	14.4933	12.9261	2.4617	1.37559	2.41186	6.63525e-45	-2.46208	down
LOC_Os06g19630	67	68	92	33	29	20	0.649541	0.597851	0.724934	0.229635	0.396949	0.23022	0.0072473	-1.04073	down
LOC_Os06g36330	699	1021	1045	602	199	303	8.93823	11.9196	10.9065	5.63296	3.58655	4.67555	3.99096e-12	-1.08789	down
LOC_Os08g34040	57	86	72	23	10	20	3.39324	4.70605	3.50245	0.982092	0.837155	1.38638	0.000163905	-1.5647	down
LOC_Os09g17630	623	622	776	367	152	155	4.25684	3.88544	4.33065	1.83423	1.46698	1.27948	1.82887e-17	-1.33538	down
LOC_Os10g32850	3028	3194	3647	1496	715	874	39.7616	38.3199	39.0859	14.3766	13.2785	13.8891	1.70666e-91	-1.4115	down
LOC_Os12g30040	301	282	367	136	69	120	3.05354	2.61691	3.04201	1.01158	0.982434	1.46562	1.36505e-08	-1.22179	down
LOC_Os01g49880	61	60	102	23	18	24	1.62363	1.47454	2.23841	0.442023	0.684453	0.775264	0.00148688	-1.29207	down
LOC_Os01g56980	621	630	716	214	162	152	3.84078	3.55977	3.61128	0.967253	1.41709	1.13166	2.83148e-22	-1.55974	down
LOC_Os01g70550	4436	4720	5418	2621	1186	1642	48.4178	47.7135	50.2757	20.9962	19.0357	21.8751	1.61888e-67	-1.15565	down
LOC_Os11g10130	363	409	486	128	66	62	5.9685	6.14223	6.52067	1.53011	1.5181	1.22877	2.23401e-25	-1.98953	down
LOC_Os04g52614	2281	2469	2966	1423	727	911	15.965	15.7859	16.9456	7.28921	7.20332	7.71585	4.73697e-45	-1.05307	down
LOC_Os10g13700	1846	2169	2347	4	4	0	14.1385	15.1765	14.6662	0.017304	0.037012	0	6.68654e-124	-8.42727	down
LOC_Os07g38850	799	880	1035	293	146	180	17.7647	17.8734	18.7886	4.7578	4.58968	4.83504	9.2184e-48	-1.84289	down
LOC_Os03g01014	518	395	527	219	67	88	5.62332	3.91571	4.66636	1.7337	1.02267	1.14733	1.32751e-15	-1.71298	down
LOC_Os07g47360	8153	8690	10061	4194	1999	2365	29.3795	28.5922	29.5584	11.0457	10.1791	10.3013	2.62491e-162	-1.39047	down
LOC_Os02g46962	4038	4130	4852	2380	991	1543	49.3437	46.3367	48.5014	21.2368	17.093	22.853	2.19516e-42	-1.14792	down
LOC_Os11g01530	2000	2271	2664	1056	510	554	29.5822	30.5897	32.1356	11.4033	10.6309	9.88914	4.93573e-64	-1.44229	down
LOC_Os01g61080	2737	2954	3950	995	655	695	27.6461	27.2567	32.5636	7.35138	9.36674	8.48609	6.19754e-71	-1.71539	down
LOC_Os07g10800	166	224	210	52	18	14	7.13726	8.78319	7.37893	1.62847	1.04435	0.67969	8.48516e-16	-2.48744	down
LOC_Os01g49920	5394	5508	6283	2004	933	1292	29.4193	27.4435	27.9695	7.99974	7.1992	8.5262	3.56913e-150	-1.75461	down
LOC_Os10g01820	60	69	75	20	21	15	0.328335	0.34575	0.334168	0.078866	0.161492	0.093405	0.00109544	-1.36244	down
LOC_Os01g20980	420	509	520	261	129	143	4.18233	4.63219	4.22546	1.89945	1.81801	1.723	2.55886e-13	-1.16348	down
LOC_Os01g51632	1397	1455	1556	190	123	142	15.9	15.1281	14.4562	1.5797	1.97439	1.95425	1.68032e-123	-2.95749	down
LOC_Os07g02340	8383	8533	9474	4828	2600	2695	781.99	727.193	721.269	329.644	343.25	304.147	1.36922e-80	-1.11171	down
LOC_Os09g30230	146	150	151	78	30	58	1.81567	1.69433	1.53329	0.708427	0.516825	0.859656	0.000101431	-1.12212	down
LOC_Os06g10170	7167	8933	9701	5162	2329	2718	79.8406	90.7927	88.1289	42.2873	36.713	36.6622	5.61713e-64	-1.08324	down
LOC_Os06g12560	122	156	188	65	27	27	2.22793	2.60953	2.81359	0.870426	0.692773	0.583345	3.79125e-08	-1.63954	down
LOC_Os12g17900	3931	4195	4754	2084	1030	1311	24.4694	23.8588	24.1583	9.49626	9.07677	9.8746	1.61678e-93	-1.26883	down
LOC_Os05g07900	547	635	648	307	168	242	5.57191	5.91351	5.35464	2.33509	2.47073	2.99034	2.85652e-12	-1.04735	down
LOC_Os04g12140	52	58	53	19	20	12	0.314702	0.317887	0.260183	0.083131	0.16436	0.087637	0.00913234	-1.17863	down
LOC_Os12g02100	2005	2084	2286	896	549	547	21.9487	20.8317	20.3415	7.28545	8.5752	7.26694	9.39914e-52	-1.38465	down
LOC_Os03g24730	3647	4200	4683	1826	882	1078	23.9199	25.1638	25.0674	8.7616	8.1861	8.55505	9.57279e-117	-1.45672	down
LOC_Os03g32470	500	523	549	206	63	135	7.27952	6.78275	6.51727	1.99593	1.23149	2.20254	2.65035e-18	-1.6948	down
LOC_Os03g22050	110	142	134	50	12	25	0.634756	0.750392	0.63243	0.211796	0.09889	0.170506	9.28697e-08	-1.81724	down
LOC_Os12g01740	1746	1841	2281	1157	608	575	15.413	14.2965	16.3718	7.52732	7.24628	5.87829	1.25585e-27	-1.05451	down
LOC_Os05g50710	8956	9397	11241	4659	2236	2559	159.98	153.348	163.889	60.9044	56.5288	55.2994	9.67464e-149	-1.38452	down
LOC_Os12g37920	470	547	654	227	164	134	8.75276	9.31275	9.94904	3.08695	4.30998	3.01832	4.22522e-15	-1.33646	down
LOC_Os06g44170	3544	4807	5105	2334	1268	1218	53.9857	66.9915	63.2653	25.9685	27.6282	22.6945	1.46836e-44	-1.19954	down
LOC_Os06g45330	188	199	304	77	27	78	2.41114	2.34138	3.19378	0.720992	0.492489	1.21649	9.51591e-08	-1.55449	down
LOC_Os10g07994	1476	1670	1934	854	475	516	10.2195	10.5683	10.9318	4.32885	4.65803	4.3197	3.05671e-39	-1.17346	down
LOC_Os12g27060	329	338	328	63	64	77	2.1361	2.00423	1.73767	0.296325	0.58595	0.602026	1.08699e-13	-1.86111	down
LOC_Os04g59120	133	190	187	81	17	34	1.70071	2.23468	1.96392	0.756337	0.294877	0.51538	1.32498e-07	-1.66932	down
LOC_Os07g26320	83	101	105	12	12	4	5.08992	5.64688	5.26885	0.501575	1.01732	0.25667	1.28737e-10	-2.71645	down
LOC_Os11g45740	8783	9385	10988	4723	2168	2934	136.748	133.479	139.624	53.8122	47.7701	55.2745	2.13557e-120	-1.30457	down
LOC_Os04g22390	654	564	681	242	155	183	10.6672	8.40429	9.05967	2.88885	3.56122	3.60932	4.67514e-18	-1.39331	down
LOC_Os08g35110	352	602	548	303	111	149	7.05509	11.0143	8.95692	4.43661	3.12973	3.59225	2.83951e-09	-1.15821	down
LOC_Os09g39910	6858	7308	8576	2842	1527	1844	58.4896	56.9963	59.7862	17.8294	18.5317	19.0682	3.03665e-193	-1.58793	down
LOC_Os02g05790	1664	1814	2031	778	507	501	60.5048	60.2872	60.3071	20.714	26.0677	22.0519	4.8314e-41	-1.31827	down
LOC_Os10g41610	65	86	68	22	3	25	0.399358	0.487728	0.342428	0.096584	0.020563	0.180808	0.000463883	-1.63771	down
LOC_Os01g58450	290	378	378	19	25	20	11.3198	13.504	12.0481	0.539127	1.37867	0.900317	2.32068e-37	-3.51872	down
LOC_Os12g36270	477	515	519	243	89	141	3.49732	3.44738	3.10129	1.30042	0.920814	1.2464	3.176e-16	-1.4174	down
LOC_Os10g02360	92	64	87	12	12	18	0.880562	0.563396	0.684056	0.080579	0.15131	0.208457	5.39941e-06	-1.94339	down
LOC_Os11g31430	1027	1195	1316	466	287	379	6.78357	7.21268	7.09836	2.25193	2.68503	3.02347	6.8742e-28	-1.32527	down
LOC_Os02g38920	9028	9496	10638	5041	2454	3059	183.993	176.802	176.952	75.1927	70.8038	75.4251	1.10702e-133	-1.2003	down
LOC_Os08g03682	83765	96631	108642	39451	25077	24952	789.853	832.406	836.117	272.267	334.752	284.683	1.11659e-44	-1.37822	down
LOC_Os03g39860	313	303	321	84	102	113	5.31351	4.76396	4.49325	1.06586	2.50011	2.31833	4.92071e-06	-1.21003	down
LOC_Os09g01660	116	104	140	58	25	26	11.6334	9.60054	11.5067	4.23981	3.49289	3.06743	1.32885e-05	-1.39818	down
LOC_Os01g67850	9125	9811	11212	5166	3139	3433	145.069	142.498	145.49	60.1049	70.6428	66.0394	9.49195e-76	-1.06139	down
LOC_Os02g10990	117	137	138	80	23	50	1.29225	1.38447	1.24924	0.645753	0.349393	0.666046	0.000584078	-1.07248	down
LOC_Os06g42130	105	130	161	74	58	20	1.7211	1.94618	2.15357	0.890903	1.33637	0.382983	0.00517266	-1.00089	down
LOC_Os09g39410	4845	5204	5936	1371	666	953	50.8871	49.9371	50.8901	10.5394	9.89449	12.1114	2.15965e-200	-2.13749	down
LOC_Os07g23480	323	255	271	60	26	29	1.14246	0.821145	0.781918	0.15397	0.127067	0.122642	2.24446e-22	-2.54975	down
LOC_Os06g43670	1412	1484	1628	329	161	220	4.61532	4.43131	4.34144	0.786503	0.742222	0.866831	1.00034e-103	-2.38488	down
LOC_Os04g53994	1423	1563	1921	793	289	393	11.7897	11.8353	12.9939	4.80906	3.3813	3.93565	3.21814e-37	-1.49323	down
LOC_Os11g30290	187	212	236	137	41	83	10.4237	10.8324	10.7588	5.60232	3.18336	5.55985	5.93243e-05	-1.019	down
LOC_Os05g32990	79	129	123	42	21	21	3.00506	4.53626	3.85092	1.17232	1.11988	0.946586	3.89599e-06	-1.59395	down
LOC_Os08g35600	290	335	391	55	40	69	3.26193	3.45248	3.59501	0.449887	0.636176	0.928849	2.15214e-19	-2.21275	down
LOC_Os08g04830	774	776	840	408	250	300	13.9728	13.0334	12.2448	6.41727	7.15405	7.91482	1.62754e-14	-1.01467	down
LOC_Os06g45184	428	493	507	120	89	97	5.13561	5.60142	5.01279	1.45683	1.63663	2.25518	6.88818e-24	-1.87011	down
LOC_Os02g51730	244	286	312	78	19	31	2.48518	2.66357	2.59563	0.577203	0.265919	0.37293	4.72102e-20	-2.42105	down
LOC_Os10g26070	200	213	278	114	30	62	2.21719	2.16036	2.51295	0.919231	0.467277	0.83234	2.29097e-08	-1.47098	down
LOC_Os09g37976	342	364	475	154	90	57	5.54033	5.38611	6.27913	1.82656	2.05046	1.11295	1.95794e-14	-1.65893	down
LOC_Os04g35940	155	259	257	138	84	37	2.06163	3.14392	2.79176	1.34364	1.58317	0.584485	0.000504895	-1.0505	down
LOC_Os07g20340	316	303	402	149	60	93	4.96389	4.35043	5.16353	1.71689	1.32787	1.76723	5.12805e-13	-1.46758	down
LOC_Os10g04270	180	209	206	94	43	69	9.05034	9.62822	8.46123	3.45822	3.0074	4.21713	9.83664e-07	-1.21735	down
LOC_Os01g07990	73	110	95	0	5	8	0.370875	0.509974	0.391548	0	0.031599	0.046886	2.83988e-11	-3.29878	down
LOC_Os08g03420	1299	1376	1579	681	348	366	13.9709	13.6647	13.9808	5.42704	5.3184	4.73089	5.82907e-41	-1.33644	down
LOC_Os04g34470	210	300	317	95	44	21	9.97093	13.0252	12.2985	3.2968	2.93373	1.19348	1.03665e-12	-2.04579	down
LOC_Os02g55170	491	495	564	46	23	49	10.4607	9.6481	9.81274	0.716021	0.666007	1.26101	8.26881e-52	-3.32791	down
LOC_Os07g29820	571	642	663	275	93	162	3.27382	3.36454	3.10626	1.15295	0.748976	1.12309	6.16662e-21	-1.56758	down
LOC_Os10g16640	1924	1985	2261	728	535	582	7.68024	7.23185	7.35631	2.12666	3.0216	2.81791	2.78222e-36	-1.40765	down
LOC_Os12g36850	9874	10081	12031	5199	2667	3088	260.3	242.784	258.868	100.3	99.5065	98.4926	9.004e-151	-1.27383	down
LOC_Os11g03970	166	185	202	68	45	31	1.8567	1.9007	1.85157	0.551974	0.702026	0.410311	7.47683e-09	-1.58771	down
LOC_Os05g41000	1587	1681	1828	942	335	474	12.5402	12.1348	11.7932	5.45054	3.74498	4.53295	1.0409e-29	-1.31244	down
LOC_Os06g50950	39763	44773	52916	24373	12328	15523	554.622	570.512	602.408	248.816	243.425	261.972	8.76446e-163	-1.11752	down
LOC_Os11g10060	2878	3197	3424	1169	612	533	19.4216	19.7083	18.8598	5.77476	5.84089	4.34991	7.593e-77	-1.7718	down
LOC_Os04g56470	6121	6852	7951	3776	1999	2563	80.1954	82.0126	85.0257	36.2046	37.0646	40.6185	4.88457e-75	-1.04044	down
LOC_Os01g51550	1518	1809	1977	947	403	734	18.22	19.8386	19.3708	8.31594	6.83827	10.6543	2.16555e-18	-1.06605	down
LOC_Os11g08950	1227	1323	1489	556	249	275	11.9612	11.7849	11.8505	3.96773	3.43458	3.24188	1.83751e-50	-1.6441	down
LOC_Os04g49360	745	861	938	464	281	280	10.1828	10.7606	10.4711	4.64514	5.43842	4.63424	1.78507e-16	-1.01377	down
LOC_Os03g51530	170	180	160	12	4	10	5.65329	5.49441	4.36085	0.272073	0.17479	0.368354	1.15514e-23	-3.69638	down
LOC_Os06g51270	3935	3979	5146	1609	991	993	14.4388	13.3379	15.4087	4.31992	5.14454	4.40646	3.8343e-84	-1.55951	down
LOC_Os06g30430	82	179	127	21	25	14	1.1947	2.39241	1.51787	0.224718	0.506392	0.247708	4.09662e-08	-2.12175	down
LOC_Os01g52400	282	328	356	172	110	84	3.55149	3.77323	3.66532	1.5879	1.95122	1.27977	1.03426e-07	-1.08915	down
LOC_Os10g40580	917	933	1122	623	235	379	7.60356	7.07105	7.59533	3.78107	2.75758	3.80312	9.22291e-15	-1.01251	down
LOC_Os07g04220	2255	2636	3180	1485	751	887	17.5431	18.7378	20.1961	8.45482	8.26958	8.34635	3.57715e-45	-1.09016	down
LOC_Os06g37690	166	206	260	78	30	38	1.49224	1.69583	1.91142	0.51268	0.374352	0.412616	1.08287e-11	-1.79346	down
LOC_Os12g39880	99	96	109	32	15	25	0.756597	0.673261	0.682133	0.179591	0.158146	0.223593	2.07126e-06	-1.67524	down
LOC_Os08g44760	1155	1230	1501	704	301	424	10.1945	9.88248	10.8011	4.49816	3.71839	4.45058	9.86428e-28	-1.17841	down
LOC_Os06g05910	5120	5384	6151	1105	638	729	65.8901	63.2915	64.6326	10.3863	11.5935	11.3302	1.60243e-302	-2.46066	down
LOC_Os01g10210	114	127	138	22	17	2	2.03986	2.07575	2.01818	0.285765	0.419354	0.02584	1.33381e-10	-2.63716	down
LOC_Os09g20930	376	387	482	99	71	62	4.67097	4.39023	4.8854	0.895633	1.24131	0.91812	2.15885e-25	-2.07239	down
LOC_Os01g55600	2963	3737	3962	1763	1073	1058	34.4855	39.7375	37.644	15.0164	17.6762	14.9013	8.5908e-46	-1.15457	down
LOC_Os06g02180	2062	2245	2703	1104	637	808	10.6778	10.6197	11.4243	4.18219	4.66764	5.06032	4.83529e-40	-1.15652	down
LOC_Os01g43870	961	1091	1267	599	328	421	10.6456	10.7056	11.1759	5.06857	5.47297	6.3981	2.86277e-20	-1.00358	down
LOC_Os04g47750	66	69	89	7	4	12	3.02474	2.85938	3.30583	0.232694	0.258508	0.632276	3.14227e-08	-2.55265	down
LOC_Os01g24480	2137	2240	2434	900	408	475	17.1958	16.4677	15.9861	5.29967	4.63819	4.62366	2.37084e-79	-1.67715	down
LOC_Os07g31450	6911	7498	8627	3890	2303	2670	22.9294	22.7266	23.3605	9.44607	10.8177	10.7175	3.83417e-75	-1.0795	down
LOC_Os11g06040	4367	5068	5788	2632	1340	1489	24.6716	26.1695	26.9361	10.7502	10.4084	10.2053	7.43878e-90	-1.20603	down
LOC_Os05g07070	13335	14360	16778	5618	3026	3511	60.0283	55.5314	56.0182	19.8945	20.6192	22.2178	3.93659e-291	-1.58942	down
LOC_Os09g27700	567	637	772	257	166	232	4.46045	4.58985	4.98609	1.49899	1.88115	2.23491	4.73712e-15	-1.25382	down
LOC_Os03g25420	1058	1198	1319	343	291	232	7.50112	7.76072	7.6354	1.77901	2.92111	1.98435	3.44333e-30	-1.69065	down
LOC_Os01g63150	325	331	389	151	66	158	1.44599	1.34746	1.41271	0.491564	0.414078	0.852174	9.12965e-07	-1.14848	down
LOC_Os10g30790	1727	2102	2499	1100	519	512	13.7175	14.8476	15.8137	6.21134	5.70153	4.77757	8.88132e-37	-1.3078	down
LOC_Os01g37630	111	107	138	50	31	53	1.87998	1.64707	1.91057	0.61597	0.731342	1.06816	0.00143042	-1.02669	down
LOC_Os10g02880	3056	3467	3594	1757	1081	1127	44.8538	46.4877	43.0586	18.8743	22.4544	20.0131	4.75945e-43	-1.05503	down
LOC_Os06g47650	2501	2784	3074	720	416	496	15.3053	15.5678	15.3547	3.22496	3.59764	3.6732	2.13004e-139	-2.06025	down
LOC_Os11g31630	442	518	550	68	29	36	14.0394	15.0174	14.2398	1.57429	1.29793	1.36461	2.34271e-55	-3.17229	down
LOC_Os08g40440	109207	118009	130661	27817	22021	19096	1632.8	1611.88	1594.46	304.398	466.101	345.458	1.01461e-25	-1.99757	down
LOC_Os10g39770	40859	46377	51941	24026	12064	14210	295.63	306.547	306.726	127.231	123.568	124.401	1.77412e-273	-1.19823	down
LOC_Os12g37530	2979	3235	3868	1529	827	1134	22.4655	22.2756	23.8076	8.43969	8.83077	10.3547	5.80192e-53	-1.23342	down
LOC_Os12g28100	701	832	893	144	132	127	3.36426	3.64465	3.49737	0.505533	0.896325	0.736105	3.74756e-37	-2.2067	down
LOC_Os06g49990	3679	3876	4406	2368	1215	1330	45.6455	43.9194	44.6123	21.5081	21.2599	19.9514	4.98764e-58	-1.01502	down
LOC_Os01g67010	109	148	120	35	31	4	1.30984	1.62523	1.17283	0.30402	0.517618	0.044752	7.55261e-06	-1.9065	down
LOC_Os04g54230	54	72	63	5	4	2	2.01617	2.45803	1.92582	0.116637	0.17394	0.070801	7.03181e-10	-3.13156	down
LOC_Os07g35560	373	468	467	147	85	76	4.11817	4.72116	4.20782	1.12007	1.30012	1.01022	1.04949e-21	-1.77605	down
LOC_Os10g42180	285	422	411	137	58	112	2.8461	3.85329	3.35256	1.00083	0.808812	1.35086	9.85751e-13	-1.54263	down
LOC_Os04g59340	786	859	1030	577	210	274	11.3875	11.3752	12.1848	6.11697	4.3075	4.80648	2.17782e-15	-1.09747	down
LOC_Os07g04900	310	357	343	69	16	23	1.50951	1.58792	1.36216	0.245261	0.109153	0.131269	2.22679e-28	-2.92012	down
LOC_Os10g23900	198	250	283	74	40	50	2.73207	3.14566	3.18911	0.738248	0.76976	0.821741	3.70528e-14	-1.80843	down
LOC_Os08g17520	1859	1871	2025	653	315	338	60.6387	55.7439	53.9027	15.5931	14.5068	13.308	1.63274e-79	-1.87715	down
LOC_Os10g37830	10043	10720	12557	5103	2534	2950	160.644	156.801	164.651	57.4945	55.5466	55.0768	2.17433e-195	-1.38592	down
LOC_Os01g16170	2422	2949	3013	977	797	651	24.0391	26.6746	24.4257	7.36133	11.4439	8.26373	6.06683e-11	-1.41274	down
LOC_Os03g03200	1112	1411	1502	677	354	417	19.4984	22.617	21.4327	8.59578	8.62799	8.74013	2.47521e-31	-1.18951	down
LOC_Os03g07530	15998	16446	19061	7795	3939	4658	148.549	139.689	144.634	54.7189	53.7224	53.0864	3.34423e-224	-1.38235	down
LOC_Os05g37660	53	71	88	26	13	20	0.60462	0.739613	0.815106	0.211001	0.210088	0.273719	0.000526957	-1.40328	down
LOC_Os03g62388	588	667	803	178	145	147	6.43091	6.66146	7.16324	1.4178	2.24188	1.94197	9.51942e-26	-1.76586	down
LOC_Os05g22930	488	565	551	279	169	158	8.73399	9.23503	8.04933	3.6545	4.26863	3.42445	1.90133e-12	-1.10802	down
LOC_Os03g43810	79	94	70	30	11	31	1.15733	1.25637	0.838995	0.314375	0.213517	0.548183	0.000885811	-1.34684	down
LOC_Os03g53630	3121	3693	3751	1496	775	896	16.8708	18.236	16.5491	5.91764	5.92739	5.85933	4.21054e-97	-1.46317	down
LOC_Os01g23580	223	247	263	58	40	50	1.7873	1.8052	1.71653	0.336221	0.452119	0.479061	4.86358e-15	-1.92987	down
LOC_Os10g03320	138	175	221	65	13	24	1.98487	2.29999	2.60738	0.677176	0.25951	0.403951	1.54298e-10	-2.07378	down
LOC_Os09g28160	995	1127	1297	645	319	376	20.2564	20.9521	21.5514	9.60704	9.1689	9.24894	3.21176e-25	-1.07593	down
LOC_Os11g10590	10743	10704	12516	6389	2831	3741	878.296	799.414	835.147	382.285	327.563	369.999	1.1951e-81	-1.13737	down
LOC_Os04g34610	826	1002	1264	471	228	234	6.16979	6.83478	7.70194	2.57407	2.40398	2.11504	7.12361e-29	-1.44962	down
LOC_Os03g29410	578	624	708	252	196	158	6.71371	6.61855	6.70669	2.13701	3.2088	2.21407	1.70842e-15	-1.31786	down
LOC_Os11g38480	63	82	75	29	10	13	0.483601	0.572325	0.471077	0.161445	0.108511	0.114342	4.24366e-05	-1.67679	down
LOC_Os02g28040	11027	11517	13104	5956	2578	3392	74.4246	71.0169	72.187	29.4229	24.6272	27.699	7.49924e-115	-1.33045	down
LOC_Os01g55690	84	78	67	30	6	12	1.05313	0.889973	0.677621	0.274714	0.101056	0.179512	1.54209e-05	-1.86384	down
LOC_Os12g32670	392	387	429	143	114	120	2.51136	2.26647	2.24203	0.670763	1.02873	0.928004	1.63476e-11	-1.3253	down
LOC_Os08g08220	2691	2870	3167	1583	748	1018	14.9842	14.5606	14.2113	5.97662	5.46329	6.34211	8.45829e-50	-1.11294	down
LOC_Os01g70410	1048	1163	1222	566	195	357	9.44012	9.63377	8.96818	3.85553	2.43499	3.89647	8.09716e-23	-1.36921	down
LOC_Os04g57550	16003	17727	19983	9410	4744	5382	158.276	160.173	161.311	68.1169	66.4212	64.404	2.29547e-191	-1.19102	down
LOC_Os03g56860	624	666	779	461	173	198	23.4079	22.8253	23.8782	12.6508	9.17301	8.96966	2.08355e-12	-1.08061	down
LOC_Os01g03690	1422	1845	1899	976	417	610	9.41032	11.1559	10.2549	4.72772	3.90124	4.87892	2.37183e-26	-1.10131	down
LOC_Os04g44530	3688	4000	4432	2300	1144	1280	28.0171	27.7826	27.7133	12.7004	12.6213	11.6047	3.7919e-68	-1.09416	down
LOC_Os07g29224	11288	13013	15159	1875	1237	1236	80.3674	84.6387	88.0884	9.76995	12.4672	10.645	0	-2.86567	down
LOC_Os01g64520	25317	29833	33403	9087	4901	6026	351.298	378.343	378.326	92.2147	96.1487	100.888	0	-1.85657	down
LOC_Os01g43844	434	673	762	236	201	219	4.59403	6.51053	6.58265	1.82292	3.00427	2.79945	7.43346e-09	-1.12162	down
LOC_Os03g13550	414	431	566	191	64	162	3.76314	3.57164	4.1951	1.2658	0.812909	1.77727	1.62927e-11	-1.45438	down
LOC_Os02g03690	923	1008	1127	360	150	178	8.36898	8.34882	8.34257	2.38419	1.91579	1.94867	2.30498e-49	-1.89177	down
LOC_Os02g58139	2528	2877	3206	1072	717	724	24.3182	24.2613	24.1828	8.78373	9.69468	7.84207	2.50746e-60	-1.46249	down
LOC_Os03g02874	621	711	767	316	139	208	4.8523	4.84627	4.88609	2.73576	2.71835	2.97807	1.12428e-22	-1.38357	down
LOC_Os03g16960	294	244	301	93	102	35	5.05448	3.83163	4.23563	1.1657	2.47992	0.719147	3.4715e-06	-1.43868	down
LOC_Os01g51290	8834	9629	11070	2768	1710	1781	47.7618	47.5294	48.8111	10.9539	13.0616	11.6626	3.19997e-220	-1.93733	down
LOC_Os10g38060	12731	15897	16132	2459	1242	1743	49.4979	56.2795	51.2838	7.54204	7.30564	8.65	0	-2.75161	down
LOC_Os04g52310	76	74	79	23	6	8	1.08139	0.970515	0.925752	0.238753	0.114127	0.138553	4.68143e-07	-2.16855	down
LOC_Os09g29670	110	115	124	15	4	11	1.09438	1.04702	1.00683	0.105904	0.055387	0.122625	2.49274e-14	-2.9835	down
LOC_Os06g04220	65	81	76	21	29	16	2.43991	2.77633	2.31318	0.555115	1.52657	0.725262	0.00355654	-1.22795	down
LOC_Os02g44980	9285	9653	11319	5828	3032	3513	94.0911	89.3601	93.6226	43.2273	43.5	43.0705	3.61065e-106	-1.01596	down
LOC_Os09g19274	1111	1290	1403	472	340	315	9.5119	10.0855	9.80254	2.95266	4.11307	3.2544	4.08589e-31	-1.42921	down
LOC_Os08g40690	3431	3727	4430	1188	597	813	54.7461	54.329	57.6926	13.8636	13.4757	15.6872	3.58731e-141	-1.87184	down
LOC_Os06g49040	882	1072	1265	647	329	295	9.93329	11.0307	11.6304	5.32939	5.24636	4.0192	6.73266e-17	-1.06902	down
LOC_Os01g62920	1193	1521	1611	552	298	292	9.04144	10.5316	9.96769	3.06285	3.18979	2.67134	4.70294e-50	-1.63643	down
LOC_Os04g53160	168	203	214	101	48	48	0.628649	0.692159	0.65361	0.274246	0.252071	0.215005	3.53307e-07	-1.27169	down
LOC_Os07g31130	651	681	753	270	149	142	5.01886	4.79997	4.74	1.52391	1.62773	1.32252	7.79944e-29	-1.60635	down
LOC_Os02g13360	816	792	887	318	232	343	4.76792	4.22606	4.2312	1.35774	1.91732	2.42025	3.48809e-11	-1.12813	down
LOC_Os06g50560	145	148	170	83	42	41	1.97958	1.85386	1.90068	0.831031	0.805049	0.677533	1.81052e-05	-1.17171	down
LOC_Os12g01860	86	76	108	24	9	3	0.557267	0.454406	0.57685	0.11153	0.080234	0.019336	4.40078e-08	-2.3983	down
LOC_Os02g47560	596	575	680	332	189	216	6.19372	5.45163	5.76534	2.52012	2.77254	2.71259	2.7219e-13	-1.03452	down
LOC_Os01g48020	182	201	261	16	6	9	1.69773	1.70913	1.98636	0.103431	0.07555	0.097051	4.09612e-30	-3.82809	down
LOC_Os05g01440	87	105	90	29	18	7	0.412054	0.455819	0.34601	0.098348	0.120869	0.034895	1.54898e-06	-1.93221	down
LOC_Os01g72860	5252	5767	6562	2540	1267	1573	40.8242	40.9496	41.63	14.4517	13.9408	14.7874	4.22422e-151	-1.43463	down
LOC_Os04g55190	795	890	1105	192	118	220	5.34616	5.46524	6.06305	0.942899	1.11997	1.7867	1.01701e-29	-2.02651	down
LOC_Os07g38260	2797	3030	3784	1167	761	762	18.8001	18.6049	20.7628	5.74001	7.23544	6.19779	2.02833e-66	-1.52331	down
LOC_Os05g49760	109	130	113	90	28	12	1.07282	1.16449	0.909599	0.647626	0.390967	0.142583	0.0027573	-1.19234	down
LOC_Os01g49820	2613	2716	3120	1217	628	792	27.6657	26.2668	26.9666	9.42182	9.40394	10.1468	1.92898e-78	-1.40019	down
LOC_Os03g38590	2121	2092	2391	1101	589	718	25.2749	22.786	23.2598	9.59927	9.93737	10.3533	2.21654e-44	-1.17446	down
LOC_Os12g42730	2905	2886	3313	1730	982	973	29.159	26.5016	27.3901	14.6663	15.4445	13.4063	6.48684e-38	-1.02576	down
LOC_Os01g65900	8365	8910	9942	4877	2667	2925	82.1345	79.9288	79.6766	35.045	37.0721	34.7485	4.21876e-110	-1.10009	down
LOC_Os03g42100	157	188	197	63	30	71	3.66144	4.00965	3.74658	1.0689	0.969842	1.99377	4.29846e-06	-1.35039	down
LOC_Os05g19390	131	174	209	72	27	31	1.03019	1.25383	1.34139	0.412175	0.301246	0.292077	8.49995e-09	-1.66376	down
LOC_Os04g37480	555	623	672	383	156	220	9.05862	9.28968	8.94647	4.576	3.58333	4.33607	1.15497e-12	-1.02685	down
LOC_Os11g11790	567	666	790	224	148	147	3.3329	3.57496	3.79053	0.961116	1.22693	1.04499	2.93472e-27	-1.63668	down
LOC_Os03g18980	444	476	546	103	126	81	3.17827	3.11326	3.19305	0.537733	1.27154	0.699652	1.58287e-14	-1.80348	down
LOC_Os05g44100	11677	12267	13718	5671	2928	3687	72.7632	69.8323	69.7658	25.8625	25.826	27.7932	2.74094e-172	-1.33948	down
LOC_Os05g43930	83	122	159	83	29	29	1.3083	1.76596	2.06659	0.959657	0.636838	0.5509	0.00133537	-1.07672	down
LOC_Os06g33450	91	101	92	43	15	28	0.914883	0.874801	0.701265	0.405797	0.141572	0.417336	0.000117055	-1.37894	down
LOC_Os04g43290	115	123	104	36	56	18	1.4906	1.47041	1.10692	0.324572	1.00723	0.265549	0.00540469	-1.1277	down
LOC_Os07g32761	4871	5224	5925	2944	1367	1723	56.6093	55.468	56.2088	25.0382	22.4842	24.2216	7.58192e-85	-1.14738	down
LOC_Os07g23944	185	257	250	140	64	65	1.24659	1.5785	1.37129	0.688011	0.607835	0.52375	3.62202e-06	-1.08085	down
LOC_Os02g41460	77	75	85	19	26	15	1.3783	1.2226	1.24895	0.239687	0.644614	0.325587	0.000484041	-1.44559	down
LOC_Os01g21160	53137	57671	65159	26260	13356	15730	538.856	541.596	545.996	187.831	197.693	189.493	0	-1.39797	down
LOC_Os07g09060	24022	25721	28813	12333	6281	7716	268.681	263.083	263.017	99.8131	95.7844	100.553	2.18005e-257	-1.30401	down
LOC_Os12g22090	2107	2333	2789	1374	712	836	20.7896	21.3983	22.9078	9.7998	9.79166	9.92771	3.37917e-42	-1.02692	down
LOC_Os09g21230	7587	8057	9002	3969	2271	2468	63.1898	61.0023	60.7157	23.929	26.5162	24.3878	7.07671e-112	-1.21505	down
LOC_Os01g42380	13375	14102	16846	7418	3827	4496	59.3903	57.2021	61.0521	24.1056	24.0577	24.1531	9.6902e-174	-1.21833	down
LOC_Os03g60150	2745	3031	3419	1386	731	717	29.9294	30.3967	30.4529	11.417	11.519	9.60518	1.32128e-72	-1.4264	down
LOC_Os01g03820	1362	1520	1645	583	316	375	9.32513	9.5105	9.19338	2.92034	3.06193	3.10702	2.27151e-57	-1.54206	down
LOC_Os03g51740	2033	2790	2854	1251	553	712	22.4622	28.1662	25.7415	10.116	8.64049	9.5211	3.89595e-46	-1.34479	down
LOC_Os01g07240	77	195	130	92	30	23	1.25819	2.92796	1.73892	1.09781	0.696421	0.440881	0.00154063	-1.19074	down
LOC_Os02g06930	2325	2311	2696	1299	720	777	27.3528	24.8833	25.9688	11.1404	12.0468	11.0548	7.61244e-44	-1.1103	down
LOC_Os03g02100	2060	2386	2862	1381	662	770	11.4133	12.1198	12.7264	4.98768	4.65203	4.59248	1.71639e-42	-1.10748	down
LOC_Os04g54300	257	486	490	134	109	88	8.48308	14.7017	13.2457	3.24591	5.09907	3.48754	1.10767e-10	-1.50618	down
LOC_Os01g24470	2355	2542	2908	1062	506	713	15.1088	14.9048	15.2093	4.98436	4.57592	5.50732	5.72743e-74	-1.49756	down
LOC_Os08g34160	83	109	156	39	46	40	1.09097	1.31341	1.67948	0.367931	0.84666	0.626479	0.0046375	-1.00224	down
LOC_Os02g05920	181	232	241	95	42	63	1.09407	1.28375	1.1878	0.417479	0.35464	0.456861	7.58594e-09	-1.39503	down
LOC_Os08g41520	314	614	587	248	139	181	7.42856	13.3038	11.3544	4.30162	4.65639	5.18328	8.30003e-08	-1.08236	down
LOC_Os03g48030	58	66	93	40	20	18	0.951402	0.992675	1.25932	0.479468	0.467843	0.350886	0.00457736	-1.10655	down
LOC_Os03g06580	1756	1832	2148	1126	547	665	33.987	31.1378	32.8102	16.3732	15.1761	15.3468	3.1934e-35	-1.02571	down
LOC_Os02g27310	131	104	107	24	34	22	1.37119	0.991167	0.90746	0.180694	0.49547	0.27726	2.96384e-05	-1.58193	down
LOC_Os01g70370	291	392	361	24	19	15	3.63338	4.47633	3.68361	0.217893	0.334939	0.214452	3.26436e-43	-3.70879	down
LOC_Os11g28720	75	73	70	0	4	8	0.648942	0.576261	0.498144	0	0.040727	0.083992	7.21285e-09	-3.02794	down
LOC_Os12g16410	194	233	285	130	80	62	3.40927	3.72854	4.09515	1.64304	1.95769	1.27688	5.1125e-06	-1.06833	down
LOC_Os08g01920	3297	3347	3913	1388	742	773	22.5074	20.8741	21.802	6.93511	7.16661	6.37974	3.82453e-103	-1.58785	down
LOC_Os06g35670	2282	2461	2876	851	419	516	15.9334	15.1991	15.763	4.17683	3.91791	4.23187	2.92085e-115	-1.81664	down
LOC_Os09g12840	105	74	69	31	19	24	1.39501	0.896429	0.747088	0.293252	0.340362	0.372459	0.000618269	-1.34343	down
LOC_Os03g27320	980	1044	1170	490	217	235	15.947	15.695	15.7638	5.96448	5.02714	4.59579	3.84918e-35	-1.50537	down
LOC_Os06g47470	447	546	486	252	142	167	5.59851	6.25741	4.97051	2.30858	2.5051	2.53223	1.62701e-11	-1.10216	down
LOC_Os01g09310	153	156	178	32	30	48	1.02614	0.952431	0.974314	0.153302	0.282659	0.388009	1.8488e-07	-1.67819	down
LOC_Os02g41680	1204	1133	1281	634	328	380	10.3596	8.90202	8.99893	3.98901	3.98705	3.9537	5.77266e-26	-1.15744	down
LOC_Os02g29610	338	441	470	13	23	15	14.7936	17.6497	16.8024	0.411722	1.42646	0.772592	1.02141e-46	-4.05232	down
LOC_Os08g24200	274	276	316	94	54	69	37.581	34.5663	35.3555	9.39882	10.3713	11.4014	1.42548e-14	-1.66396	down
LOC_Os08g21590	4038	4669	5335	2763	1415	1532	19.128	20.3441	20.7292	13.9981	13.5746	8.74683	1.70115e-61	-1.0262	down
LOC_Os03g53550	138	131	110	44	14	32	1.4687	1.26973	0.948466	0.342308	0.205825	0.410785	5.60111e-07	-1.72107	down
LOC_Os12g42520	571	545	647	118	134	129	3.93137	3.43192	3.63814	0.595565	1.303	1.0711	1.07997e-16	-1.78502	down
LOC_Os01g51640	1540	1542	1833	663	589	556	8.76316	8.01579	8.51214	2.7599	4.74352	3.82815	2.11662e-14	-1.07791	down
LOC_Os02g25900	578	712	735	378	165	191	3.10507	3.49012	3.22244	1.48443	1.2539	1.23855	2.82638e-17	-1.20314	down
LOC_Os01g42850	11997	11949	14281	4567	2762	3041	75.2256	68.4388	73.0814	20.9592	24.5155	23.0742	1.18157e-152	-1.58339	down
LOC_Os05g44810	4056	4272	4890	1777	985	1032	63.6329	61.3458	62.6874	20.3964	21.7952	19.5261	8.96721e-119	-1.52045	down
LOC_Os07g08240	552	552	656	97	55	36	11.4766	10.4856	11.1383	1.46642	1.59341	0.903769	1.68029e-49	-2.90221	down
LOC_Os06g42120	4455	4917	5627	2265	1163	1276	76.3306	76.959	78.6856	28.3972	28.1873	26.4359	1.20109e-122	-1.40094	down
LOC_Os01g07490	3779	4330	4757	1909	1114	1300	14.1929	14.854	14.5817	5.24574	5.91895	5.9058	7.67433e-81	-1.27728	down
LOC_Os04g41020	1393	1518	1698	842	466	564	19.383	19.2937	19.2854	8.57671	9.17377	9.48828	2.068e-28	-1.01072	down
LOC_Os03g03660	8042	8727	9910	4272	2283	2720	57.8283	57.3347	58.148	22.7103	23.0455	23.5966	1.11139e-150	-1.2434	down
LOC_Os01g19820	1904	2239	2333	306	220	294	38.4967	41.3844	38.5336	4.52503	6.26918	7.18159	5.63906e-97	-2.63173	down
LOC_Os05g48860	153	189	160	52	39	15	3.86466	4.36984	3.29889	0.964903	1.37893	0.460694	2.9281e-08	-1.84144	down
LOC_Os03g07200	4263	4531	5339	2620	1423	1707	61.9836	58.3999	61.5351	28.0772	29.3186	30.224	1.88451e-64	-1.01226	down
LOC_Os12g16540	555	521	698	342	122	199	7.75817	6.66165	7.97422	3.5011	2.40572	3.36893	2.78112e-12	-1.16485	down
LOC_Os11g41875	2328	1984	2331	1246	692	678	95.3913	73.8235	79.0592	35.8445	39.2579	33.657	2.54223e-24	-1.07302	down
LOC_Os02g06588	1560	1458	1690	113	129	122	20.352	17.3724	17.9937	1.06965	2.37095	1.91602	3.85359e-25	-3.13012	down
LOC_Os02g32840	182	209	241	69	39	43	5.18485	5.43899	5.62408	1.42906	1.541	1.46455	6.03625e-12	-1.71854	down
LOC_Os11g18770	3475	3875	4347	937	562	653	23.7565	24.1843	24.2477	4.67331	5.42515	5.38183	3.72844e-178	-2.14143	down
LOC_Os05g38730	2612	2859	3406	1790	773	958	16.3059	16.2962	17.3603	8.10448	6.76852	7.16701	3.62053e-42	-1.08124	down
LOC_Os01g03830	458	525	576	277	136	196	1.91721	2.00618	1.96559	0.848125	0.804956	0.990072	5.266e-12	-1.06412	down
LOC_Os02g18430	218	211	219	133	34	58	3.17442	2.81156	2.60323	1.41953	0.690336	1.02376	1.74096e-06	-1.29321	down
LOC_Os08g24420	5829	5861	6996	3379	1695	2055	28.8631	26.5123	28.2757	12.2469	11.8795	12.3104	9.82734e-87	-1.11933	down
LOC_Os03g25480	755	849	1067	437	215	251	10.5819	10.8729	12.2053	4.47677	4.25309	4.2451	5.40233e-25	-1.28192	down
LOC_Os10g02930	2854	2912	3338	1599	1002	1006	42.0784	39.2401	40.0076	17.0367	20.9266	17.7947	9.11404e-37	-1.03769	down
LOC_Os03g45390	309	444	475	214	100	95	3.7056	4.86828	4.66119	1.87614	1.70162	1.37106	1.7423e-11	-1.30402	down
LOC_Os07g18120	365	521	525	151	81	117	1.74463	2.27677	2.04942	0.525967	0.545741	0.674113	1.06252e-19	-1.6869	down
LOC_Os07g46130	227	280	336	51	32	27	1.99863	2.25015	2.41087	0.323537	0.39035	0.287368	1.61855e-24	-2.55346	down
LOC_Os08g04540	55	78	56	13	5	23	0.625222	0.805463	0.516378	0.100225	0.069106	0.311235	0.000764753	-1.62113	down
LOC_Os11g29490	3206	3518	4005	1491	662	965	21.3598	21.4277	21.7616	7.19048	6.26446	7.79437	1.28433e-84	-1.51484	down
LOC_Os12g43870	150	211	229	94	62	74	9.99335	12.8223	12.4262	4.55954	5.8147	5.95251	6.02696e-05	-1.00534	down
LOC_Os02g21550	934	1035	1221	349	192	231	15.4575	15.6414	16.481	4.22459	4.49491	4.6238	5.97154e-50	-1.74805	down
LOC_Os07g03050	2068	2348	2530	1122	570	754	17.7491	18.4098	17.7187	7.04658	6.91995	7.8256	4.5665e-52	-1.22458	down
LOC_Os09g25550	324	373	415	106	103	84	2.06648	2.17026	2.16091	0.494487	0.921784	0.644178	4.43158e-12	-1.53014	down
LOC_Os01g47290	60	80	59	31	4	15	1.38049	1.68521	1.11235	0.511059	0.10782	0.408313	0.000473625	-1.6066	down
LOC_Os10g38110	1018	1125	1193	451	189	262	8.97167	9.07753	8.71195	2.98473	2.36979	3.59544	9.28462e-43	-1.62437	down
LOC_Os01g25740	322	410	365	144	38	92	1.5969	1.85517	1.47712	0.520841	0.261924	0.549487	2.01752e-13	-1.72819	down
LOC_Os03g08360	5606	7125	7773	3222	1626	1979	61.9715	71.759	69.9315	26.3391	25.4565	26.2514	1.26575e-99	-1.30747	down
LOC_Os07g42740	54	92	58	38	3	20	0.732424	1.1471	0.64741	0.379154	0.057526	0.323698	0.00413251	-1.38172	down
LOC_Os06g42790	378	345	503	274	95	106	6.25685	5.25664	6.83461	3.25622	2.11546	2.01024	4.3342e-08	-1.13288	down
LOC_Os05g50260	593	722	793	266	170	275	7.88039	8.77364	8.60826	2.58673	3.19013	4.42001	1.47443e-12	-1.21872	down
LOC_Os06g13940	248	352	329	79	39	44	6.6965	8.68871	7.25925	1.55154	1.48149	1.41743	1.34472e-21	-2.18562	down
LOC_Os01g06270	3622	3889	4361	2153	1160	1439	42.0298	41.2043	41.3256	18.0831	18.8703	20.0101	3.27513e-59	-1.03682	down
LOC_Os01g63230	677	697	895	405	200	285	5.69098	5.35641	6.14507	2.49421	2.38091	2.89679	3.63932e-15	-1.05852	down
LOC_Os05g03450	2072	2533	2581	1580	627	815	17.3815	19.4186	17.6758	9.704	7.44962	8.26879	2.75599e-26	-1.01066	down
LOC_Os12g05080	5110	5893	6377	2265	1415	1369	56.9933	60.0477	58.0538	18.4861	22.3372	18.4674	1.31551e-94	-1.48415	down
LOC_Os05g51470	4267	4361	4931	1940	1150	1234	56.2684	52.5474	53.075	18.7227	21.4609	19.6879	3.44818e-86	-1.35794	down
LOC_Os02g36490	690	759	873	473	212	227	8.15254	8.18714	8.42835	4.08953	3.5298	3.23529	2.11472e-16	-1.09095	down
LOC_Os06g47220	116	241	215	91	51	68	3.11677	5.92725	4.72222	1.78373	1.91764	2.20621	0.000123131	-1.08848	down
LOC_Os02g39010	10913	12314	13593	3351	1842	1938	71.8987	74.0433	73.0649	16.1328	17.1405	15.3792	0	-2.08831	down
LOC_Os09g39440	4633	4761	5605	2655	1085	1576	69.865	65.4874	68.9049	29.1539	23.0688	28.6456	5.67502e-58	-1.24687	down
LOC_Os01g53070	1944	2184	2607	1075	479	564	12.2525	12.5716	13.4092	4.95534	4.27084	4.29575	5.71842e-57	-1.40904	down
LOC_Os01g59690	6766	7565	8503	3362	1733	1982	83.7697	85.5622	85.9232	30.4657	30.3697	29.6838	2.28344e-180	-1.41618	down
LOC_Os10g33130	597	706	910	263	90	111	3.11155	3.36288	3.87533	1.00332	0.66	0.696728	4.794e-31	-1.99623	down
LOC_Os02g02810	148	173	221	106	74	32	2.74667	2.93476	3.3522	1.44285	1.93134	0.707054	0.00104809	-1.00991	down
LOC_Os04g52120	4358	4839	5333	2790	1259	1640	30.3116	30.7457	30.2744	14.2022	12.3914	13.8037	4.02247e-68	-1.09392	down
LOC_Os02g58554	2153	2265	2702	551	248	303	14.0144	13.469	14.3541	2.62406	2.28238	2.3855	2.96967e-153	-2.42221	down
LOC_Os06g43120	11318	12092	13775	1944	1262	1270	43.1792	42.1532	42.902	5.42393	6.81696	5.85574	0	-2.74678	down
LOC_Os03g61540	4556	4869	5537	2119	1208	1307	51.3648	50.1372	50.9411	17.4763	19.2746	17.8217	5.02803e-115	-1.40472	down
LOC_Os05g30990	61	95	85	17	8	20	2.06622	2.97064	2.36772	0.424536	0.353418	0.822572	6.73857e-06	-1.89081	down
LOC_Os03g11560	1437	1477	1754	636	344	452	16.7362	15.7196	16.6842	5.42516	5.66554	6.36703	3.45985e-45	-1.4112	down
LOC_Os07g39940	306	415	461	24	20	19	7.95196	9.83938	9.76072	0.447229	0.715202	0.576057	4.07057e-48	-3.76322	down
LOC_Os08g04240	1447	1896	1995	684	235	341	22.8415	27.3559	25.713	7.8987	5.25245	6.50606	4.89041e-49	-1.84193	down
LOC_Os05g42190	120	236	178	98	19	25	2.7285	4.92001	3.32259	1.63313	0.6123	0.676672	2.88497e-06	-1.65583	down
LOC_Os07g26210	3879	4299	4823	1862	921	1228	19.2348	19.3418	20.1638	6.40904	6.42592	7.52752	2.67248e-105	-1.41922	down
LOC_Os02g18000	421	432	512	214	96	152	2.18024	2.04282	2.16311	0.808938	0.702305	0.950462	1.51667e-13	-1.27227	down
LOC_Os01g41510	326	319	422	143	59	34	6.28048	5.6225	6.64373	2.01197	1.61339	0.77868	1.37197e-13	-1.89956	down
LOC_Os09g09390	46	65	61	0	0	0	0.93086	1.22679	1.02086	0	0	0	1.26315e-13	-4.54827	down
LOC_Os03g25010	94	120	128	40	20	25	2.00695	2.34262	2.23031	0.61976	0.594646	0.638748	8.24007e-07	-1.62603	down
LOC_Os11g16430	415	479	486	217	165	140	4.569	4.82586	4.37015	1.74473	2.56823	1.85617	2.82831e-09	-1.06894	down
LOC_Os12g18130	112	117	154	89	36	26	1.80068	1.71162	2.10942	1.38526	0.634098	0.3901	0.0010403	-1.06424	down
LOC_Os03g14590	1348	1565	1687	476	422	305	9.18921	10.8551	10.6587	3.46439	4.33134	3.61746	1.34652e-25	-1.57303	down
LOC_Os06g05640	115	140	159	6	16	29	1.34444	1.50308	1.51992	0.047626	0.261749	0.410681	8.54379e-08	-2.27999	down
LOC_Os01g59670	2506	2951	3214	1688	786	895	12.0528	12.9638	12.6162	5.94218	5.34783	5.20529	9.86623e-48	-1.1046	down
LOC_Os07g26220	105	87	104	0	0	0	0.576559	0.434923	0.465144	0	0	0	3.38131e-20	-5.33503	down
LOC_Os07g39350	1354	1519	1672	582	380	454	12.8101	13.1288	12.9135	4.0275	5.09077	5.19267	1.47034e-35	-1.36343	down
LOC_Os10g17489	1009	834	1160	425	230	334	12.6415	9.54031	11.8633	3.89134	4.06965	5.05367	8.97024e-20	-1.29717	down
LOC_Os08g40250	11998	12457	14573	4646	2383	2735	56.6255	53.712	56.1375	16.0485	15.9188	15.6143	9.67675e-305	-1.72715	down
LOC_Os10g10480	245	285	332	117	70	71	1.3009	1.37904	1.43495	0.452124	0.52173	0.452142	1.58749e-11	-1.41484	down
LOC_Os12g35560	1737	1764	2010	991	522	565	25.7889	23.9208	24.3544	10.7659	10.9572	10.1463	2.33335e-38	-1.13377	down
LOC_Os06g47700	364	421	597	191	158	159	2.24585	2.37249	3.01082	0.859855	1.38239	1.18841	7.52238e-08	-1.06713	down
LOC_Os03g07480	242	313	374	106	57	50	2.40767	2.82181	3.0099	0.777653	0.778534	0.576394	6.26881e-16	-1.79932	down
LOC_Os04g18710	155	86	198	102	27	46	4.64194	2.3568	4.84006	2.24127	1.13205	1.64674	0.0020137	-1.06105	down
LOC_Os10g41120	354	342	434	101	55	65	3.6125	3.18421	3.61616	0.74998	0.786484	0.796531	3.01061e-24	-2.02802	down
LOC_Os05g10840	521	649	783	243	189	137	5.27313	6.00403	6.47417	1.80256	2.70158	1.67287	8.78261e-16	-1.42931	down
LOC_Os04g46180	1542	1605	1968	916	439	525	11.1228	10.5745	11.585	4.83574	4.47645	4.57754	2.67119e-38	-1.17439	down
LOC_Os04g33310	289	353	343	202	69	119	8.70932	9.72924	8.44351	4.44217	2.92852	4.31134	1.7593e-07	-1.0791	down
LOC_Os01g05840	15221	16887	18336	9371	5804	5287	231.432	236.974	229.805	103.983	125.059	97.7964	2.57025e-18	-1.00256	down
LOC_Os07g19550	514	555	643	41	27	14	35.2179	34.795	35.9976	2.04016	2.52737	1.13737	2.62011e-70	-3.99042	down
LOC_Os09g19810	111	124	134	29	15	38	0.881947	0.903011	0.875189	0.168167	0.168439	0.365057	1.16211e-06	-1.71969	down
LOC_Os02g32160	5122	5509	6480	2497	1160	1580	42.525	41.7857	43.9103	15.1705	13.6346	15.872	6.16541e-115	-1.43878	down
LOC_Os08g39850	343	334	414	102	23	83	2.25169	2.02242	2.29187	0.484392	0.20856	0.656892	3.30815e-15	-2.07172	down
LOC_Os12g43000	1174	1388	1516	435	200	270	9.63049	10.404	10.1508	2.60993	2.31403	2.67355	7.10216e-68	-1.89289	down
LOC_Os03g05310	2097	2213	2673	1283	677	766	20.2587	19.5312	21.0754	9.07205	9.24953	8.95512	3.29344e-44	-1.07772	down
LOC_Os05g33320	271	374	395	152	72	72	6.46346	8.1592	7.70982	2.64533	2.43684	2.06806	1.07545e-13	-1.51852	down
LOC_Os12g25830	59	107	113	21	11	12	0.248963	0.410958	0.387698	0.064988	0.061308	0.060064	7.66449e-08	-2.15005	down
LOC_Os01g54700	1729	2343	2375	1074	430	599	14.4536	17.8964	16.2083	6.56847	5.08204	6.05816	1.8579e-38	-1.36225	down
LOC_Os12g35610	4036	5143	5621	585	261	306	25.9722	29.9416	29.3449	2.72759	2.3512	2.35211	0	-3.40939	down
LOC_Os03g51050	11159	12075	13897	6009	2857	3830	93.4329	92.3598	94.9728	36.82	33.8564	38.8007	1.39419e-138	-1.27884	down
LOC_Os08g09950	1041	1137	1232	396	117	160	11.3932	11.3467	10.9971	3.1626	1.7902	2.13153	8.54061e-41	-2.11912	down
LOC_Os03g13960	158	176	248	46	27	53	2.50242	2.55495	3.21946	0.534359	0.608145	1.00327	1.41192e-09	-1.78471	down
LOC_Os01g22249	117	128	132	50	36	46	1.8194	1.82198	1.68301	0.563915	0.781506	0.87222	0.000231516	-1.13219	down
LOC_Os03g27019	15576	16632	19138	8598	3990	4940	131.277	129.018	132.137	53.1451	47.9599	50.9476	6.73949e-172	-1.29208	down
LOC_Os07g16030	746	912	1016	243	92	155	4.91313	5.48502	5.46151	1.16846	0.856428	1.22926	8.32772e-49	-2.16552	down
LOC_Os09g04310	91	114	117	81	25	16	1.54845	1.78597	1.63223	1.01425	0.602041	0.321996	0.00239922	-1.1444	down
LOC_Os02g07730	207	237	224	86	56	69	4.11966	4.3185	3.64981	1.2506	1.57499	1.65471	4.37159e-08	-1.3174	down
LOC_Os11g27570	358	405	473	89	64	56	4.1837	4.32858	4.51556	0.757906	1.05234	0.784647	5.31167e-28	-2.20781	down
LOC_Os02g55530	194	231	249	96	71	61	2.17247	2.36949	2.27889	0.788352	1.1268	0.825989	3.86845e-07	-1.21265	down
LOC_Os02g25230	1329	1609	1794	863	511	513	7.55093	8.35377	8.32351	3.58669	4.10554	3.52335	4.99886e-26	-1.03101	down
LOC_Os02g38392	287	358	374	185	92	69	2.37228	2.70575	2.53022	1.12212	1.07441	0.688031	2.07816e-09	-1.2797	down
LOC_Os06g50146	1847	1942	2201	977	517	638	23.0423	22.1324	22.4183	8.91671	9.12201	9.62973	1.07933e-47	-1.20794	down
LOC_Os08g15010	141	67	165	24	24	49	0.559803	0.242421	0.534982	0.06929	0.132708	0.234957	0.000661839	-1.39943	down
LOC_Os01g31980	2309	2486	3006	1223	513	556	24.5336	24.1584	26.1047	9.44781	7.71636	7.08064	3.44159e-54	-1.52329	down
LOC_Os05g03460	883	1005	1158	362	176	329	14.4674	15.0328	15.4784	4.33113	4.07642	6.51589	3.8783e-23	-1.49716	down
LOC_Os09g32025	68	79	90	24	23	32	1.62997	1.73906	1.77363	0.415554	0.781208	0.920217	0.00466121	-1.1114	down
LOC_Os01g59550	143	139	217	111	26	49	1.16866	1.03491	1.44646	0.664894	0.296091	0.483696	0.000147526	-1.16801	down
LOC_Os05g47780	1188	1267	1461	590	445	348	9.40489	9.15916	9.44013	3.41562	4.98031	3.32644	2.52292e-18	-1.17358	down
LOC_Os07g05620	5615	6135	6813	3345	1637	1994	61.5901	61.4885	61.0021	26.8566	25.4032	26.4609	1.73906e-105	-1.14465	down
LOC_Os02g34560	21875	23590	26665	11948	5810	7008	178.474	175.471	176.962	71.2333	66.7345	69.3578	6.34121e-237	-1.27792	down
LOC_Os06g47530	493	623	637	124	53	51	3.56798	4.11606	3.75928	0.653356	0.54112	0.445335	3.42726e-46	-2.64771	down
LOC_Os03g43720	24028	26957	30572	9539	4510	5612	206.56	208.386	211.335	60.8448	57.2253	60.685	0	-1.78831	down
LOC_Os04g57390	273	209	318	134	41	109	6.21553	4.35236	5.9139	2.22931	1.32472	2.99827	7.96672e-06	-1.19672	down
LOC_Os01g05620	349	415	495	113	40	69	2.56204	2.78036	2.96747	0.605193	0.413022	0.604981	3.16917e-27	-2.19904	down
LOC_Os06g11840	2745	2792	3110	1111	625	677	36.5695	33.9911	33.8274	10.8315	11.7892	10.9095	3.30143e-88	-1.55854	down
LOC_Os02g31920	251	257	302	52	26	32	7.92404	7.40262	7.78496	1.19245	1.14193	1.19821	1.21869e-24	-2.52015	down
LOC_Os09g25960	287	251	276	127	63	55	2.2358	1.78378	1.75415	0.718488	0.685721	0.517767	4.41407e-10	-1.44783	down
LOC_Os12g25490	179	261	189	66	37	18	2.92983	3.91294	2.53146	0.792316	0.849981	0.34555	6.7461e-11	-2.02159	down
LOC_Os09g11460	715	849	982	440	280	291	10.3335	11.3745	11.7824	4.8659	5.9476	5.43578	1.1501e-15	-1.02008	down
LOC_Os12g03290	1132	1263	1475	380	284	211	15.6788	15.9879	16.6791	3.84742	5.55418	3.53393	2.24915e-38	-1.8128	down
LOC_Os01g57510	81	99	90	39	15	32	0.68448	0.762592	0.621365	0.242151	0.173811	0.319779	0.000462619	-1.28219	down
LOC_Os12g32710	50	68	89	18	10	11	0.293765	0.366406	0.43216	0.07516	0.079995	0.074109	1.22468e-05	-1.87948	down
LOC_Os11g36160	82	74	87	4	7	17	0.494457	0.406754	0.427082	0.017688	0.056756	0.120002	1.05687e-06	-2.32062	down
LOC_Os11g41600	3358	3273	4132	2046	1000	1228	66.0102	58.7532	66.393	29.3903	27.7892	29.2269	2.23045e-49	-1.06266	down
LOC_Os05g13780	4405	4798	5614	1558	792	972	22.7641	22.6499	23.6769	5.88955	5.7912	6.07673	2.38532e-204	-1.87859	down
LOC_Os08g15230	3718	3989	4318	1762	963	900	22.674	22.2264	21.4906	7.864	8.31521	6.63558	1.46644e-75	-1.45837	down
LOC_Os08g31410	5343	6122	6634	1994	969	1148	45.7979	47.0551	46.379	12.4063	11.582	11.8034	1.53991e-229	-1.87044	down
LOC_Os07g48410	2566	2834	3455	1532	850	917	16.0704	16.2369	17.6952	7.0486	7.51362	6.96497	1.8884e-52	-1.13719	down
LOC_Os03g20170	387	474	550	295	130	127	6.35026	7.11423	7.37445	3.54555	3.02243	2.51511	4.15608e-10	-1.09201	down
LOC_Os08g26880	153	125	119	31	44	39	2.1328	1.58935	1.3585	0.313598	0.855257	0.648553	0.000251665	-1.31449	down
LOC_Os05g01780	958	1104	1282	617	245	368	8.34417	8.78714	9.11516	3.93527	3.0106	3.87083	7.2222e-23	-1.18273	down
LOC_Os03g16350	1508	2029	2216	1164	432	626	23.7207	29.1672	28.4582	13.3985	9.60545	11.92	1.24477e-22	-1.12691	down
LOC_Os01g36790	1501	1564	1935	1072	482	525	14.6713	13.9682	15.4408	7.67274	6.67034	6.20558	5.73057e-24	-1.01272	down
LOC_Os04g32770	425	555	629	244	108	183	1.99885	2.38301	2.41334	0.839198	0.718734	1.04069	7.15874e-14	-1.28706	down
LOC_Os05g31920	3671	3829	4397	2023	1165	1393	19.4231	18.5092	19.0256	7.83427	8.72563	8.91681	5.37759e-56	-1.08353	down
LOC_Os01g01280	46	80	61	31	14	16	0.806931	1.29965	0.875237	0.396079	0.348697	0.334221	0.00395048	-1.22278	down
LOC_Os07g02590	86	110	95	40	18	24	0.934518	1.08033	0.842754	0.307045	0.276313	0.293271	3.13935e-05	-1.46223	down
LOC_Os04g48270	7309	7702	8802	3145	1437	1695	91.4798	87.4387	89.148	28.165	24.7741	26.3731	1.91307e-177	-1.66882	down
LOC_Os07g46030	1589	1969	2023	480	261	358	11.0609	12.5242	11.4991	2.4463	2.56716	3.0168	6.31205e-85	-2.0422	down
LOC_Os06g11290	224	368	358	148	61	99	3.32937	5.00281	4.34467	1.60206	1.27403	1.78213	3.57654e-09	-1.31917	down
LOC_Os10g22980	1065	1196	1459	673	310	410	8.59639	8.84807	9.63375	3.97156	3.55334	4.0291	4.90047e-27	-1.14271	down
LOC_Os07g02460	158	213	252	102	55	80	5.05778	6.21963	6.58314	2.38067	2.45143	3.08941	1.74272e-05	-1.05611	down
LOC_Os07g49260	619	781	948	111	76	145	4.17896	4.81558	5.22094	0.547523	0.724307	1.1837	4.23791e-32	-2.41339	down
LOC_Os05g03480	43512	48078	54284	22369	11656	13501	582.713	586.745	589.353	216.436	218.127	215.756	0	-1.34291	down
LOC_Os05g49590	2508	2528	2886	1419	721	810	11.9575	11.0084	11.2491	4.95139	4.86518	4.66958	4.89706e-52	-1.15679	down
LOC_Os03g10640	1093	1107	1373	395	312	245	6.15155	5.69178	6.30493	1.62463	2.4792	1.66471	1.3369e-27	-1.56669	down
LOC_Os01g43020	11794	12752	14884	5293	2818	3492	102.894	101.634	105.985	33.7933	34.7976	36.8578	3.70593e-215	-1.48036	down
LOC_Os10g02210	70	113	97	41	22	32	0.850898	1.27171	0.973823	0.364947	0.378663	0.465125	0.000934718	-1.17663	down
LOC_Os04g48290	1179	1303	1625	389	233	353	6.52786	6.59368	7.344	1.5759	1.82139	2.36448	3.18265e-39	-1.74123	down
LOC_Os03g22160	5171	5433	6173	2580	1397	1577	32.699	31.3831	31.8577	11.9398	12.5034	12.066	1.91649e-119	-1.31589	down
LOC_Os03g58120	279	238	258	123	50	89	2.7241	2.11905	2.04951	0.873337	0.689768	1.04233	7.98911e-08	-1.27403	down
LOC_Os11g30200	73	70	123	56	9	29	1.10232	0.967726	1.52896	0.614293	0.174207	0.518787	0.00380479	-1.18719	down
LOC_Os06g38340	170	191	243	92	25	63	1.01287	1.03842	1.18069	0.399745	0.208899	0.454186	2.85195e-07	-1.44216	down
LOC_Os01g06580	101	150	195	40	42	69	1.8591	2.52365	2.93418	0.533969	1.07597	1.53577	0.00214079	-1.07332	down
LOC_Os04g24300	269	356	369	70	42	40	2.10213	2.53897	2.35117	0.399231	0.455612	0.378722	7.95517e-26	-2.35442	down
LOC_Os03g14990	3645	3909	4396	2003	1013	1200	48.7447	47.7651	47.9898	19.6022	19.1668	19.4085	1.03857e-89	-1.23139	down
LOC_Os12g02200	36349	37434	43487	11829	5922	7082	367.343	345.583	358.536	87.5148	84.7127	86.5547	0	-1.97074	down
LOC_Os06g51290	8897	9288	11031	4325	2104	2540	101.062	96.2822	102.197	36.0338	34.0631	34.9812	1.51988e-181	-1.43676	down
LOC_Os08g20570	5404	5928	6904	3198	1926	1784	43.3501	43.4389	45.2024	18.7735	21.8716	17.3145	3.44367e-52	-1.10868	down
LOC_Os09g37890	56	49	67	21	0	18	0.522406	0.420025	0.511031	0.140693	0	0.194076	0.00272043	-1.60331	down
LOC_Os03g46560	56	59	65	0	5	0	0.882871	0.856072	0.84322	0	0.107145	0	8.72374e-10	-3.48491	down
LOC_Os01g51420	1677	1787	1964	620	294	346	39.5619	38.5209	37.8099	10.6996	9.80413	9.86204	3.90277e-85	-1.83918	down
LOC_Os03g45250	822	1048	1030	592	240	249	11.7676	13.7132	12.0433	6.20686	4.8566	4.30518	4.07477e-17	-1.18575	down
LOC_Os05g24560	353	274	393	103	77	83	5.28374	3.74736	4.79741	1.12627	1.62503	1.49811	1.01848e-12	-1.5923	down
LOC_Os11g09460	238	287	278	98	103	76	7.0901	7.79323	6.75687	2.13652	4.31358	2.71035	7.28834e-06	-1.13496	down
LOC_Os10g33730	56	102	95	34	15	41	0.379444	0.603562	0.540381	0.173958	0.142906	0.350172	0.008162	-1.0663	down
LOC_Os01g19460	1651	1926	2157	110	127	99	10.6112	11.305	11.3142	0.514217	1.15152	0.76626	1.28939e-28	-3.48603	down
LOC_Os10g39460	697	674	891	339	229	268	5.25884	4.62389	5.44211	1.84127	2.40032	2.40312	3.97542e-14	-1.10634	down
LOC_Os09g26540	107	117	175	77	44	26	1.20409	1.1974	1.60793	0.626279	0.688203	0.341186	0.000669526	-1.10287	down
LOC_Os04g51360	85	100	108	68	26	23	1.7572	1.8991	1.82506	1.02456	0.747752	0.573503	0.00282573	-1.03848	down
LOC_Os11g43530	82	97	117	64	28	14	3.21914	3.46739	3.74675	1.83791	1.53122	0.64576	0.00201823	-1.16797	down
LOC_Os02g41670	2248	2564	2875	668	323	418	18.9574	19.7533	19.7863	4.12335	3.84705	4.26423	4.89722e-149	-2.16855	down
LOC_Os07g27760	2529	2694	3206	1121	585	672	18.6774	18.2664	18.9032	6.61815	6.12662	6.40754	6.59186e-96	-1.54627	down
LOC_Os06g17070	8923	9851	11310	3042	1407	2069	97.9187	98.7655	101.309	24.434	21.8608	27.4702	7.05243e-196	-1.93173	down
LOC_Os06g45500	3243	3426	3872	1174	712	859	20.1961	19.487	19.6812	5.34907	6.27434	6.47067	1.00364e-93	-1.63731	down
LOC_Os01g08060	41	63	72	0	0	0	0.69426	0.979821	0.99756	0	0	0	1.1168e-13	-4.55789	down
LOC_Os05g50560	671	790	758	346	208	267	5.56699	5.98627	5.13109	2.0991	2.4353	2.67392	1.32262e-15	-1.12543	down
LOC_Os02g55970	2293	2468	2929	1407	708	950	17.0728	16.7974	17.8148	7.6723	7.43706	8.56148	1.02791e-40	-1.04503	down
LOC_Os09g04504	3043	3360	3931	1286	642	762	22.1163	22.3101	23.3205	6.84082	6.60552	6.69747	2.17269e-128	-1.6666	down
LOC_Os05g50090	2322	2506	2958	1517	581	924	43.8829	43.2575	45.6153	20.9789	15.53	21.127	1.61168e-29	-1.11554	down
LOC_Os02g55160	838	847	1001	213	107	78	14.7183	13.5975	14.3464	2.73319	2.64316	1.64703	1.16318e-51	-2.47162	down
LOC_Os03g28330	2754	2824	3467	1025	602	765	19.9468	18.7118	20.406	5.52164	6.18064	6.71518	5.38418e-78	-1.61336	down
LOC_Os03g64080	3113	3041	3520	1270	663	716	10.9163	9.74133	10.0718	3.25841	3.29104	3.03627	7.59913e-94	-1.59742	down
LOC_Os05g43280	9778	10356	12179	5390	3244	3417	50.6022	48.96	51.4415	20.4129	23.7631	21.3962	4.48159e-86	-1.12643	down
LOC_Os01g58444	1532	1937	2101	856	481	543	14.0251	16.2007	15.6951	5.73313	6.22442	6.0126	3.17248e-43	-1.27281	down
LOC_Os09g38320	1845	1977	2510	1148	584	682	20.5315	20.0978	22.7987	9.34522	9.19539	9.1807	2.2323e-39	-1.11182	down
LOC_Os04g46894	1943	2096	2463	249	217	249	6.36557	6.27385	6.58496	0.596423	1.00659	0.983883	7.19109e-92	-2.80628	down
LOC_Os01g34010	1572	1565	1777	604	229	364	14.6937	13.3634	13.5641	4.12978	3.0247	4.11685	2.19426e-53	-1.7838	down
LOC_Os10g35710	4195	4381	4835	2355	1142	1194	37.9693	36.1829	35.6729	15.5864	14.5965	13.0596	1.16453e-68	-1.25996	down
LOC_Os10g33930	4124	4231	4863	2556	1101	1568	39.2766	36.8054	37.7998	17.8139	14.836	18.0674	2.94909e-48	-1.08341	down
LOC_Os04g54800	3671	3646	4327	1467	764	844	59.5399	54.2169	57.3742	17.7329	17.8325	16.6937	5.1406e-120	-1.64756	down
LOC_Os10g35436	454	496	556	200	130	131	2.08185	2.08053	2.0827	0.67027	0.841863	0.727408	1.81213e-17	-1.38951	down
LOC_Os11g07100	717	824	881	506	192	250	4.39379	4.6185	4.40496	2.27503	1.5734	1.85899	6.32353e-16	-1.11187	down
LOC_Os03g10800	1509	1566	1908	582	365	446	9.38039	8.98738	9.92919	2.8158	3.24132	3.398	1.9491e-46	-1.52325	down
LOC_Os12g42040	99	111	130	15	26	31	0.965958	0.988648	1.03437	0.103387	0.360682	0.365258	2.6987e-05	-1.65021	down
LOC_Os12g42870	293	352	326	198	100	92	3.63475	4.02972	3.31585	1.73872	1.76686	1.33563	1.78905e-07	-1.04166	down
LOC_Os09g32580	176	199	217	112	67	54	1.88248	1.94098	1.89086	0.875532	1.01466	0.69623	2.65025e-05	-1.03389	down
LOC_Os12g35480	802	907	1047	356	189	315	8.66211	8.95336	9.23554	2.81424	2.88119	4.11289	6.03606e-21	-1.36274	down
LOC_Os04g54870	2536	2811	2893	1342	794	954	19.7723	19.7692	18.063	9.827	9.85539	10.0537	3.4674e-42	-1.11839	down
LOC_Os03g57200	11389	14072	14225	4131	2376	2731	224.362	253.262	228.724	59.5593	66.2568	65.1006	1.64259e-217	-1.80907	down
LOC_Os01g16370	47	73	63	16	21	12	0.292524	0.4171	0.323167	0.073949	0.181569	0.090287	0.00312823	-1.33877	down
LOC_Os02g51610	7997	8430	9850	4745	2611	2953	99.0319	95.15	99.2656	43.1665	46.0004	43.4573	1.87733e-102	-1.06697	down
LOC_Os10g24050	797	1007	1093	214	151	154	14.0351	16.1936	15.7106	2.75808	3.75668	3.26465	2.87657e-51	-2.14344	down
LOC_Os10g20240	2744	2926	3363	1553	761	808	26.4182	25.7334	26.4228	10.9423	10.3628	9.41069	1.48665e-62	-1.27027	down
LOC_Os03g12550	3596	4067	4477	2022	1147	1412	19.0676	20.8029	19.9997	8.87763	9.82174	10.9888	1.60831e-60	-1.11192	down
LOC_Os12g34870	380	447	551	179	114	172	5.18531	5.57919	6.13195	1.77906	2.19118	2.83188	1.46602e-10	-1.21642	down
LOC_Os03g06510	1148	1110	1317	506	336	249	3.01142	2.65853	2.81958	0.971434	1.24604	0.789419	7.09795e-24	-1.40884	down
LOC_Os05g45350	1999	2198	2458	1027	716	678	29.6989	30.2517	29.3807	11.2619	14.5011	12.4335	5.01744e-30	-1.14115	down
LOC_Os02g36590	1653	2061	2026	842	515	448	12.7735	14.5841	12.7642	4.6056	5.72819	4.05889	2.3432e-37	-1.37616	down
LOC_Os05g25840	20400	21631	25265	10304	5072	6337	176.543	170.85	178.591	65.4582	62.4194	66.5354	2.69264e-240	-1.36202	down
LOC_Os03g03350	2445	2948	3159	1740	749	777	38.7586	42.6848	40.8643	20.1811	16.79	14.8958	8.65332e-33	-1.14823	down
LOC_Os11g28730	44	61	52	0	0	0	0.181272	0.229148	0.174396	0	0	0	1.02796e-12	-4.41713	down
LOC_Os02g34860	495	556	633	269	176	168	6.1467	6.30002	6.41878	2.4445	3.09261	2.51528	8.88051e-14	-1.14373	down
LOC_Os08g10430	330	378	458	147	83	95	2.2872	2.39779	2.59373	0.744766	0.81499	0.791777	1.30379e-16	-1.52475	down
LOC_Os03g49720	249	227	318	155	50	66	5.07489	4.22696	5.30769	2.32083	1.44169	1.62105	5.98498e-08	-1.29909	down
LOC_Os07g20135	66	68	86	17	16	29	1.2346	1.15818	1.30558	0.223997	0.412758	0.645402	0.00209927	-1.30186	down
LOC_Os01g02400	70	110	100	29	26	45	0.660837	0.697589	0.572132	0.198557	0.229112	0.514295	0.00821287	-1.01841	down
LOC_Os08g01390	15844	16923	19652	3203	1667	1992	62.4045	60.8932	63.1766	9.23212	9.29138	9.49105	0	-2.6552	down
LOC_Os06g09020	528	626	716	167	66	85	6.40318	6.93173	7.09045	1.47789	1.13039	1.24513	4.014e-42	-2.27199	down
LOC_Os07g14150	94238	98865	111352	44880	22269	27011	1827.63	1751.78	1686.06	743.005	704.905	734.771	0	-1.42677	down
LOC_Os01g71624	186	215	249	57	30	11	2.96174	2.76871	2.73107	0.757682	1.15975	0.248826	8.04342e-14	-2.35218	down
LOC_Os06g45890	191	267	319	103	46	97	2.75252	3.51529	3.74797	1.07934	0.925617	1.68295	2.48281e-07	-1.30883	down
LOC_Os02g54760	1179	1227	1428	703	385	388	8.57882	8.15899	8.4824	3.74407	3.95845	3.41183	1.7569e-26	-1.09781	down
LOC_Os08g16120	327	356	421	116	49	116	2.20402	2.1952	2.32367	0.569953	0.458102	0.942227	1.08183e-12	-1.63325	down
LOC_Os11g02440	1417	1583	1714	390	395	170	47.4959	48.4854	46.891	9.56679	18.7223	6.89644	8.64113e-06	-1.76645	down
LOC_Os01g45460	141	159	198	66	30	53	2.02164	2.0877	2.32371	0.68481	0.59621	0.912706	6.32833e-07	-1.3927	down
LOC_Os06g37340	472	574	592	275	179	179	2.98899	3.31909	3.06071	1.27244	1.60408	1.37171	7.50796e-12	-1.05788	down
LOC_Os02g47510	127	160	180	51	54	50	1.2649	1.45168	1.4568	0.368224	0.755519	0.592267	0.000136191	-1.15757	down
LOC_Os10g04090	1169	1309	1526	495	258	279	6.58206	6.73293	7.01501	2.03738	2.05536	1.89865	3.2313e-57	-1.67322	down
LOC_Os10g33080	254	232	253	48	71	100	1.32738	1.10435	1.07771	0.183395	0.523275	0.630828	8.84941e-05	-1.25876	down
LOC_Os06g09688	549	532	560	378	69	199	18.3852	16.2718	15.3023	9.27014	3.26735	8.05281	0.00804254	-1.08562	down
LOC_Os04g56840	74	101	84	42	15	30	1.04422	1.3132	0.975656	0.430447	0.290621	0.503584	0.000996005	-1.22215	down
LOC_Os05g36260	788	778	926	478	222	247	12.1767	10.9749	11.6765	5.40755	4.84008	4.60215	5.19442e-19	-1.1342	down
LOC_Os02g55320	5625	5701	7039	3899	1630	2026	37.2947	34.5339	38.0948	18.9186	15.2955	16.248	1.1529e-45	-1.03924	down
LOC_Os04g51500	3197	3478	3941	2021	1071	1189	34.9388	34.7274	35.1522	16.1654	16.5651	15.717	1.07206e-59	-1.0342	down
LOC_Os11g04104	6415	6851	7979	2341	1278	1439	62.2647	60.6696	63.2248	16.719	17.296	16.8385	1.54905e-235	-1.78803	down
LOC_Os10g28110	107	100	100	12	10	0	8.63249	7.35396	6.5864	0.681684	1.08812	0	1.92671e-11	-3.06682	down
LOC_Os03g07140	64038	73548	81315	34355	25490	22251	452.682	474.966	469.153	177.744	255.092	190.318	4.68929e-10	-1.06931	down
LOC_Os07g38030	53	47	63	27	17	8	0.687421	0.552339	0.661534	0.250645	0.312658	0.119139	0.00774931	-1.217	down
LOC_Os01g44110	1254	1097	1459	638	359	468	10.4918	8.38236	9.9645	3.90631	4.24307	4.73586	1.60158e-19	-1.07968	down
LOC_Os05g47660	312	294	370	216	81	61	5.82021	5.01164	5.64775	2.9439	2.13019	1.38018	5.46287e-07	-1.21468	down
LOC_Os04g46940	1525	1677	1836	897	520	594	10.0543	10.0978	9.87914	4.32845	4.85342	4.73762	8.96986e-31	-1.03248	down
LOC_Os03g13300	251	292	263	111	70	72	2.54088	2.70916	2.17409	0.825208	1.00496	0.877335	1.04226e-09	-1.34726	down
LOC_Os01g20720	92	70	96	37	22	6	0.613194	0.427142	0.52717	0.181705	0.208218	0.04789	0.00027084	-1.56589	down
LOC_Os03g30300	1482	1694	1841	610	292	411	10.0676	10.3169	10.5142	3.29407	4.80583	6.38518	1.52983e-63	-1.65267	down
LOC_Os05g31056	1313	1500	1732	473	304	299	11.5188	12.017	12.3973	3.03376	3.76816	3.17042	7.5519e-60	-1.76829	down
LOC_Os08g27840	1569	1770	2164	1052	579	517	9.59368	9.8478	10.7934	4.65853	4.08641	3.78433	4.51056e-25	-1.07711	down
LOC_Os03g27250	1930	1997	2267	1236	509	687	12.7763	12.0744	12.2497	5.98489	4.76189	5.50234	1.19256e-32	-1.10124	down
LOC_Os03g43684	4992	5438	6146	2395	1386	1457	20.9136	20.8143	21.0159	7.34155	8.21669	7.38215	1.01677e-111	-1.37411	down
LOC_Os06g06400	237	258	372	143	82	114	1.03717	1.0311	1.32716	0.456222	0.50471	0.603995	2.38908e-06	-1.01836	down
LOC_Os04g09540	98	139	122	8	5	4	1.98018	2.55763	2.01976	0.114828	0.12216	0.086407	5.41639e-18	-3.64561	down
LOC_Os01g70490	190	267	238	51	7	50	1.50173	1.93078	1.53716	0.290953	0.069796	0.475211	4.11352e-11	-2.27991	down
LOC_Os12g40419	1323	1908	1968	748	412	521	11.475	15.1225	13.9309	4.71066	5.03147	5.43461	7.72421e-33	-1.32435	down
LOC_Os11g47870	2846	2798	3375	1223	635	838	25.0873	22.5316	24.2806	7.88907	7.92049	8.93117	1.98422e-73	-1.45791	down
LOC_Os07g41200	2199	2211	2791	879	452	579	14.5838	13.392	15.1078	4.26677	4.23676	4.64277	3.45593e-79	-1.62901	down
LOC_Os11g47930	261	313	281	55	32	30	10.7139	11.7249	9.4006	1.64965	1.8585	1.44949	1.77269e-24	-2.50925	down
LOC_Os05g33590	172	225	280	143	37	80	2.06278	2.46093	2.74297	1.25162	0.628513	1.15223	3.10066e-05	-1.11572	down
LOC_Os08g31630	95	84	94	34	28	27	0.760633	0.578191	0.611835	0.182707	0.304497	0.240556	0.00079236	-1.20423	down
LOC_Os06g47920	186	202	233	49	11	55	1.95193	1.9384	1.99803	0.374977	0.158863	0.694166	1.05699e-09	-2.02766	down
LOC_Os01g35160	1442	1916	1973	688	320	507	8.89419	10.7313	9.88768	3.06909	2.75903	3.74113	5.45989e-41	-1.52462	down
LOC_Os01g28910	106	140	142	0	3	0	1.85634	2.24279	2.02871	0	0.071993	0	5.09731e-23	-5.08049	down
LOC_Os02g10794	225	232	281	32	12	23	3.73794	3.51611	3.80837	0.386371	0.268005	0.44793	2.10804e-27	-3.04976	down
LOC_Os11g38360	322	301	286	98	53	63	2.73493	2.33583	1.98496	0.607997	0.636791	0.645756	2.56001e-15	-1.77099	down
LOC_Os07g41340	412	432	519	0	16	7	15.253	14.5951	15.6872	0	0.797517	0.284012	0.000936526	-2.30305	down
LOC_Os09g04960	1595	1834	2051	801	406	612	8.46478	8.89109	8.88153	3.10962	3.04968	3.92924	8.59998e-37	-1.2963	down
LOC_Os03g17240	4729	5209	6234	2274	1216	1445	37.518	37.7559	40.3696	13.2055	13.6528	13.8669	4.08659e-127	-1.42727	down
LOC_Os01g65940	133	148	149	49	40	38	1.55518	1.57112	1.40763	0.432313	0.650122	0.534547	4.53477e-06	-1.36643	down
LOC_Os04g39290	115	97	134	72	14	33	3.6194	2.80697	3.45324	1.66241	0.616579	1.23312	0.000387331	-1.27012	down
LOC_Os06g05140	75	98	81	41	37	13	0.70694	0.847742	0.624244	0.279899	0.492501	0.144972	0.00939815	-1.06034	down
LOC_Os02g47210	90	96	95	58	26	22	0.895734	0.86699	0.771445	0.417835	0.35804	0.254577	0.00168065	-1.09945	down
LOC_Os07g45070	3101	3272	3723	294	199	126	14.0225	13.5152	13.7385	0.973093	1.27256	0.687167	1.21523e-55	-3.62505	down
LOC_Os10g25140	603	666	714	272	178	168	7.5388	7.60382	7.28972	2.48472	3.14764	2.53238	9.51107e-21	-1.37083	down
LOC_Os04g42980	4591	5099	5529	2374	1239	1442	34.7123	35.2188	34.1192	13.1358	13.2553	13.1921	7.99649e-120	-1.31499	down
LOC_Os05g33600	269	232	242	94	70	91	3.05072	2.40713	2.24559	0.780326	1.12339	1.24537	1.734e-06	-1.18394	down
LOC_Os12g06660	809	837	1019	199	111	99	11.0729	10.4715	11.3919	1.98951	2.13915	1.63674	5.03338e-62	-2.40394	down
LOC_Os07g35750	81	78	87	21	11	13	0.434432	0.383865	0.383903	0.08208	0.084527	0.08165	5.78165e-07	-1.97979	down
LOC_Os03g05470	1540	1589	1793	817	405	581	19.121	18.0266	18.175	7.42779	7.10689	8.71928	4.72646e-32	-1.16653	down
LOC_Os11g01460	88	93	159	11	43	27	1.11768	1.0823	1.65481	0.098762	0.764131	0.413661	0.00288934	-1.35213	down
LOC_Os06g37300	2181	2353	2707	982	381	714	25.586	25.3555	26.0343	8.49934	6.37428	10.2166	2.15995e-39	-1.53224	down
LOC_Os03g12064	5257	5742	6628	2302	1278	1338	60.8298	62.2871	63.1894	23.9206	25.7002	22.6744	3.42962e-150	-1.5595	down
LOC_Os09g33790	3760	4054	4792	2084	1138	1553	78.5245	77.3586	81.6946	31.8508	33.6515	39.2486	3.40795e-48	-1.10356	down
LOC_Os11g10180	103	71	132	22	34	40	0.775346	0.492128	0.814717	0.120554	0.363106	0.360401	0.00521107	-1.13081	down
LOC_Os05g11260	6061	6853	7267	3448	1399	2142	65.6535	67.8226	64.2526	27.3357	21.4489	28.0653	3.2998e-61	-1.2791	down
LOC_Os10g37240	28004	31267	36017	17625	8779	10614	266.997	270.728	267.303	131.133	128.412	133.479	5.05699e-198	-1.09302	down
LOC_Os09g07130	623	734	756	31	12	16	8.84047	9.51707	8.75891	0.320087	0.227084	0.26757	4.1569e-96	-4.75175	down
LOC_Os02g12670	169	155	158	71	31	55	1.23803	1.03282	0.940282	0.377808	0.314474	0.479964	5.38741e-06	-1.29631	down
LOC_Os08g10580	811	774	924	144	102	119	8.93022	7.78808	8.30416	1.15737	1.57904	1.58132	4.52656e-54	-2.43801	down
LOC_Os08g06100	1764	2238	2235	924	587	548	25.3537	29.3944	26.2305	9.71866	11.942	9.52635	1.25917e-37	-1.29624	down
LOC_Os03g50325	831	714	844	222	98	194	6.63225	5.20104	5.4961	1.29217	1.10069	1.86551	1.31197e-27	-1.90971	down
LOC_Os11g30210	79	123	131	41	38	26	0.60456	0.864787	0.82433	0.230514	0.416288	0.234283	0.000420792	-1.22831	down
LOC_Os02g08018	1315	1486	1611	178	136	137	29.3477	30.2991	29.3338	2.89928	4.28208	3.67353	5.40104e-112	-2.94944	down
LOC_Os06g15410	173	257	228	36	37	26	4.17772	5.67122	4.48887	0.621555	1.25281	0.738475	1.02029e-14	-2.27138	down
LOC_Os03g07220	440	463	540	55	47	81	2.39098	2.297	2.39621	0.217113	0.359235	0.532868	6.37532e-27	-2.54046	down
LOC_Os08g24400	925	995	1073	552	350	294	10.4283	10.2501	9.87479	4.55446	5.5842	4.00296	1.24401e-15	-1.02814	down
LOC_Os03g61100	54	45	101	15	11	14	0.967635	0.741854	1.48888	0.198731	0.263999	0.302724	0.000123972	-1.73403	down
LOC_Os01g51140	163	175	158	49	38	19	1.54906	1.54165	1.23817	0.349087	0.50497	0.215905	7.00792e-09	-1.82985	down
LOC_Os09g32040	2464	2762	3082	1173	570	772	20.1782	20.6665	20.6003	7.02991	6.60294	7.64622	1.45983e-78	-1.4466	down
LOC_Os04g38680	904	1023	1209	607	300	363	10.6861	11.0463	11.6641	5.25082	5.01481	5.18313	2.49737e-21	-1.02592	down
LOC_Os12g09570	2526	2583	3194	1665	815	917	18.8868	17.6438	19.4895	9.10795	8.6276	8.29342	5.27196e-41	-1.02305	down
LOC_Os07g22850	60525	66954	71588	34645	21272	21847	885.526	894.896	854.85	370.992	440.593	386.748	4.80137e-88	-1.05843	down
LOC_Os05g10900	149	181	159	25	29	23	1.49927	1.66762	1.30852	0.179137	0.413861	0.272683	2.50706e-11	-2.17368	down
LOC_Os11g37060	226	220	196	109	41	79	3.60917	3.20477	2.55662	1.2666	0.91113	1.51559	3.96623e-06	-1.19988	down
LOC_Os05g39720	539	775	854	187	84	93	5.17009	6.79376	6.69145	1.31091	1.13389	1.0756	5.13735e-42	-2.2765	down
LOC_Os02g39530	1640	1815	1901	1034	480	653	28.0862	28.397	26.5592	12.9414	11.6365	13.5485	7.54013e-31	-1.03874	down
LOC_Os08g34550	137	104	159	26	31	53	1.27107	0.876838	1.2054	0.173363	0.403173	0.59437	0.000309978	-1.34582	down
LOC_Os07g28260	3781	4182	4730	1083	483	574	34.7642	35.9446	35.7415	7.31492	6.50798	6.43694	5.46215e-216	-2.30798	down
LOC_Os04g57560	2402	2731	2945	940	469	591	24.5224	25.4641	24.5345	7.02329	6.77489	7.29548	2.49769e-112	-1.73688	down
LOC_Os09g26880	47774	51116	58186	27415	13748	16714	477.905	467.337	475.078	201.975	168.615	203.117	7.42776e-259	-1.17052	down
LOC_Os03g55250	524	694	829	157	91	91	9.52486	11.5241	12.2992	2.08716	2.32214	1.98326	2.3401e-42	-2.26708	down
LOC_Os07g36544	578	651	779	315	225	160	4.26834	4.39541	4.69791	1.69792	2.34812	1.4188	1.0245e-12	-1.19597	down
LOC_Os11g12530	3278	4079	4608	2140	862	1201	19.2784	21.9186	22.1184	9.20975	7.17774	8.54766	4.4092e-49	-1.25744	down
LOC_Os05g48680	736	903	820	405	213	286	28.1709	31.562	25.6285	11.3254	11.5035	13.243	1.10523e-17	-1.15362	down
LOC_Os07g04180	477	601	663	325	189	155	4.68207	5.37695	5.31434	2.34266	2.61903	1.85279	1.63346e-11	-1.08606	down
LOC_Os07g49114	3493	3882	4315	2147	1041	1282	86.9414	88.2617	87.6586	39.1101	36.6807	38.592	3.04572e-73	-1.1188	down
LOC_Os12g29350	1302	1672	1759	1004	483	423	4.73974	5.55876	5.22577	2.67306	2.48777	1.86275	5.21317e-18	-1.05372	down
LOC_Os02g08014	226	261	281	20	21	16	16.5939	17.5116	16.8518	1.03603	2.1189	1.37335	4.29045e-29	-3.25614	down
LOC_Os01g12420	902	946	1052	459	268	330	7.40711	7.09971	7.04884	2.75753	3.10682	3.27139	1.83809e-22	-1.15584	down
LOC_Os05g06340	2501	2646	3019	1052	454	660	80.5127	77.8148	79.3286	24.7896	20.6864	25.7113	2.17416e-82	-1.65052	down
LOC_Os07g13634	1120	1354	1654	387	322	316	13.2303	14.6187	15.9546	3.34675	5.37956	4.5062	1.3803e-30	-1.64218	down
LOC_Os05g37410	4567	5001	5924	2764	1290	1647	18.1576	18.1634	19.222	8.04356	7.26049	7.92202	3.14008e-83	-1.17598	down
LOC_Os09g25250	121	136	109	50	45	31	0.886958	0.913148	0.656271	0.264967	0.466921	0.271015	0.000544065	-1.14556	down
LOC_Os02g07200	2749	2923	3211	1744	851	1062	25.6131	24.8832	24.4765	11.8874	11.2134	11.9582	4.21155e-48	-1.01268	down
LOC_Os10g17580	80	111	121	63	22	22	1.27652	1.61899	1.57391	0.737146	0.483751	0.411129	0.000388146	-1.24035	down
LOC_Os07g42834	94	83	131	54	17	30	1.03143	0.837621	1.1773	0.437401	0.257244	0.394789	0.000265531	-1.28067	down
LOC_Os03g25690	99	149	124	70	16	40	3.05176	4.22496	3.12475	1.59041	0.702305	1.48972	0.000223265	-1.26917	down
LOC_Os05g19030	478	475	609	287	130	164	5.80512	5.30781	6.15122	2.54788	2.22654	2.42948	1.60101e-13	-1.15195	down
LOC_Os08g36910	7090	7478	8666	3198	1443	1732	58.3368	56.157	58.1706	19.2861	16.7556	17.2495	1.79464e-161	-1.61186	down
LOC_Os12g32230	1203	1306	1423	740	367	383	14.6386	14.5135	14.1279	6.58629	6.31106	5.63551	2.53942e-28	-1.13524	down
LOC_Os07g41564	438	487	570	98	60	95	3.23599	3.28982	3.44087	0.5283	0.618544	0.849788	6.79303e-30	-2.2031	down
LOC_Os04g43650	29862	31544	36198	12838	6582	7526	429.155	414.096	424.567	135.011	133.875	130.354	0	-1.58651	down
LOC_Os09g14550	1366	1783	1846	803	440	513	27.8742	33.2536	30.7522	11.9928	12.7026	12.6677	7.27682e-36	-1.21656	down
LOC_Os07g48630	13672	14962	17655	7129	3713	4430	118.826	118.814	125.234	45.3819	45.4869	46.4301	2.48337e-211	-1.32079	down
LOC_Os10g42820	10296	11192	13038	4073	1964	2467	81.4018	81.1166	85.7199	23.4015	21.8206	24.0792	1.34749e-291	-1.75208	down
LOC_Os03g58910	8010	8395	10079	1552	927	1036	21.8134	20.8866	22.4031	3.09329	3.57332	3.41153	0	-2.61485	down
LOC_Os04g25400	8948	9672	11041	5318	2954	3256	100.839	99.5683	101.55	43.8633	47.1231	44.3866	2.64291e-112	-1.0804	down
LOC_Os08g21561	828	1064	1149	265	136	165	9.88805	11.6186	11.2103	2.31547	2.29799	2.38518	2.293e-60	-2.12698	down
LOC_Os09g39760	1085	1332	1125	609	238	308	9.94011	11.1454	8.41451	4.08002	3.07632	3.40631	2.06976e-24	-1.37832	down
LOC_Os03g12860	169	159	290	41	20	24	3.32836	2.86709	4.67857	0.583343	0.539404	0.559199	4.61364e-16	-2.44302	down
LOC_Os03g17180	9538	9982	11845	4048	2089	2436	40.1848	38.4199	40.7317	12.4809	12.4599	12.4168	6.29117e-242	-1.59641	down
LOC_Os09g20030	573	601	679	277	165	124	4.6015	4.41013	4.45131	1.62783	1.8669	1.20083	1.02281e-17	-1.41817	down
LOC_Os02g48460	260	250	351	128	107	95	3.72487	3.27678	4.10232	1.34356	2.17256	1.642	7.01062e-06	-1.01628	down
LOC_Os01g32770	2519	3333	3434	744	424	409	36.3619	43.9545	40.4584	7.86034	8.64829	7.12758	2.53398e-130	-2.26531	down
LOC_Os03g30260	132	177	171	40	35	59	1.03629	1.26506	1.09052	0.229374	0.379957	0.558404	1.44173e-05	-1.39011	down
LOC_Os06g48050	5804	6802	8136	3048	1521	1658	53.1431	54.9659	58.8151	19.7709	19.1239	18.2171	9.76226e-118	-1.46401	down
LOC_Os12g24650	791	831	986	351	214	235	9.15828	8.79376	9.32544	2.97343	3.50068	3.29236	2.09347e-28	-1.39853	down
LOC_Os09g26570	237	303	329	117	106	67	4.33205	5.06397	4.90599	1.56252	2.73808	1.48132	7.69039e-07	-1.20357	down
LOC_Os11g02710	201	183	190	53	36	37	2.32349	1.9364	1.7973	0.442435	0.5888	0.507458	3.45775e-11	-1.81673	down
LOC_Os04g55420	344	302	306	184	68	94	2.18419	1.75111	1.58292	0.852482	0.611414	0.720506	2.27903e-08	-1.21258	down
LOC_Os11g37050	2253	2315	2748	1028	557	602	9.79063	9.188	9.74662	3.26918	3.42409	3.16121	6.635e-74	-1.46165	down
LOC_Os11g39190	273	227	340	161	86	92	1.6972	1.26943	1.72197	0.730577	0.738901	0.675031	2.46892e-06	-1.00915	down
LOC_Os06g36270	1056	1070	1232	586	288	435	5.21896	4.82727	5.00183	2.12653	1.99349	2.61271	1.17225e-19	-1.07271	down
LOC_Os05g33310	1994	2141	2442	904	484	522	39.1012	38.3522	39.0852	12.9665	13.4209	12.378	1.02854e-74	-1.50489	down
LOC_Os09g39320	1381	1550	1601	382	250	209	8.04507	8.24582	7.60838	1.62458	2.05432	1.46946	9.58111e-70	-2.12482	down
LOC_Os10g34360	133234	144458	156260	30843	24198	21193	1778.82	1761.95	1702.75	301.386	457.375	342.356	3.03458e-30	-2.13173	down
LOC_Os10g22570	72	47	62	0	0	0	0.330222	0.196114	0.231703	0	0	0	4.7941e-14	-4.61227	down
LOC_Os08g34860	299	446	446	149	182	106	3.04302	4.15643	3.70757	1.1109	2.6216	1.30012	8.30439e-05	-1.01293	down
LOC_Os03g08900	402	441	555	191	117	110	4.59752	4.61331	5.18376	1.5954	1.88782	1.5207	1.29494e-16	-1.42625	down
LOC_Os11g10770	105	133	128	50	20	18	1.43327	1.65905	1.4351	0.498686	0.385584	0.283387	3.04646e-07	-1.71616	down
LOC_Os05g41290	202	225	244	105	44	70	1.16355	1.18201	1.14864	0.442253	0.357733	0.487569	2.56613e-08	-1.3139	down
LOC_Os09g27010	155	194	227	29	14	10	1.89173	2.16667	2.26281	0.25477	0.242233	0.136935	4.02266e-21	-2.99658	down
LOC_Os02g37834	883	901	1097	495	254	327	9.0742	8.19094	8.74473	3.59013	3.60964	4.58894	1.25172e-22	-1.13481	down
LOC_Os01g61120	1042	924	1178	642	283	377	8.64144	7.00368	7.97733	3.89533	3.32479	3.78308	1.3114e-16	-1.01214	down
LOC_Os10g33040	4597	4659	5457	1601	893	1061	19.7666	18.3026	19.1527	5.03837	5.43105	5.51928	2.57549e-155	-1.7612	down
LOC_Os09g26660	872	877	1035	370	173	196	5.2805	4.85605	5.11733	1.63727	1.47908	1.4354	1.08306e-38	-1.64358	down
LOC_Os03g13250	780	858	993	396	300	259	7.95134	7.98351	8.25877	2.94938	4.32373	3.1851	3.62569e-15	-1.12871	down
LOC_Os03g53010	191	242	339	69	19	49	5.25345	6.08519	7.61405	1.38992	0.722254	1.6337	1.66299e-14	-2.13969	down
LOC_Os12g08270	76	52	69	26	21	15	1.52055	0.944756	1.12549	0.372609	0.577499	0.360973	0.00357144	-1.22738	down
LOC_Os11g31705	1281	1411	1586	208	148	140	15.2195	15.3187	15.3861	1.80324	2.4764	2.00889	7.8089e-109	-2.78174	down
LOC_Os06g11780	74	117	98	62	10	17	1.65172	2.40468	1.78521	1.01314	0.296812	0.451939	0.000502753	-1.42587	down
LOC_Os07g07470	16200	17243	19045	8458	4243	4749	243.712	236.972	233.84	93.1283	90.3518	86.432	7.76733e-195	-1.32499	down
LOC_Os02g10840	1443	1319	1577	830	402	491	10.6765	8.91902	9.53052	4.49675	4.20761	4.38708	6.60517e-25	-1.06663	down
LOC_Os02g10900	1237	1200	1620	591	266	410	8.63993	7.65919	9.23919	3.02345	2.62713	3.45933	2.10734e-31	-1.39611	down
LOC_Os11g43760	814	876	1027	247	85	182	9.24014	9.07517	9.51364	2.04781	1.35776	2.48656	1.13732e-38	-2.11625	down
LOC_Os05g05800	2584	2594	3440	1192	667	777	29.0507	26.6415	31.5754	9.80821	10.6158	10.5667	1.5091e-63	-1.41404	down
LOC_Os05g33610	14162	15654	18304	8091	3989	4628	79.2331	80.1701	83.6633	32.7972	31.2846	30.9825	4.16901e-184	-1.25852	down
LOC_Os10g24100	228	221	261	23	24	14	5.86139	5.17993	5.46727	0.426303	0.862928	0.426633	1.75027e-24	-3.05151	down
LOC_Os12g04910	52	103	76	0	0	4	0.276637	0.504682	0.329632	0	0	0.020405	2.00819e-13	-4.07062	down
LOC_Os09g36260	70	61	98	18	9	11	3.40707	2.69263	3.87364	0.612866	0.578009	0.611098	8.49198e-07	-2.06826	down
LOC_Os04g40770	154	178	238	89	62	32	1.58855	1.67688	2.01085	0.673369	0.898059	0.394901	1.13188e-05	-1.28083	down
LOC_Os12g35940	2299	2729	2851	609	338	305	11.7383	12.7292	11.8843	2.27352	2.43736	1.88025	3.60611e-135	-2.37146	down
LOC_Os01g42410	8536	9099	10566	2451	1395	1586	40.3666	39.3063	40.7794	8.48317	9.33777	9.07517	0	-2.08645	down
LOC_Os03g12840	1427	1613	1867	792	350	445	15.6641	16.1624	16.7601	6.7612	5.73634	6.12757	7.33166e-46	-1.36491	down
LOC_Os11g28360	357	393	444	55	61	40	3.90013	3.913	3.95844	0.435222	0.935363	0.528262	1.85322e-25	-2.50152	down
LOC_Os08g04010	50	65	72	32	14	21	1.75834	2.07155	2.05995	0.805915	0.65508	0.856218	0.00728841	-1.09723	down
LOC_Os12g05440	369	460	532	155	119	68	5.25736	5.9924	6.19317	1.60891	2.38639	1.17184	3.6274e-14	-1.63802	down
LOC_Os12g38770	280	351	415	194	66	67	3.30263	3.78717	4.00245	1.67379	1.09461	0.957374	2.36472e-10	-1.43019	down
LOC_Os07g38070	498	574	619	299	151	164	4.20006	4.42503	4.26682	1.847	1.7961	1.66622	7.75571e-16	-1.18192	down
LOC_Os10g07400	158	161	180	99	20	62	0.781446	0.727087	0.727673	0.35977	0.140303	0.369364	0.000148867	-1.19575	down
LOC_Os01g33460	66	67	78	0	2	0	0.314286	0.290917	0.30478	0	0.011053	0	1.53873e-14	-4.37242	down
LOC_Os11g25560	473	333	484	94	103	94	4.61557	2.97372	3.86138	0.6667	1.4181	1.10813	1.79519e-12	-1.72259	down
LOC_Os05g39930	3294	4764	4612	2431	1087	1182	27.3071	36.0747	31.2022	14.7462	12.7534	11.8557	2.18943e-35	-1.17844	down
LOC_Os05g03500	332	610	537	248	111	137	6.62192	11.1375	8.75218	3.62301	3.12906	3.31115	6.0597e-11	-1.28605	down
LOC_Os07g24000	122	116	110	19	0	14	2.13237	1.83942	1.56446	0.240935	0	0.283179	6.68383e-11	-2.8415	down
LOC_Os12g02570	495	645	618	254	137	167	4.31572	5.15867	4.3909	1.61587	1.67785	1.75484	7.30089e-19	-1.35681	down
LOC_Os05g39310	1995	2168	2582	62	48	41	23.9461	23.7788	25.3009	0.539116	0.799332	0.588195	2.12304e-272	-5.12915	down
LOC_Os06g15760	2650	2960	3240	1824	814	983	28.6283	29.2203	28.5755	14.4228	12.4382	12.8457	2.17227e-43	-1.03597	down
LOC_Os05g37780	78	69	96	0	0	2	1.83118	1.49295	1.85869	0	0	0.057353	2.53427e-16	-4.59057	down
LOC_Os07g17230	900	908	979	84	110	82	4.81957	4.44231	4.27929	0.328141	0.82759	0.530121	2.74428e-14	-2.71376	down
LOC_Os03g22420	21015	22212	25954	13075	6531	7869	111.455	107.616	112.35	50.7402	49.0135	50.4811	6.27727e-165	-1.06266	down
LOC_Os10g31970	2420	2245	2680	1205	654	815	10.7423	9.10334	9.70852	3.91224	4.10504	4.37565	1.61366e-40	-1.17314	down
LOC_Os02g36880	1949	2191	2399	1202	641	765	28.8708	29.6741	28.9661	12.9745	13.1599	13.6499	9.23829e-42	-1.04425	down
LOC_Os06g05010	282	333	409	6	11	5	9.02447	9.8928	10.7522	0.115597	0.491577	0.177056	2.09498e-47	-4.84019	down
LOC_Os03g06950	4455	4736	5294	1773	992	1017	20.44	19.8533	19.8259	5.95439	6.43871	5.64155	8.37616e-140	-1.65713	down
LOC_Os05g05890	177	176	243	10	21	15	1.12255	1.02275	1.25798	0.045072	0.185897	0.110921	4.90861e-18	-3.04602	down
LOC_Os05g27340	425	444	507	230	130	192	11.1971	10.7052	10.9164	4.42603	4.85391	6.13069	4.62238e-09	-1.00319	down
LOC_Os07g09680	16142	17726	20587	10564	5026	5967	285.45	286.639	297.141	138.005	126.796	128.491	4.53198e-132	-1.07541	down
LOC_Os02g01490	3025	3276	3956	933	430	540	14.5264	14.3708	15.5051	3.27967	2.92248	3.13494	3.46158e-172	-2.15958	down
LOC_Os07g02100	240	352	338	175	87	67	2.66615	3.64014	3.07113	1.40677	1.40352	0.901402	7.41883e-08	-1.21494	down
LOC_Os09g24800	51	78	94	36	14	30	1.14173	1.6036	1.73321	0.580419	0.420795	0.805882	0.00652486	-1.08558	down
LOC_Os03g18130	100605	107512	122253	40630	21944	25948	827.945	808.345	821.725	244.397	255.597	258.424	0	-1.6176	down
LOC_Os07g10480	1183	1305	1609	752	422	407	20.2998	20.4521	22.5288	9.43876	10.2438	8.43558	9.32109e-25	-1.08698	down
LOC_Os06g45020	5064	5747	6312	2682	1516	1805	39.545	41.003	40.2322	15.3276	16.7565	17.0493	1.18595e-94	-1.22097	down
LOC_Os07g34750	828	970	1057	223	148	185	5.6081	5.99946	5.84031	1.10252	1.41347	1.51194	2.76312e-47	-2.02656	down
LOC_Os10g23310	66	93	107	68	17	18	0.866451	1.12372	1.15183	0.658997	0.307599	0.273272	0.00510288	-1.10153	down
LOC_Os03g05680	637	594	756	322	210	234	9.03009	7.69043	8.74913	3.34163	4.19803	4.01088	7.40925e-13	-1.05798	down
LOC_Os01g06560	191	269	327	74	25	54	2.46499	3.18683	3.43258	0.704505	0.443783	0.818417	1.64538e-14	-2.01401	down
LOC_Os07g25150	783	807	890	377	188	208	7.33776	6.90882	6.80099	2.58126	2.48767	2.34784	2.09568e-28	-1.40813	down
LOC_Os03g08700	2076	2259	2587	1292	694	639	11.4058	11.3383	11.6031	5.19518	5.39489	4.24596	1.10239e-34	-1.12739	down
LOC_Os01g69830	5941	6371	7520	3049	1236	1896	65.399	64.0616	67.5627	24.5619	19.2512	25.2528	7.16439e-75	-1.42736	down
LOC_Os11g31500	1042	1207	1426	364	183	293	4.52508	4.78842	5.05438	1.15649	1.12221	1.53849	1.1826e-45	-1.82038	down
LOC_Os09g16330	2796	3052	3383	593	370	388	14.8776	14.8336	14.7318	4.00062	3.67435	2.87098	2.60676e-186	-2.47113	down
LOC_Os11g34880	217	222	315	134	91	72	1.67259	1.56212	1.98848	0.758387	0.990118	0.672901	1.27453e-05	-1.0098	down
LOC_Os05g49260	3083	3269	3754	1049	442	590	43.0562	41.7078	42.7897	10.7158	8.73161	9.96685	4.06312e-138	-2.02291	down
LOC_Os02g20970	7319	8058	9426	2806	1335	1542	72.0648	72.4812	75.7424	20.2202	18.6025	18.3622	9.02027e-245	-1.86167	down
LOC_Os04g30610	51	54	59	16	7	15	0.721608	0.699769	0.686627	0.165102	0.140065	0.260999	0.000486657	-1.59728	down
LOC_Os03g62240	195	187	212	72	36	62	6.56884	5.76311	5.84033	1.77242	1.71736	2.51232	2.33775e-08	-1.46243	down
LOC_Os02g57700	497	575	686	421	154	139	3.52824	3.72952	3.97789	2.18803	1.54532	1.18749	1.27039e-08	-1.07659	down
LOC_Os01g37050	64	74	83	32	23	9	0.930689	0.990152	0.98761	0.33969	0.480122	0.155861	0.00126217	-1.35292	down
LOC_Os01g52740	131	183	223	111	30	23	2.64602	3.37577	3.68898	1.63838	0.837121	0.56069	1.35456e-05	-1.4571	down
LOC_Os07g38840	19650	23387	26351	9536	4748	5805	131.754	143.948	144.797	49.0461	47.498	49.0648	3.25552e-262	-1.51378	down
LOC_Os06g06080	12956	13591	15953	3102	1607	1904	128.485	122.28	128.707	21.4716	23.6412	24.5209	0	-2.4073	down
LOC_Os06g48950	663	690	870	204	203	152	3.74775	3.56603	4.01679	0.84374	1.62273	1.03875	1.92218e-17	-1.59934	down
LOC_Os01g05105	45	73	71	3	7	9	0.203582	0.301047	0.261127	0.008284	0.03921	0.048549	1.49379e-06	-2.41445	down
LOC_Os05g15150	377	449	493	102	65	41	1.64379	1.78809	1.75686	0.325954	0.399602	0.213996	2.62253e-28	-2.3273	down
LOC_Os07g34260	2197	2837	2972	1458	622	779	29.295	34.5568	32.3421	14.2273	11.7381	12.5664	5.97052e-43	-1.23151	down
LOC_Os07g10970	359	415	506	70	62	42	2.6079	2.75359	3.00197	0.368867	0.624492	0.36655	3.4409e-29	-2.48168	down
LOC_Os02g47800	1706	1872	2035	993	435	500	20.427	20.4763	19.884	8.70082	7.3678	7.23283	1.9986e-42	-1.29143	down
LOC_Os10g11354	212	237	315	123	72	78	2.50889	2.55957	3.03407	1.06019	1.19615	1.10895	1.35619e-07	-1.15778	down
LOC_Os12g01190	5464	5877	6875	3381	1617	1837	27.2144	26.7427	27.9522	12.3267	11.4029	11.0688	4.9292e-87	-1.1531	down
LOC_Os05g33390	3072	3340	3848	1746	978	1147	15.6707	15.5685	16.0237	6.52005	7.06472	7.07651	1.08978e-61	-1.11712	down
LOC_Os01g48180	2831	3085	3543	1598	1046	1141	12.0144	11.9632	12.2728	4.96228	6.28416	5.858	2.32691e-33	-1.00804	down
LOC_Os04g12970	210	176	225	37	34	25	2.47998	1.90214	2.17153	0.319539	0.568612	0.355235	2.01024e-14	-2.23438	down
LOC_Os09g10650	2461	2682	3147	371	154	218	11.7405	11.6904	12.2545	1.29464	1.03787	1.25744	3.61501e-244	-3.20399	down
LOC_Os09g37834	102	168	111	62	15	29	0.752784	1.13031	0.667282	0.33322	0.14793	0.259017	1.32656e-05	-1.54169	down
LOC_Os05g27050	304	311	369	90	38	32	14.5185	13.5558	14.3549	3.14412	2.56808	1.83986	3.90456e-23	-2.31592	down
LOC_Os05g46200	3893	4343	5050	2403	1283	1355	30.7454	31.3357	32.5515	13.8708	14.3132	12.9315	2.39531e-70	-1.12105	down
LOC_Os07g06500	538	636	647	319	163	199	4.53583	4.89546	4.45512	1.96556	1.94398	2.02259	8.65522e-16	-1.13452	down
LOC_Os10g42830	8736	9418	10802	5426	2808	3606	90.457	89.0912	91.2915	41.1181	41.1582	45.1823	1.4339e-89	-1.00967	down
LOC_Os10g25020	97	103	101	34	37	24	4.13002	4.01016	3.51998	1.04146	2.2411	1.23026	0.000765735	-1.21809	down
LOC_Os01g14880	8533	9315	9665	4107	2947	2903	766.474	764.432	708.562	270.005	374.668	315.48	6.98882e-15	-1.13197	down
LOC_Os02g01825	145	163	115	35	23	7	1.67233	1.72528	1.07832	0.288558	0.366668	0.086922	2.45069e-09	-2.25485	down
LOC_Os09g29520	271	309	378	175	74	84	3.6549	3.80799	4.15736	1.72595	1.40115	1.37189	5.82018e-10	-1.24919	down
LOC_Os10g30610	1169	1286	1540	662	269	528	8.56714	8.61478	9.21307	3.54686	2.78165	4.67306	5.5533e-17	-1.16841	down
LOC_Os01g04540	112	169	165	47	26	26	1.10672	1.5218	1.32424	0.335848	0.355785	0.305043	4.69242e-09	-1.7906	down
LOC_Os03g58890	881	1019	1124	127	93	106	16.4537	17.384	17.1366	1.72903	2.45071	2.39253	1.12746e-81	-2.86451	down
LOC_Os11g01872	2289	2703	2985	1134	553	662	11.2587	12.1484	11.9844	4.0813	3.84587	3.9397	2.21063e-84	-1.49117	down
LOC_Os12g12130	264	257	323	121	59	65	1.72692	1.53646	1.7284	0.577098	0.541346	0.511917	4.27405e-12	-1.48436	down
LOC_Os09g32020	103657	114681	122865	26620	19358	18944	1293.73	1307.58	1251.58	243.171	342.031	286.084	1.4938e-44	-2.04285	down
LOC_Os09g13570	8359	8763	9914	3317	1713	1777	99.3824	95.1764	96.2022	28.8636	28.8212	25.5511	1.1954e-195	-1.72289	down
LOC_Os09g38150	157	161	166	46	40	43	2.12846	1.99587	1.83671	0.458166	0.769573	0.697425	3.15376e-07	-1.49942	down
LOC_Os08g45090	69	65	67	32	14	27	2.64023	2.27201	2.07945	0.89415	0.74133	1.23261	0.00709865	-1.0839	down
LOC_Os09g32270	432	523	609	202	84	75	1.82825	2.01964	2.10374	0.623157	0.498067	0.382909	1.69751e-22	-1.84555	down
LOC_Os09g32310	1173	944	1313	398	230	243	13.2586	9.74358	12.1054	3.28721	3.67949	3.3158	2.12838e-35	-1.67985	down
LOC_Os11g06930	1052	1168	1266	604	397	395	9.61192	9.74594	9.43573	4.03366	5.12269	4.36216	4.51339e-19	-1.01226	down
LOC_Os07g39030	857	794	933	489	237	311	59.918	50.7392	53.2559	25.0108	23.4109	26.2697	1.18502e-16	-1.04401	down
LOC_Os01g71840	250	295	350	70	66	24	0.682464	0.735195	0.779785	0.139358	0.252183	0.078401	1.06557e-12	-2.05286	down
LOC_Os05g23990	1056	1067	1171	478	261	310	5.08985	4.69543	4.60644	1.68407	1.77604	1.80785	9.07679e-34	-1.36444	down
LOC_Os11g45730	115	103	175	14	26	11	1.39863	1.14206	1.73771	0.12087	0.433367	0.155898	1.12907e-08	-2.28488	down
LOC_Os10g32680	16021	16832	19602	6979	3529	4445	240.934	231.211	240.557	76.7737	75.1051	80.8293	1.61902e-264	-1.53558	down
LOC_Os02g39650	150	126	199	18	20	31	3.70269	2.82502	3.99151	0.314635	0.678103	0.905933	2.56469e-10	-2.22818	down
LOC_Os06g47710	121	151	181	68	43	53	4.71541	5.3958	5.76068	1.94052	2.32646	2.46207	7.79357e-05	-1.10394	down
LOC_Os09g07660	1396	1569	1603	819	389	492	11.3228	11.6241	10.6142	4.86526	4.46612	4.83111	3.69812e-34	-1.15924	down
LOC_Os12g37690	134	154	179	48	40	59	2.2303	2.34065	2.43566	0.58623	0.944493	1.19251	4.01228e-05	-1.24573	down
LOC_Os03g18120	3674	1570	4590	980	448	690	37.8441	14.7696	38.5864	7.38636	6.52215	8.59714	1.99222e-05	-1.75179	down
LOC_Os06g18770	48	67	92	3	0	0	1.10393	1.41287	1.74485	0.045146	0	0	1.51156e-13	-4.20101	down
LOC_Os09g22470	58	66	69	29	20	15	1.48549	1.54884	1.4411	0.546596	0.718522	0.449096	0.00393375	-1.17738	down
LOC_Os01g53420	973	1140	1375	506	331	388	12.1115	12.9747	13.9823	4.61289	5.82221	5.84779	2.24601e-22	-1.18381	down
LOC_Os01g07280	118	142	184	68	44	42	0.86649	0.954051	1.10621	0.366344	0.457345	0.37335	4.18343e-05	-1.16738	down
LOC_Os12g36110	1427	1502	1868	854	408	440	10.8807	10.4642	11.6258	4.76477	4.40318	4.05797	2.23642e-35	-1.22945	down
LOC_Os01g68770	14632	15305	17169	7633	3902	4763	171.904	164.266	164.63	65.6361	64.8994	67.7034	9.07463e-186	-1.25873	down
LOC_Os07g29170	135	143	182	40	7	14	1.17562	1.13755	1.29816	0.251439	0.08481	0.147305	5.33726e-13	-2.53858	down
LOC_Os07g42760	608	640	750	363	169	191	6.61665	6.36595	6.66418	2.89112	2.59841	2.51771	4.00042e-18	-1.19837	down
LOC_Os04g32010	638	759	787	436	143	299	6.3681	6.92084	6.41316	3.18169	2.02183	3.611	4.8921e-10	-1.05887	down
LOC_Os11g07130	249	200	235	143	52	79	4.04038	2.95549	3.10283	1.69286	1.19536	1.54728	1.38154e-05	-1.06191	down
LOC_Os10g25487	374	480	549	147	142	146	1.6667	1.95349	1.99612	0.479135	0.894446	0.786996	7.84949e-10	-1.28728	down
LOC_Os02g45160	59	102	145	65	35	18	0.413188	0.655957	0.83562	0.332664	0.347252	0.151079	0.00893752	-1.01291	down
LOC_Os05g36320	85	153	134	68	23	42	3.01096	4.9714	3.88164	1.76887	1.13213	1.79879	0.000415974	-1.16363	down
LOC_Os07g25680	7648	8094	9260	3913	2207	2338	37.2199	35.9882	36.782	13.937	15.2019	13.7646	7.93888e-124	-1.28058	down
LOC_Os04g30490	545	648	712	220	91	95	5.472	5.94451	5.83448	1.61098	1.28877	1.14457	1.29533e-32	-1.96196	down
LOC_Os12g41200	932	1038	987	470	304	326	3.69963	3.76551	3.19761	1.36593	1.70653	1.56614	1.26049e-18	-1.12054	down
LOC_Os01g74500	133	123	169	54	25	13	3.32481	2.79189	3.43769	0.982044	0.854545	0.37416	5.87585e-08	-1.85225	down
LOC_Os02g43370	1946	2146	2335	596	318	391	13.3234	13.3542	13.0856	2.96927	3.07262	3.23931	9.31016e-116	-2.01327	down
LOC_Os06g13330	218	202	232	170	37	63	6.63755	5.62007	5.76618	3.78542	1.56308	2.32144	0.000162793	-1.07306	down
LOC_Os01g37460	550	731	919	405	124	251	12.7373	15.4752	17.3966	6.87343	4.06271	7.04218	1.4723e-11	-1.23419	down
LOC_Os04g44320	2961	3163	3458	896	511	552	25.1681	24.5591	23.9891	5.56879	6.14778	5.66902	5.11972e-151	-2.00375	down
LOC_Os12g17430	1271	1440	1571	163	127	113	20.5541	21.2744	20.7445	1.92099	2.9025	2.21056	7.61944e-115	-3.06869	down
LOC_Os04g45860	236	235	312	81	50	96	2.0243	1.84156	2.18607	0.504891	0.606747	0.999054	5.32223e-08	-1.40143	down
LOC_Os10g30150	156	394	252	14	19	10	4.04851	9.22224	5.46883	0.260513	0.705566	0.322571	3.26812e-23	-3.55648	down
LOC_Os07g02950	153	163	194	46	19	36	1.24547	1.21178	1.29254	0.272014	0.209656	0.348675	1.99659e-11	-1.96316	down
LOC_Os12g42300	6139	7061	8053	2225	1224	1257	40.3269	42.372	43.1717	10.6977	11.382	9.98905	1.20531e-214	-1.89289	down
LOC_Os02g44910	2731	3098	3657	1735	870	1030	29.5335	30.6109	32.28	13.7358	13.3097	13.4776	4.32892e-58	-1.10843	down
LOC_Os05g39790	108	148	113	72	35	37	1.10082	1.377	0.94299	0.531949	0.500063	0.456447	0.000710394	-1.04923	down
LOC_Os01g03650	1150	1204	1382	613	369	438	14.4239	13.806	14.1494	5.62333	6.5408	6.65112	1.2938e-24	-1.09298	down
LOC_Os09g16920	3435	3540	4203	2154	1079	1381	35.0311	32.9866	34.9909	16.0787	15.5728	17.0328	6.47766e-52	-1.00122	down
LOC_Os07g36170	7074	7748	8679	3178	2011	2026	54.4916	54.5217	54.5652	17.9107	21.9327	18.8806	1.83153e-98	-1.40083	down
LOC_Os02g35490	949	1007	1246	455	241	213	5.85798	5.68055	6.27874	2.05448	2.10737	1.59087	4.54951e-33	-1.53749	down
LOC_Os11g11780	90	111	105	28	45	23	1.53962	1.74116	1.48003	0.353273	1.09799	0.467754	0.00329081	-1.15404	down
LOC_Os01g07870	4093	4361	5054	1427	901	966	16.3307	15.8955	16.4565	4.16457	5.08505	4.66163	1.74227e-119	-1.73056	down
LOC_Os07g04210	2122	2289	2588	909	562	616	15.5465	15.3224	15.474	4.87458	5.82639	5.45351	1.07303e-62	-1.44363	down
LOC_Os07g36700	132	158	150	31	8	21	1.10735	1.21459	1.03097	0.185748	0.08718	0.207287	3.99093e-13	-2.46217	down
LOC_Os06g38680	342	293	395	153	49	50	1.91201	1.4954	1.80584	0.626554	0.387825	0.337075	1.19785e-13	-1.78343	down
LOC_Os03g47754	1089	1063	1314	285	137	154	6.60314	5.88491	6.49999	1.26413	1.17484	1.12409	6.50634e-76	-2.30792	down
LOC_Os07g35335	125	135	139	56	29	35	2.28462	2.25828	2.07312	0.743537	0.735088	0.754723	2.88952e-06	-1.39143	down
LOC_Os11g47920	1521	1707	1882	850	410	456	18.6239	19.0971	18.8137	7.61294	7.10313	6.75634	1.68427e-46	-1.3086	down
LOC_Os10g35050	175	188	231	91	53	47	3.06861	3.01148	3.30941	1.15939	1.31422	0.994759	1.53489e-07	-1.31072	down
LOC_Os01g48040	167	186	269	44	23	38	1.343	1.36716	1.77429	0.255892	0.25235	0.367104	2.1672e-14	-2.15864	down
LOC_Os01g21170	2055	2530	2657	418	162	290	35.3886	39.82	37.3509	5.25899	3.93307	6.03978	3.51976e-133	-2.77704	down
LOC_Os02g12450	145	154	135	5	12	16	0.959247	0.929077	0.729047	0.022884	0.106925	0.124454	1.08914e-13	-2.98623	down
LOC_Os04g44610	499	604	621	205	120	121	4.06047	4.49176	4.12756	1.21749	1.38373	1.18969	9.01925e-26	-1.64526	down
LOC_Os08g34650	1022	1099	1199	318	188	173	5.64639	5.53719	5.40685	1.2817	1.45606	1.15306	3.61222e-58	-1.9951	down
LOC_Os06g11190	293	453	410	236	89	128	2.40428	3.39294	2.74183	1.41636	1.03183	1.2665	4.96562e-08	-1.08757	down
LOC_Os07g34640	2987	3026	3547	1133	513	809	30.2795	28.3207	30.2079	8.31307	7.35128	9.71822	1.62507e-75	-1.68448	down
LOC_Os02g15560	159	103	137	38	7	15	1.55088	0.920892	1.0921	0.270127	0.095146	0.174822	4.40617e-10	-2.35791	down
LOC_Os04g53496	202	201	206	43	21	9	0.810046	0.736298	0.675443	0.125685	0.119004	0.042125	6.08706e-17	-2.67168	down
LOC_Os04g53195	85	61	92	0	0	0	1.23093	0.806956	1.08422	0	0	0	3.48856e-17	-5.00734	down
LOC_Os04g32920	11068	13244	14640	6089	3055	3674	78.5443	85.8918	84.8114	31.6576	30.7322	31.5416	2.05788e-177	-1.32938	down
LOC_Os01g74510	5883	6708	7401	3484	1880	2022	37.726	39.2963	38.735	16.3493	17.0644	15.6853	2.13932e-102	-1.15885	down
LOC_Os09g32600	201	213	217	86	70	77	2.82694	2.73586	2.49793	0.887004	1.381	1.30388	1.9936e-05	-1.06943	down
LOC_Os02g20200	376	477	562	60	8	77	1.60075	1.85318	1.9523	0.185999	0.046663	0.393469	9.07769e-05	-2.29758	down
LOC_Os05g10940	2994	3182	4011	1240	734	841	33.7301	32.7575	36.892	10.2209	11.6965	11.46	4.42093e-85	-1.55277	down
LOC_Os02g32465	197	204	258	99	46	42	9.59409	9.08325	10.2584	3.50659	3.12679	2.44435	1.10177e-09	-1.51548	down
LOC_Os05g07960	110	160	186	76	27	45	1.30554	1.74061	1.80962	0.659203	0.443191	0.637232	1.06758e-05	-1.30405	down
LOC_Os01g64310	921	1083	1289	557	190	307	13.4928	14.4963	15.391	5.99636	4.00065	5.46113	5.20237e-24	-1.39598	down
LOC_Os01g70360	208	228	228	0	0	0	2.35451	2.35354	2.10146	0	0	0	2.10638e-33	-6.4533	down
LOC_Os02g58440	1950	2190	2208	1203	602	709	13.4091	13.7577	12.3888	6.05301	5.85559	5.89573	1.79861e-38	-1.06831	down
LOC_Os04g54830	940	1123	1238	466	249	295	8.04009	8.77261	8.63977	2.91652	3.00833	3.04947	2.08596e-37	-1.41796	down
LOC_Os03g05350	283	283	370	20	21	12	1.40519	1.28437	1.50078	0.070887	0.140983	0.071262	2.62564e-37	-3.64005	down
LOC_Os05g46370	910	950	1051	187	187	210	11.8288	11.2824	11.1447	1.77089	3.43197	3.29679	5.71922e-26	-1.91347	down
LOC_Os07g46180	1808	1865	2192	973	606	700	7.41698	6.98649	7.33728	2.92076	3.51652	3.47138	8.07959e-30	-1.05736	down
LOC_Os06g14406	1328	1209	1544	377	174	278	10.4582	8.69959	9.92967	2.17079	1.93872	2.64538	9.55591e-56	-2.00876	down
LOC_Os10g16990	1622	1810	2003	503	364	425	12.2412	12.2826	12.2558	3.32414	4.28336	3.99557	1.75053e-49	-1.73445	down
LOC_Os11g05800	421	445	457	129	80	89	7.23254	6.98785	6.40981	1.61834	1.92696	1.83893	1.41127e-23	-1.82738	down
LOC_Os10g33620	780	852	1016	457	199	241	12.2501	12.2212	13.0209	5.2456	4.41745	4.56483	4.29669e-25	-1.29869	down
LOC_Os07g46852	2124	2492	2594	1283	569	729	35.1304	39.1864	36.8093	15.3617	13.5967	14.5304	1.67521e-49	-1.22416	down
LOC_Os02g05770	3267	3603	4106	1900	993	1174	36.1346	36.3973	37.1096	15.3766	15.5379	15.6972	4.91649e-76	-1.15389	down
LOC_Os12g39380	472	600	635	312	151	201	3.34818	3.88796	3.67884	1.62095	1.50956	1.72168	3.88949e-13	-1.07542	down
LOC_Os12g36220	859	860	1159	444	221	306	34.3672	31.4329	37.8691	12.9878	12.5286	14.8182	1.04187e-23	-1.27443	down
LOC_Os05g34220	1434	1362	1661	765	376	387	8.44161	7.33615	8.01047	3.33438	3.12992	2.74773	3.12554e-33	-1.28154	down
LOC_Os01g48960	20164	21815	24836	7598	4505	4578	62.3359	61.6096	62.6648	17.1898	19.716	17.1216	2.12606e-232	-1.70993	down
LOC_Os03g47330	73	69	70	29	26	20	1.71834	1.48884	1.342	0.497732	0.857924	0.551014	0.00693463	-1.07253	down
LOC_Os12g17880	817	786	959	508	206	271	5.99666	5.27343	5.74653	2.72754	2.1325	2.40787	1.18678e-17	-1.1285	down
LOC_Os12g08670	262	316	330	73	42	31	2.47382	2.72366	2.54781	0.499239	0.559604	0.348893	2.76885e-22	-2.29428	down
LOC_Os12g37519	19599	21647	25029	8089	3870	5190	507.703	511.646	528.603	155.79	143.702	165.193	3.37279e-269	-1.67841	down
LOC_Os06g08990	527	587	635	282	127	120	10.4199	10.5969	10.2387	4.0785	3.54218	2.85375	2.53625e-19	-1.46424	down
LOC_Os01g53980	662	819	908	435	197	245	12.6978	14.3553	14.2169	6.11209	5.33165	5.69086	9.63801e-20	-1.1741	down
LOC_Os03g15270	2479	3352	3283	1815	890	946	31.7725	39.2473	34.3394	17.023	16.1477	14.6617	2.43889e-33	-1.05499	down
LOC_Os01g46570	5129	5437	6524	1944	1037	1174	45.9295	44.4899	47.6908	12.683	13.0975	12.6564	1.98928e-192	-1.7594	down
LOC_Os07g08050	309	383	394	83	90	107	2.01229	2.27676	2.09159	0.395101	0.830438	0.842106	6.08295e-10	-1.52024	down
LOC_Os03g64370	183	184	216	55	59	57	2.07296	1.90309	1.99889	0.450424	0.935202	0.771653	2.31757e-06	-1.34058	down
LOC_Os09g21802	320	457	428	171	105	90	3.65463	4.77902	4.00021	1.42885	1.69047	1.23769	5.73745e-13	-1.40336	down
LOC_Os02g30210	13392	14002	16203	8084	4322	4782	136.012	129.897	134.289	60.0678	62.1237	58.7295	8.79372e-128	-1.06713	down
LOC_Os01g21590	1561	2153	2087	551	234	181	20.7214	26.1111	22.6115	5.34788	4.38418	2.89976	2.47049e-19	-2.28747	down
LOC_Os10g03220	132	182	184	55	29	11	2.21592	2.80136	2.53699	0.679971	0.678193	0.2212	3.4277e-09	-2.01122	down
LOC_Os05g35290	5395	5880	6673	1519	1057	1039	46.8417	46.6372	47.2889	9.65234	12.985	10.9141	1.33775e-129	-1.99085	down
LOC_Os04g45900	1685	1772	2280	671	345	528	13.628	13.0859	15.0461	3.96932	3.94143	5.16414	2.30629e-47	-1.58952	down
LOC_Os03g19220	7369	8518	9134	3103	2009	1832	256.117	270.582	259.118	78.9677	98.8436	77.0366	8.79286e-93	-1.54508	down
LOC_Os07g45780	138	141	185	55	57	43	1.40548	1.30759	1.53549	0.405516	0.816022	0.523987	0.000132485	-1.15919	down
LOC_Os02g36340	4090	4198	4828	1839	1124	1168	39.7274	37.2562	38.277	13.0818	15.446	13.7338	2.63976e-80	-1.37099	down
LOC_Os12g38760	1433	1672	1748	594	354	324	14.2378	15.0193	13.9992	4.26226	4.91084	3.83679	2.25064e-54	-1.6406	down
LOC_Os06g04889	1285	2433	2301	1271	498	602	32.787	56.7369	47.9324	23.7482	17.9919	18.5901	2.03126e-05	-1.07052	down
LOC_Os11g02240	19993	21839	24359	5732	3022	3435	205.757	205.332	204.616	43.1763	44.0313	42.7706	0	-2.16549	down
LOC_Os08g24630	242	276	371	73	64	60	4.37254	4.55581	5.46922	0.959091	1.63599	1.29943	1.54846e-13	-1.76907	down
LOC_Os02g27000	2711	3207	3546	1049	653	679	19.2915	20.8459	20.5981	5.46033	6.5754	5.84599	9.91906e-95	-1.68685	down
LOC_Os02g46450	3497	3984	4270	1972	1181	1307	19.6906	20.5452	19.6466	8.09541	9.37243	8.87174	1.13399e-56	-1.10156	down
LOC_Os03g59340	4022	3993	5107	2106	1159	1410	19.5615	17.7405	20.2722	7.49678	7.97851	8.29748	8.24372e-64	-1.19815	down
LOC_Os12g24020	14728	14929	15722	5353	2566	3633	217.941	201.632	189.389	58.2282	53.9104	65.2226	3.31182e-151	-1.70502	down
LOC_Os09g25330	3931	4461	4924	2361	1026	1316	32.847	34.0568	33.5852	14.4366	12.1335	13.3073	7.66479e-74	-1.248	down
LOC_Os01g05960	45	63	65	11	20	0	0.283533	0.365882	0.336666	0.050091	0.172448	0	0.00428526	-1.62258	down
LOC_Os07g28480	157	194	281	48	21	43	2.82555	3.19701	4.1464	0.635196	0.532388	0.934999	5.95619e-13	-2.09012	down
LOC_Os09g38960	3590	3908	4456	1947	1061	1345	23.2453	23.2501	23.5731	9.24514	9.61393	10.4185	2.85185e-68	-1.16817	down
LOC_Os09g34110	1337	1401	1647	646	310	455	8.38763	8.08078	8.47957	3.18754	2.73739	3.44253	5.95417e-38	-1.35243	down
LOC_Os10g42420	3127	3233	3571	1830	1002	1117	38.8622	36.7107	36.2282	16.6449	17.6167	16.7999	1.28844e-52	-1.05197	down
LOC_Os01g02860	1645	1808	1952	822	417	455	11.7997	11.8462	11.4318	4.31385	4.22765	3.94807	1.17939e-55	-1.40326	down
LOC_Os02g50340	201	281	232	125	55	64	2.01392	2.57542	1.89817	0.912906	0.775156	0.775157	1.01314e-07	-1.2641	down
LOC_Os12g09260	54	67	60	8	1	20	0.287589	0.327569	0.26286	0.02813	0.005128	0.129634	0.000392878	-1.89104	down
LOC_Os09g21689	2363	2832	2977	1456	750	943	11.3518	13.3627	12.1611	6.59216	6.605	6.99974	5.1756e-49	-1.09531	down
LOC_Os02g56565	1457	1561	1651	774	442	560	14.2036	13.9074	13.1373	5.52379	6.10085	6.59871	1.13373e-28	-1.09964	down
LOC_Os03g54820	42	56	56	0	14	12	1.15848	1.41095	1.26612	0	0.54218	0.389551	0.00883431	-1.53767	down
LOC_Os01g11160	227	206	268	124	39	33	2.25129	1.85984	2.17131	0.899975	0.539001	0.386287	1.85598e-08	-1.59018	down
LOC_Os03g52860	62498	67274	79666	21116	11441	12997	463.882	456.16	482.61	114.711	120.213	116.721	0	-1.91782	down
LOC_Os06g27650	472	577	561	234	108	185	2.68344	2.99978	2.60572	0.973286	0.865908	1.26968	1.66981e-14	-1.31251	down
LOC_Os01g08260	3872	4296	5048	1922	1129	1103	39.8811	40.4113	43.0415	14.0924	16.3747	13.3676	3.89339e-81	-1.37902	down
LOC_Os01g48000	820	774	1072	453	240	255	6.38356	5.50798	6.81438	2.57912	2.64314	2.39924	1.92397e-20	-1.20574	down
LOC_Os12g04440	15093	16264	18367	8370	3970	4841	132.217	130.047	131.232	54.223	49.5307	51.687	2.40875e-186	-1.27219	down
LOC_Os08g44950	67	70	87	26	9	15	2.00857	1.89863	2.12426	0.57027	0.374024	0.513709	1.94951e-05	-1.7349	down
LOC_Os11g24070	1948	2725	2620	1490	687	848	42.0449	53.7346	46.1616	23.5397	20.9897	22.1346	1.21534e-26	-1.005	down
LOC_Os03g13950	1695	1827	2201	958	486	569	36.9443	36.7377	39.3333	14.4985	14.7955	14.8768	1.49715e-47	-1.23002	down
LOC_Os08g08205	1157	1259	1357	445	338	293	13.9358	13.8628	13.3475	3.92569	5.75688	4.27102	1.72952e-29	-1.47919	down
LOC_Os03g63330	303	295	355	90	82	76	3.19369	2.84436	3.05239	0.694695	1.21753	0.959493	9.34112e-12	-1.55501	down
LOC_Os04g54310	1477	1526	1636	507	335	393	49.9569	47.1612	45.1633	12.5359	16.0237	16.0608	1.02857e-44	-1.59265	down
LOC_Os05g48260	897	947	1040	257	164	233	9.70233	9.35935	9.18066	2.03188	2.50934	3.03949	7.39595e-36	-1.80851	down
LOC_Os04g05650	1086	1242	1463	586	266	266	40.4956	42.3364	44.552	15.9988	14.0386	11.9773	3.71169e-36	-1.50199	down
LOC_Os11g02320	1813	1931	2181	1073	505	627	10.9324	10.6155	10.7804	4.80622	4.31825	4.62115	3.82819e-44	-1.16077	down
LOC_Os12g02040	4849	5091	5801	1400	935	1022	103.152	98.9427	100.729	21.7875	28.1357	26.2907	1.6266e-125	-1.91284	down
LOC_Os12g26960	1256	1435	1481	547	230	263	45.4363	47.4536	43.758	14.4911	11.7557	11.5044	1.55399e-52	-1.75296	down
LOC_Os02g15870	2112	2455	2785	768	345	505	21.0095	21.2008	22.2053	5.94263	5.00876	6.80238	1.51218e-98	-1.9068	down
LOC_Os07g32380	11397	11544	12742	5738	2847	3632	161.854	149.768	147.702	59.6374	57.2278	62.4086	1.83669e-128	-1.27796	down
LOC_Os06g48620	942	1052	1193	541	235	411	6.49923	6.62763	6.71954	2.72994	2.29175	3.43134	5.71426e-18	-1.14126	down
LOC_Os04g35840	31247	32118	37932	13177	6228	7734	173.295	162.724	171.7	53.4852	48.8995	51.8946	3.52423e-304	-1.63882	down
LOC_Os04g12960	282	327	250	135	27	63	3.67342	3.89679	2.65889	1.28102	0.494682	0.985163	1.35751e-09	-1.69653	down
LOC_Os10g41020	466	432	582	107	77	111	3.67418	3.11403	3.7454	0.61372	0.849985	1.05748	5.68613e-22	-1.9506	down
LOC_Os01g42860	14769	15141	17332	4818	2275	2929	663.364	621.26	635.381	158.361	144.651	159.168	0	-1.97304	down
LOC_Os07g42490	3625	3980	4114	447	548	404	28.0523	28.1373	25.9802	2.41427	5.96029	3.60139	5.31147e-13	-2.48007	down
[truncated: 3,608 more rows]

## Sheet: Table S8a
Additional file 3: Table S8a. Significant up regulated GO terms of differentially expressed genes between ny1 and H1 (WT) during meiosis
GO term	Ontology	Description	Number in input list	Number in BG/Ref	p-value	FDR
GO:0006412	P	translation	202	595	9.4e-80	1.6e-76
GO:0010467	P	gene expression	365	2424	2.3e-60	2e-57
GO:0044267	P	cellular protein metabolic process	349	2877	3.5e-38	2e-35
GO:0019538	P	protein metabolic process	382	4333	6.4e-17	2.7e-14
GO:0044085	P	cellular component biogenesis	45	239	1.4e-10	4.9e-08
GO:0065003	P	macromolecular complex assembly	34	169	5.9e-09	1.7e-06
GO:0022607	P	cellular component assembly	34	172	8.7e-09	1.9e-06
GO:0043933	P	macromolecular complex subunit organization	36	190	8.5e-09	1.9e-06
GO:0016070	P	RNA metabolic process	107	1088	4e-07	7.6e-05
GO:0006396	P	RNA processing	33	198	4.8e-07	8.2e-05
GO:0034622	P	cellular macromolecular complex assembly	24	121	1.2e-06	0.00019
GO:0034621	P	cellular macromolecular complex subunit organization	26	142	1.7e-06	0.00022
GO:0007049	P	cell cycle	12	30	1.7e-06	0.00022
GO:0006457	P	protein folding	31	202	4.8e-06	0.00059
GO:0022613	P	ribonucleoprotein complex biogenesis	14	49	6.3e-06	0.00072
GO:0044249	P	cellular biosynthetic process	413	5890	1.6e-05	0.0017
GO:0009058	P	biosynthetic process	422	6085	3.4e-05	0.0035
GO:0006511	P	ubiquitin-dependent protein catabolic process	23	143	4.1e-05	0.0035
GO:0043632	P	modification-dependent macromolecule catabolic process	23	143	4.1e-05	0.0035
GO:0019941	P	modification-dependent protein catabolic process	23	143	4.1e-05	0.0035
GO:0019222	P	regulation of metabolic process	137	1664	5.8e-05	0.0046
GO:0060255	P	regulation of macromolecule metabolic process	135	1640	6.6e-05	0.0046
GO:0050789	P	regulation of biological process	161	2027	7.1e-05	0.0046
GO:0042254	P	ribosome biogenesis	12	47	7.3e-05	0.0046
GO:0006350	P	transcription	134	1629	7.3e-05	0.0046
GO:0022402	P	cell cycle process	9	25	6.7e-05	0.0046
GO:0007018	P	microtubule-based movement	14	63	6.9e-05	0.0046
GO:0051603	P	proteolysis involved in cellular protein catabolic process	23	153	0.0001	0.006
GO:0044257	P	cellular protein catabolic process	23	153	0.0001	0.006
GO:0070271	P	protein complex biogenesis	17	94	0.00012	0.0064
GO:0006461	P	protein complex assembly	17	94	0.00012	0.0064
GO:0034645	P	cellular macromolecule biosynthetic process	365	5248	0.00012	0.0064
GO:0031323	P	regulation of cellular metabolic process	130	1593	0.00013	0.0064
GO:0010468	P	regulation of gene expression	129	1577	0.00012	0.0064
GO:0009059	P	macromolecule biosynthetic process	365	5252	0.00013	0.0064
GO:0034728	P	nucleosome organization	14	70	0.00018	0.0069
GO:0065004	P	protein-DNA complex assembly	14	70	0.00018	0.0069
GO:0065007	P	biological regulation	165	2125	0.00016	0.0069
GO:0009889	P	regulation of biosynthetic process	127	1564	0.00019	0.0069
GO:0050794	P	regulation of cellular process	154	1955	0.00015	0.0069
GO:0009262	P	deoxyribonucleotide metabolic process	5	6	0.00017	0.0069
GO:0031497	P	chromatin assembly	14	70	0.00018	0.0069
GO:0006334	P	nucleosome assembly	14	70	0.00018	0.0069
GO:0031326	P	regulation of cellular biosynthetic process	127	1564	0.00019	0.0069
GO:0010556	P	regulation of macromolecule biosynthetic process	127	1564	0.00019	0.0069
GO:0007017	P	microtubule-based process	15	79	0.00018	0.0069
GO:0080090	P	regulation of primary metabolic process	131	1626	0.0002	0.0073
GO:0006323	P	DNA packaging	14	71	0.00021	0.0074
GO:0071103	P	DNA conformation change	15	82	0.00026	0.0089
GO:0051171	P	regulation of nitrogen compound metabolic process	123	1520	0.00027	0.009
GO:0019219	P	regulation of nucleobase, nucleoside, nucleotide and nucleic acid metabolic process	123	1520	0.00027	0.009
GO:0006414	P	translational elongation	10	39	0.00028	0.0092
GO:0006612	P	protein targeting to membrane	7	21	0.00063	0.02
GO:0032774	P	RNA biosynthetic process	70	788	0.00063	0.02
GO:0033365	P	protein localization in organelle	8	28	0.00062	0.02
GO:0045449	P	regulation of transcription	120	1513	0.00064	0.02
GO:0070585	P	protein localization in mitochondrion	6	15	0.00072	0.021
GO:0006626	P	protein targeting to mitochondrion	6	15	0.00072	0.021
GO:0006352	P	transcription initiation	10	46	0.00085	0.025
GO:0015979	P	photosynthesis	17	115	0.00092	0.026
GO:0007005	P	mitochondrion organization	6	16	0.00095	0.027
GO:0008380	P	RNA splicing	7	23	0.00099	0.027
GO:0030163	P	protein catabolic process	23	184	0.0011	0.029
GO:0009987	P	cellular process	805	12839	0.0011	0.031
GO:0007006	P	mitochondrial membrane organization	5	11	0.0013	0.034
GO:0006605	P	protein targeting	8	32	0.0013	0.034
GO:0006351	P	transcription, DNA-dependent	68	786	0.0014	0.036
GO:0022900	P	electron transport chain	11	60	0.0016	0.041
GO:0006974	P	response to DNA damage stimulus	17	122	0.0016	0.041
GO:0006839	P	mitochondrial transport	6	19	0.0019	0.046
GO:0006220	P	pyrimidine nucleotide metabolic process	6	19	0.0019	0.046
GO:0000279	P	M phase	6	19	0.0019	0.046
GO:0045184	P	establishment of protein localization	31	294	0.0021	0.048
GO:0016071	P	mRNA metabolic process	8	35	0.0021	0.048
GO:0015031	P	protein transport	31	294	0.0021	0.048
GO:0003735	F	structural constituent of ribosome	183	396	1.5e-89	1.5e-86
GO:0005198	F	structural molecule activity	188	462	1.2e-84	6.3e-82
GO:0019843	F	rRNA binding	15	32	1.6e-08	5.6e-06
GO:0030529	C	ribonucleoprotein complex	191	438	3.9e-90	1.4e-87
GO:0005840	C	ribosome	183	397	2.1e-89	3.8e-87
GO:0044444	C	cytoplasmic part	251	966	2.7e-79	3.2e-77
GO:0032991	C	macromolecular complex	275	1207	1.9e-76	1.8e-74
GO:0005737	C	cytoplasm	273	1263	1.5e-71	1.1e-69
GO:0005622	C	intracellular	495	4116	8.4e-57	5.1e-55
GO:0043229	C	intracellular organelle	384	2859	2.4e-52	1.1e-50
GO:0043226	C	organelle	384	2859	2.4e-52	1.1e-50
GO:0044464	C	cell part	614	5945	6.5e-52	2.3e-50
GO:0005623	C	cell	614	5945	6.5e-52	2.3e-50
GO:0044424	C	intracellular part	434	3529	1e-50	3.4e-49
GO:0043232	C	intracellular non-membrane-bounded organelle	214	1494	4.2e-31	1.2e-29
GO:0043228	C	non-membrane-bounded organelle	214	1494	4.2e-31	1.2e-29
GO:0033279	C	ribosomal subunit	31	82	4.4e-14	1.1e-12
GO:0015935	C	small ribosomal subunit	20	51	8.3e-10	2e-08
GO:0005739	C	mitochondrion	33	162	7.6e-09	1.7e-07
GO:0044429	C	mitochondrial part	30	139	1.2e-08	2.5e-07
GO:0005740	C	mitochondrial envelope	24	127	2.6e-06	5.2e-05
GO:0031967	C	organelle envelope	25	142	4.9e-06	9.3e-05
GO:0031974	C	membrane-enclosed lumen	18	80	5.8e-06	0.0001
GO:0043234	C	protein complex	72	706	1.1e-05	0.00019
GO:0015934	C	large ribosomal subunit	11	31	1.2e-05	0.00019
GO:0043227	C	membrane-bounded organelle	185	2319	1.5e-05	0.00024
GO:0043231	C	intracellular membrane-bounded organelle	183	2296	1.8e-05	0.00027
GO:0031975	C	envelope	26	167	2.2e-05	0.00032
GO:0031966	C	mitochondrial membrane	18	104	0.00012	0.0017
GO:0070013	C	intracellular organelle lumen	14	70	0.00018	0.0024
GO:0043233	C	organelle lumen	14	70	0.00018	0.0024
GO:0031980	C	mitochondrial lumen	6	12	0.00028	0.0034
GO:0005759	C	mitochondrial matrix	6	12	0.00028	0.0034
GO:0044455	C	mitochondrial membrane part	7	21	0.00063	0.0074
GO:0000786	C	nucleosome	12	63	0.00075	0.0082
GO:0009536	C	plastid	9	37	0.00077	0.0082
GO:0032993	C	protein-DNA complex	12	63	0.00075	0.0082
GO:0005741	C	mitochondrial outer membrane	6	16	0.00095	0.0098
GO:0031968	C	organelle outer membrane	6	17	0.0012	0.012
GO:0019867	C	outer membrane	7	27	0.0022	0.021
GO:0045263	C	proton-transporting ATP synthase complex, coupling factor F(o)	6	20	0.0024	0.023
GO:0031090	C	organelle membrane	25	228	0.0034	0.031
GO:0005783	C	endoplasmic reticulum	16	123	0.0041	0.037
GO:0009507	C	chloroplast	6	23	0.0043	0.038

## Sheet: Table S8b
Additional file 3: Table S8b. Significant down regulated GO terms of differentially expressed genes between ny1 and H1 (WT) during meiosis
GO term	Ontology	Description			Description	Number in input list	Number in BG/Ref	p-value	FDR
GO:0016265	P	death			death	126	544	5.7e-28	2.4e-25
GO:0006915	P	apoptosis			apoptosis	125	532	3e-28	2.4e-25
GO:0012501	P	programmed cell death			programmed cell death	125	532	3e-28	2.4e-25
GO:0008219	P	cell death			cell death	126	544	5.7e-28	2.4e-25
GO:0006952	P	defense response			defense response	112	452	4.9e-27	1.7e-24
GO:0006468	P	protein amino acid phosphorylation			protein amino acid phosphorylation	237	1570	9.3e-27	2.6e-24
GO:0016310	P	phosphorylation			phosphorylation	249	1695	1.3e-26	3.1e-24
GO:0006796	P	phosphate metabolic process			phosphate metabolic process	256	1795	1.1e-25	2e-23
GO:0006793	P	phosphorus metabolic process			phosphorus metabolic process	256	1795	1.1e-25	2e-23
GO:0050896	P	response to stimulus			response to stimulus	176	1026	3.7e-25	6.3e-23
GO:0043687	P	post-translational protein modification			post-translational protein modification	251	1815	1.7e-23	2.6e-21
GO:0006950	P	response to stress			response to stress	151	873	6e-22	8.4e-20
GO:0006464	P	protein modification process			protein modification process	252	1929	1.4e-20	1.8e-18
GO:0043412	P	macromolecule modification			macromolecule modification	253	1979	1.5e-19	1.8e-17
GO:0044267	P	cellular protein metabolic process			cellular protein metabolic process	286	2877	1.1e-09	1.3e-07
GO:0051234	P	establishment of localization			establishment of localization	171	1638	2.5e-07	2.4e-05
GO:0006810	P	transport			transport	171	1638	2.5e-07	2.4e-05
GO:0051704	P	multi-organism process			multi-organism process	28	120	2.6e-07	2.4e-05
GO:0051179	P	localization			localization	171	1651	3.9e-07	3.5e-05
GO:0055085	P	transmembrane transport			transmembrane transport	87	701	7.2e-07	6e-05
GO:0009875	P	pollen-pistil interaction			pollen-pistil interaction	26	114	9.8e-07	6.6e-05
GO:0008037	P	cell recognition			cell recognition	26	114	9.8e-07	6.6e-05
GO:0048544	P	recognition of pollen			recognition of pollen	26	114	9.8e-07	6.6e-05
GO:0009856	P	pollination			pollination	26	114	9.8e-07	6.6e-05
GO:0022414	P	reproductive process			reproductive process	26	114	9.8e-07	6.6e-05
GO:0023052	P	signaling			signaling	62	447	1.2e-06	7.8e-05
GO:0007154	P	cell communication			cell communication	32	170	2.3e-06	0.00015
GO:0000003	P	reproduction			reproduction	26	133	1.1e-05	0.00067
GO:0032501	P	multicellular organismal process			multicellular organismal process	28	154	1.7e-05	0.00099
GO:0044281	P	small molecule metabolic process			small molecule metabolic process	110	1034	1.8e-05	0.001
GO:0015833	P	peptide transport			peptide transport	19	86	4e-05	0.0021
GO:0006857	P	oligopeptide transport			oligopeptide transport	19	86	4e-05	0.0021
GO:0055114	P	oxidation reduction			oxidation reduction	134	1351	5e-05	0.0026
GO:0005984	P	disaccharide metabolic process			disaccharide metabolic process	12	44	0.0002	0.0096
GO:0016137	P	glycoside metabolic process			glycoside metabolic process	12	44	0.0002	0.0096
GO:0015674	P	di-, tri-valent inorganic cation transport			di-, tri-valent inorganic cation transport	8	20	0.00029	0.014
GO:0016051	P	carbohydrate biosynthetic process			carbohydrate biosynthetic process	21	121	0.00032	0.015
GO:0009311	P	oligosaccharide metabolic process			oligosaccharide metabolic process	12	47	0.00033	0.015
GO:0006811	P	ion transport			ion transport	49	408	0.00036	0.016
GO:0044242	P	cellular lipid catabolic process			cellular lipid catabolic process	5	6	0.00037	0.016
GO:0044255	P	cellular lipid metabolic process			cellular lipid metabolic process	32	229	0.00038	0.016
GO:0034637	P	cellular carbohydrate biosynthetic process			cellular carbohydrate biosynthetic process	20	114	0.00039	0.016
GO:0016567	P	protein ubiquitination			protein ubiquitination	18	98	0.00046	0.018
GO:0070647	P	protein modification by small protein conjugation or removal			protein modification by small protein conjugation or removal	18	99	0.00051	0.019
GO:0032446	P	protein modification by small protein conjugation			protein modification by small protein conjugation	18	99	0.00051	0.019
GO:0055086	P	nucleobase, nucleoside and nucleotide metabolic process			nucleobase, nucleoside and nucleotide metabolic process	33	244	0.00053	0.019
GO:0030001	P	metal ion transport			metal ion transport	30	214	0.00055	0.02
GO:0042180	P	cellular ketone metabolic process			cellular ketone metabolic process	54	480	0.00077	0.027
GO:0016054	P	organic acid catabolic process			organic acid catabolic process	9	31	0.00085	0.029
GO:0046395	P	carboxylic acid catabolic process			carboxylic acid catabolic process	9	31	0.00085	0.029
GO:0043436	P	oxoacid metabolic process			oxoacid metabolic process	53	473	0.00093	0.03
GO:0019752	P	carboxylic acid metabolic process			carboxylic acid metabolic process	53	473	0.00093	0.03
GO:0006082	P	organic acid metabolic process			organic acid metabolic process	53	474	0.00097	0.031
GO:0050794	P	regulation of cellular process			regulation of cellular process	172	1955	0.0012	0.037
GO:0033865	P	nucleoside bisphosphate metabolic process			nucleoside bisphosphate metabolic process	6	14	0.0013	0.039
GO:0006855	P	multidrug transport			multidrug transport	13	65	0.0014	0.041
GO:0006753	P	nucleoside phosphate metabolic process			nucleoside phosphate metabolic process	29	218	0.0014	0.041
GO:0009117	P	nucleotide metabolic process			nucleotide metabolic process	29	218	0.0014	0.041
GO:0005975	P	carbohydrate metabolic process			carbohydrate metabolic process	82	833	0.0017	0.049
GO:0001883	F	purine nucleoside binding			purine nucleoside binding	521	3247	5e-72	2.7e-69
GO:0030554	F	adenyl nucleotide binding			adenyl nucleotide binding	521	3247	5e-72	2.7e-69
GO:0001882	F	nucleoside binding			nucleoside binding	521	3257	1.3e-71	4.7e-69
GO:0032559	F	adenyl ribonucleotide binding			adenyl ribonucleotide binding	502	3087	1.3e-70	3.5e-68
GO:0005524	F	ATP binding			ATP binding	501	3085	2.8e-70	6.1e-68
GO:0017076	F	purine nucleotide binding			purine nucleotide binding	532	3456	3.3e-68	6e-66
GO:0032555	F	purine ribonucleotide binding			purine ribonucleotide binding	512	3292	1.9e-66	2.6e-64
GO:0032553	F	ribonucleotide binding			ribonucleotide binding	512	3292	1.9e-66	2.6e-64
GO:0000166	F	nucleotide binding			nucleotide binding	555	3874	7.3e-62	8.8e-60
GO:0016773	F	phosphotransferase activity, alcohol group as acceptor			phosphotransferase activity, alcohol group as acceptor	270	1726	7.1e-33	7.7e-31
GO:0016301	F	kinase activity			kinase activity	272	1750	1e-32	1e-30
GO:0004672	F	protein kinase activity			protein kinase activity	238	1575	6.2e-27	5.7e-25
GO:0004674	F	protein serine/threonine kinase activity			protein serine/threonine kinase activity	227	1478	1.7e-26	1.4e-24
GO:0005215	F	transporter activity			transporter activity	122	941	3.8e-10	3e-08
GO:0016887	F	ATPase activity			ATPase activity	61	355	1.7e-09	1.2e-07
GO:0022857	F	transmembrane transporter activity			transmembrane transporter activity	91	643	1.7e-09	1.2e-07
GO:0016818	F	hydrolase activity, acting on acid anhydrides, in phosphorus-containing anhydrides			hydrolase activity, acting on acid anhydrides, in phosphorus-containing anhydrides	100	759	7.5e-09	4.8e-07
GO:0016817	F	hydrolase activity, acting on acid anhydrides			hydrolase activity, acting on acid anhydrides	100	764	1e-08	5.8e-07
GO:0016462	F	pyrophosphatase activity			pyrophosphatase activity	98	743	1e-08	5.8e-07
GO:0017111	F	nucleoside-triphosphatase activity			nucleoside-triphosphatase activity	95	726	2.4e-08	1.3e-06
GO:0022804	F	active transmembrane transporter activity			active transmembrane transporter activity	55	333	3.6e-08	1.8e-06
GO:0042626	F	ATPase activity, coupled to transmembrane movement of substances			ATPase activity, coupled to transmembrane movement of substances	30	142	6.1e-07	2.9e-05
GO:0043492	F	ATPase activity, coupled to movement of substances			ATPase activity, coupled to movement of substances	30	142	6.1e-07	2.9e-05
GO:0015399	F	primary active transmembrane transporter activity			primary active transmembrane transporter activity	33	170	9e-07	3.9e-05
GO:0015405	F	P-P-bond-hydrolysis-driven transmembrane transporter activity			P-P-bond-hydrolysis-driven transmembrane transporter activity	33	170	9e-07	3.9e-05
GO:0016820	F	hydrolase activity, acting on acid anhydrides, catalyzing transmembrane movement of substances			hydrolase activity, acting on acid anhydrides, catalyzing transmembrane movement of substances	30	147	1.1e-06	4.7e-05
GO:0005529	F	sugar binding			sugar binding	32	166	1.5e-06	6e-05
GO:0005515	F	protein binding			protein binding	231	2460	3.3e-06	0.00013
GO:0016491	F	oxidoreductase activity			oxidoreductase activity	164	1672	1.2e-05	0.00046
GO:0046873	F	metal ion transmembrane transporter activity			metal ion transmembrane transporter activity	23	112	1.8e-05	0.00065
GO:0030246	F	carbohydrate binding			carbohydrate binding	35	219	1.9e-05	0.00067
GO:0022891	F	substrate-specific transmembrane transporter activity			substrate-specific transmembrane transporter activity	63	517	3.9e-05	0.0013
GO:0051213	F	dioxygenase activity			dioxygenase activity	12	37	5e-05	0.0017
GO:0016701	F	oxidoreductase activity, acting on single donors with incorporation of molecular oxygen			oxidoreductase activity, acting on single donors with incorporation of molecular oxygen	13	44	5.5e-05	0.0018
GO:0022892	F	substrate-specific transporter activity			substrate-specific transporter activity	69	593	6.3e-05	0.002
GO:0015662	F	ATPase activity, coupled to transmembrane movement of ions, phosphorylative mechanism			ATPase activity, coupled to transmembrane movement of ions, phosphorylative mechanism	16	67	7.2e-05	0.0022
GO:0005506	F	iron ion binding			iron ion binding	79	713	8.5e-05	0.0024
GO:0016702	F	oxidoreductase activity, acting on single donors with incorporation of molecular oxygen, incorporation of two atoms of oxygen			oxidoreductase activity, acting on single donors with incorporation of molecular oxygen, incorporation of two atoms of oxygen	11	33	8.4e-05	0.0024
GO:0015082	F	di-, tri-valent inorganic cation transmembrane transporter activity			di-, tri-valent inorganic cation transmembrane transporter activity	12	40	9.4e-05	0.0026
GO:0015075	F	ion transmembrane transporter activity			ion transmembrane transporter activity	49	389	0.00013	0.0036
GO:0004842	F	ubiquitin-protein ligase activity			ubiquitin-protein ligase activity	19	101	0.00025	0.0066
GO:0042623	F	ATPase activity, coupled			ATPase activity, coupled	37	275	0.00027	0.0071
GO:0048037	F	cofactor binding			cofactor binding	61	543	0.00038	0.0093
GO:0035251	F	UDP-glucosyltransferase activity			UDP-glucosyltransferase activity	14	63	0.00038	0.0093
GO:0042625	F	ATPase activity, coupled to transmembrane movement of ions			ATPase activity, coupled to transmembrane movement of ions	17	94	0.00077	0.018
GO:0015079	F	potassium ion transmembrane transporter activity			potassium ion transmembrane transporter activity	9	31	0.00085	0.02
GO:0004428	F	inositol or phosphatidylinositol kinase activity			inositol or phosphatidylinositol kinase activity	9	31	0.00085	0.02
GO:0016165	F	lipoxygenase activity			lipoxygenase activity	6	14	0.0013	0.029
GO:0001727	F	lipid kinase activity			lipid kinase activity	7	20	0.0013	0.029
GO:0046527	F	glucosyltransferase activity			glucosyltransferase activity	14	73	0.0013	0.029
GO:0030528	F	transcription regulator activity			transcription regulator activity	95	987	0.0015	0.031
GO:0050662	F	coenzyme binding			coenzyme binding	44	382	0.0015	0.031
GO:0003824	F	catalytic activity			catalytic activity	942	12724	0.0016	0.032
GO:0019842	F	vitamin binding			vitamin binding	25	180	0.0017	0.034
GO:0015238	F	drug transmembrane transporter activity			drug transmembrane transporter activity	13	68	0.002	0.039
GO:0016879	F	ligase activity, forming carbon-nitrogen bonds			ligase activity, forming carbon-nitrogen bonds	29	226	0.0023	0.044
GO:0016874	F	ligase activity			ligase activity	36	305	0.0027	0.05
GO:0015291	F	secondary active transmembrane transporter activity			secondary active transmembrane transporter activity	20	136	0.0026	0.05
GO:0016020	C	membrane			membrane	198	2115	2.1e-05	0.0041
GO:0000151	C	ubiquitin ligase complex			ubiquitin ligase complex	19	92	8.7e-05	0.0084

## Sheet: Table S9
Additional file 3: Table S9. Known tapetum and meiosis-related genes detected during meiosis between ny1 and H1 (WT).
Gene name	RGAP ID	Protein feature	Mutant phenotype	Up or down	Reference
The related-gene of tapetum development
EAT1	Os04g0599300	Basic helix-loop-helix transcription factor	Tapetum cell death was delayed and normal pollen grains could not be formed	down	[50,81]
OsTKPR1	Os09g0493500	tetraketide α-pyrone reductase	Delayed degradation of anther tapetum	down	[59]
OsDFR2A	Os09g0493500	NAD-dependent epimerase/dehydratase family protein	Anthers shorter and whiter, without pollen grains	down	[84]
OsPKS2	Os07g0411300	plant-specific type III polyketide synthase	Pollen grains shrink and are completely male sterile	down	[58]
OsGL1-4	Os02g0621300	Waxy synthetic gene	Pollen dehydration, pollen adhesion and hydration defects, very low seed setting rate	down	[83]
CYP704B2	Os03g0168600	CytochromeP450 protein	Tapetum swelled, pollen grains did not form outer wall and pollen cuticle was not fully developed	down	[52]
OsALDH2b1	Os06g0270900	Aldehyde dehydrogenase	Complete male sterility	down	[84]
MADS3	Os01g0201700	MADS-box gene	Mads3 is highly expressed in tapetum and microspore	down	[85]
DLC1	Os02g0182100	B-type response regulator gene	The accumulation of callose was not observed, and the final expression was the production of pollen free anthers	down	[86]
OsABCG26	Os10g0494300	ATP Binding Cassette G26	Abnormal degradation of tapetum and middle layer, excessive accumulation of lipid in microspore	down	[54]
SAW1	Os06g0638000	CCCH-type zinc finger protein; defective callose in meiosis 1	Tapetum degradation was delayed, the appearance of pollen grains was irregular, and the development of pollen wall was abnormal	down	[56]
DPW	Os03g0167600	Fatty Acyl Carrier Protein Reductase	Abnormal development of anthers and degeneration of pollen grains	down	[53]
PTC1	Os09g0449000	PERSISTENT TAPETAL CELL1	Delayed tapetum degradation, abnormal pollen wall and pollen abortion	down	[23]
CYP703A3	Os08g0131100	cytochrome P450 hydroxylase	Developmental defects of cuticle on anther surface and pollen exine	down	[51]
OsAGO2	Os04g0615700	ARGONAUTE family protein	Abnormal anther development and pollen abortion	down	[55,87]
OsPKS1	Os10g0484800	polyketide synthase	All male sterility, defective pollen exine formation	down	[57]
OsMTR1	Os02g0491300	Secretory fasciclin glycoprotein	Tapetum and microspore developmental defects	up	[88]
TIP2	Os01g0293100	bHLH transcription factor	The programmed death of tapetum cells was interrupted, resulting in complete male sterility	up	[89]
OsCP1	Os04g0670500	Cysteine protease	The pollen of many anthers has no vitality and the seed setting rate is low	up	[90]
OsHXK1	Os07g0446800	Hexokinase	Overexpression of oshxk1 leads to excessive accumulation of reactive oxygen species in tapetum	up	[55]
OsC4	Os08g0546300	lipid transfer protein gene	Osc4 was only expressed in tapetum cells of immature anthers of rice	up	[91]
OsGPAT3	Os11g0679700	Glycerol-3-Phosphate Acyltransferase 3	Abnormal tapetum development and degeneration	up	[92]
RMS2	Os02g0290900	GDSL Lipase	Delayed degradation of anther tapetum	up	[93]
OsTDL1A	Os12g0472500	homologues of tapetum determinant1	Ostdl1a protein is homologous with Arabidopsis tpd1 protein and regulates the differentiation of early anther cells in Rice	up	[94]
TIP3	Os03g0716200	PHD-finger transcription factor	Delayed degradation of anther tapetum	up	[95]
EPAD1	Os03g0663900	exine pattern designer 1; lipid transfer protein	The anthers are small and light in color, and cannot produce viable pollen	up	[96]
OsGELP110	Os11g0129500	GDSL-like lipase/acylhydrolase	The double mutant osgelp110/osgelp115 has defective pollen outer wall development, short anthers and complete male sterility	up	[97]
OsLTP47	Os01g0607100	plant lipid transfer protein	Mutant of OsLTP47 causes disordered lipid metabolism and defective pollen walls, leading to male sterility	up	[98]
OsAP25	Os03g0186900	aspartic protease	Osap25 encodes aspartic protease, which induces programmed death in yeast and plant cells	up	[50]
MSP1	Os01g0917500	Leu-rich repeat receptor–like protein kinase	The development of anther wall was disordered and tapetum disappeared completely	up	[99]
OsGT1	Os01g0262600	Glycosyltransferase	Osgt1 is located in Golgi apparatus and is necessary for the formation of pollen inner wall and pollen maturation	up	[100]
Meiotic related-gene
OsREC8	Os05g0580500	structural maintenance of chromosome protein	All mature pollen grains of mutant osrec8 were empty	down	[65]
OsRR24	Os02g0182100	B-type response regulator gene	The pollen mother cell chromosomes of mutant lepto1 were stagnated in the pre tenuous stage, showing the production of pollen free anthers	down	[66]
OsSHOC1	Os02g0642600			down	[67]
MRE11	Os08g0177600	double-strand break repair protein	The OsMRE11-deficient plants exhibited normal vegetative growth but could not set seed	down	[68]
DCM1	Os06g0638000	CCCH-type zinc finger protein	Spindle disorientation during meiosis II in mutant dcm1	down	[69]
OsBRCA2	Os01g0164800	rice orthologue of human BREAST CANCER 2	The mutant osbrca2 is meiotic deficient, resulting in complete male and female sterility	down	[101]
OsDFR	Os09g0493500	tetraketide α-pyrone reductase	The mutant ostkpr1-2 is completely male sterile with short white anthers and no mature pollen grains	down	[59]
OsDMC1B	Os11g0146800	meiosis-specific DNA recombinase	Osdmc1a osdmc1b double mutant pollen grains are empty and atrophic	up	[102]
MEL1	Os03g0800200	MEIOSIS ARRESTED AT LEPTOTENE1	MEL1 mutation can cause male sterility in Rice	up	[103]
OsRAD1	Os06g0132600	exonuclease homolog; radiation sensitive1	Non homologous chromosome pairing and complete inactivation of pollen grains in osrad1 meiotic cells	up	[104]
CRC1	Os04g0479000	AAA-type ATPase family protein	Potassium iodide staining of crc1 mutant showed that the mutant pollen grains were inactive	up	[105]
OsOSD1	Os02g0591500	second meiotic division	Ososd1-1 mutant, normal vegetative growth period, but abnormal male and female gamete formation	up	[106]
OsRAD17	Os03g0242100	cell cycle checkpoint protein		up	[107]
P31comet	Os05g0251400	synaptonemal complex (SC) protein	P31comet mutant pollen grains atrophy and are empty, and female gametes are inactive	up	[108]
OsRPA2c	Os06g0693300	replication protein		up	[109]
OsAGG1	Os01g0167700	crossover protein	In the heip1 mutant, the cross frequency and the number of cross junctions decreased significantly	up	[110]
RAD51A1	Os11g0615800	recombinase	Rad51a1 has the activity of catalyzing homologous pairing and plays an important role in homologous recombination and DNA double strand damage repair	up	[111]
PAIR2	Os09g0506800	homologous pairing aberration in rice meiosis 2	Pair2 mutant could observe 24 unpaired univalent chromosomes in pachytene and anaphase of meiosis	up	[112]
DSNP1	Os06g0633500			up	[113]
PSS1	Os08g0117000	pollen semi-sterility -1	The pss1 mutant decreased the seed setting rate of rice due to the decrease of pollen viability and the defect of pollen sac dehiscence	up	[114]
ZYGO1	Os01g0219200		The zygo1 mutants show failure in chromosome aggregation and telomere clustering, resulting in the absence of typical zygotene-stage meiocytes	up	[115]
OsGEN1	Os09g0521900	RAD2/XPG nuclease	Osgen1 is a male sterile mutant with smaller stamens and no normal pollen	up	[116]
OsMSH4	Os07g0486000	meiotic recombination	Osmsh4 female gametes and male gametes have no function	up	[117]
PAIR1	Os03g0106300	HOMOLOGOUS PAIRING ABERRATION IN RICE MEIOSIS1	Pair1 gene controls homologous chromosome pairing during meiosis of rice cells	up	[64]
OsRPA1c	Os05g0111000			up	[118]
RAD51A2	Os12g0497300	recombinase	Rad51a2 has the activity of catalyzing homologous pairing	up	[119]
OsPTD1	Os05g0588200	DNA ligase		up	[68]
SMC1	Os12g0641500	N terminal domain containing protein	SMC1 is required for holding sister chromatids together during mitosis and meiosis	down	[129]
SMC6a	Os09g0121000	MIM, putative gene	plays an important role in seed and gametophyte development through maintaining chromosome stability	down	[130]
References:
23. Li H, Yuan Z, Vizcay-Barrena G, Yang C, Liang W, Zong J, Wilson ZA, Zhang D. Persistent tapetal cell1 encodes a PHD-finger protein that is required for tapetal cell death and pollen development in rice. Plant Physiol. 2011;156:615–630
50. Niu N, Liang W, Yang X, Jin W, Wilso, ZA, Hu J, Zhan D. EAT1 promotes tapetal cell death by regulating aspartic proteases during male reproductive development in rice. Nat. Commun. 2013;4:1445
51. Yang X, Wu D, Shi J, He Y, Pinot F, Grausem B, Yin C, Zhu L, Chen M, Luo Z, et al. Rice CYP703A3, a cytochrome P450 hydroxylase, is essential for development of anther cuticle and pollen exine. J. Integr. Plant Biol. 2014;56:979–994.
52. Li H, Pinot F, Sauveplane V, Werck-Reichhart D, Diehl P, Schreiber L.; Franke R, Zhang P, Chen L, Gao Y, et al. Cytochrome P450 family member CYP704B2 catalyzes the omega-hydroxylation of fatty acids and Is required for anther cutin biosynthesis and pollen exine formation in rice. Plant Cell. 2010;22:173–190.
53. Shi J, Tan H, Yu XH, Liu Y, Liang W, Ranathunge K, Franke RB, Schreiber L, Wang Y, Kai G, et al. Defective pollen wall is required for anther and microspore development inrice and encodes a fatty acyl carrier Protein Reductase. Plant Cell. 2011;23:2225–2246.
54.Chang Z, Chen Z, Yan W, Xie G, Lu J, Lu NWQ, Yaod N, Yang G, Xia J, Tang X. An ABC transporter, OsABCG26, is required for anther cuticle and pollen exine formation and pollen-pistil interactions in rice, Plant Science. 2016;253:21–30.
55. Zheng S, Li J, Ma L, Wang H,; Zhou H, Ni E, Jiang D, Liu Z, Zhuang C. OsAGO2 controls ROS production and the initiation of tapetal PCD by epigenetically regulating OsHXK1 expression in rice anthers. Proc Natl Acad Sci U S A. 2019;116(15):7549-7558.
56. Wang B, Fang R, Chen F, Han J, Liu YG, Chen L, Zhu Q. A novel CCCH-type zinc finger protein SAW1 activates OsGA20ox3 to regulate gibberellin homeostasis and anther development in rice. J Integr Plant Biol. 2020;62(10):1594-1606.
57. Zou T,; Xiao Q, Li W, Luo T, Yuan G,; He Z, Liu M, Li Q, Xu P.; Zhu J, et al. OsLAP6/OsPKS1, an orthologue of Arabidopsis PKSA/LAP6, is critical for proper pollen exine formation. Rice. 2017;10(1):53.
58. Zou T, Liu M, Xiao Q, Wang T, Chen D, Luo T, Yuan G, Li Q, Zhu J, Liang Y, et al. OsPKS2 is required for rice male fertility by participating in pollen wall formation. Plant Cell Rep. 2018;37:759–773.
59. Xu D, Qu S, Tucker MR, Zhang D, Liang W, Shi J. Ostkpr1 functions in anther cuticle development and pollen wall formation in rice. BMC Plant Biol. 2019;19:104.
64. Nonomura, K.; Nakano, M.; Fukuda, T.; Eiguchi, M.; Miyao, A.; Hirochika, H.; Kurata, N. The novel gene HOMOLOGOUS PAIRING ABERRATION IN RICE MEIOSIS1 of rice encodes a putative coiled-coil protein required for homologous chromosome pairing in meiosis. Plant Cell. 2004, 16(4), 1008-20.
65. Shao T, Tang D, Wang K, Wang M, Che L, Qin B, Yu H, Li M, Gu M.; and Cheng Z. OsREC8 is essential for chromatid cohesion and metaphase i monopolar orientation in rice meiosis. Plant Physiol. 2011;156:1386–1396.
66. Zhao T, Ren L, Chen X, Yu H, Liu C, Shen Y, Shi W, Tang D, Du G, Li Y, et al. The OsRR24/LEPTO1 type-B response regulator is essential for the organization of leptotene chromosomes in rice meiosis. The Plant Cell. 2018;30: 3024–3037.
67. Ren Y, Chen D, Li W, Zhou D, Luo T, Yuan G, Zeng J, Cao Y, He Z, Zou T, et al. OsSHOC1 and OsPTD1 are essential for crossover formation during rice meiosis, The Plant Journal. 2019;98:315–328.
68. Ji J, Tang D, Wang M, Li Y, Zhang L, Wang K, Li M, Cheng Z. MRE11 is required for homologous synapsis and DSB processing in rice meiosis. Chromosoma. 2013;122:363–376.
69. Zhang C. Shen Y. Tang D. Shi W. Zhang D. Du G. Zhou Y. Liang G. Li Y. Cheng Z. The zinc finger protein DCM1 is required for male meiotic cytokinesis by preserving callose in rice. PLoS Genet. 2018;14(11):e1007769.
81. Ko SS, Li MJ, Ku MSB, Ho YC, Lin YJ, Chuang MH, Hsing HX, Lien YC, Yang HT, Chang HC, et al. The bHLH142 transcription factor coordinates with TDR1 to modulate the expression of EAT1 and regulate pollen development in rice. The Plant Cell. 2014;26:2486–2504.
82. Shirasawa S, Kifuji Y, Komiya R, Kitashiba H. Identification of a single nucleotide deletion causing frameshift mutation in OsDFR2A in a genic male sterile mutant of rice and its possible application to F1 hybrid breeding. Mol. Breed. 2013;31: 805–814.
83. Yu B, Liu L, Wang T. Deficiency of very long chain alkanes biosynthesis causeshumidity‐sensitive male sterility via affecting pollen adhesionand hydration in rice. Plant Cell Environ. 2019;42:3340–3354.
84. Ke Y, Yuan M, Liu H, Hui S, Qin X, Chen J, Zhang Q, Li X, Xiao J, Zhang Q, et al. The versatile functions of OsALDH2B1 provide a genic basis for growth-defense trade-offs in rice. Proc Natl Acad Sci U S A. 2020;117(7):3867-3873.
85. Hu, L.; Liang, W.; Yin, C.; Cui, X.; Zong, J.; Wang, X.; Hu J.; Zhang, D. Rice MADS3 regulates ROS homeostasis during late anther development. Plant Cell. 2011, 23(2), 515-33.
86. Tao Y, Chen D, Zou T, Zeng J, Gao F, He Z, Zhou D, He Z, Yuan G, Liu M, et al. Defective leptotene chromosome 1 (DLC1) encodes a type-B response regulator and is required for rice meiosis. Plant J. 2019;99(3):556-570.
87. Wang, Z.; Chen, D.; Sun, F.; Guo, W.; Wang, W.; Li, X.; Lan, Y.; Du, L.; Li, S.; Fan, Y.; et al. ARGONAUTE 2 increases rice susceptibility to rice black-streaked dwarf virus infection by epigenetically regulating HEXOKINASE 1 expression. Mol Plant Pathol. 2021, 9, 1029-1040.
88. Tan H, Liang W, Hu J, Zhang D. MTR1 encodes a secretory fasciclin glycoprotein required for male reproductive development in rice. Dev Cell. 2012;22(6):1127-37.
89. Fu Z, Yu J, Cheng X, Zong X, Xu J, Chen M, Li Z, Zhang D, Liang W. The rice basic helix-loop-helix transcription factor TDR INTERACTING PROTEIN2 is a central switch in early anther development. Plant Cell. 2014;26(4):1512-1524.
90. Lee S, Jung K.H, An G, Chung YY. Isolation and characterization of a rice cysteine protease gene, OsCP1, using T-DNA gene-trap system. Plant Mol Biol. 2004;54(5):755-65.
91. Tsuchiya T, Toriyama K, Ejiri S, Hinata K. Molecular characterization of rice genes specifically expressed in the anther tapetum. Plant Mol Biol. 1994;26(6):1737-46.
92. Sun L, Xiang X, Yang Z, Yu P, Wen X, Wang H, Abbas A, Muhammad KR, Zhang Y, Cheng S, et al. OsGPAT3 Plays a Critical Role in Anther Wall Programmed Cell Death and Pollen Development in Rice. Int J Mol Sci. 2018;19(12):4017.
93. Zhang W. A GDSL lipase is required for anther and pollen development. Plant Physiol. 2020;182(4):1810-1811.
94. Zhao X, Palma J, Oane R, Gamuyao R, Luo M, Chaudhury A, Herve ́ P, Xue Q, Bennett J. OsTDL1A binds to the LRR domain of rice receptor kinaseMSP1, and is required to limit sporocyte numbers. The Plant Journal. 2008;54:375–387
95. Yang Z, Sun L, Zhang P, Zhang Y, Yu P, Liu L, Abbas A, Xiang X, Wu W, Zhan X.; et al. TDR INTERACTING PROTEIN 3, encoding a PHD-finger transcription factor, regulates Ubisch bodies and pollen wall formation in rice. Plant J. 2019;99(5):844-861.
96. Li H, Kim Y.J,; Yang L, Liu Z, Zhang J, Shi H, Huang G, Persson S, Zhang D, Liang W. Grass-specific EPAD1 is essential for pollen exine patterning in rice. Plant Cell. 2020;32(12):3961-3977.
97. Zhang H, Wang M, Li Y, Yan W, Chang Z, Ni H, Chen Z, Wu J, Xu C, Deng XW, et al. GDSL esterase/lipases OsGELP34 and OsGELP110/OsGELP115 are essential for rice pollen development. J Integr Plant Biol. 2020; 62(10):1574-1593.
98. Chen L, Ji C, Zhou D, Gou X, Tang J, Jiang Y, Han J, Liu YG, Chen L, Xie Y. OsLTP47 may function in a lipid transfer relay essential for pollen wall development in rice. J Genet Genomics. 2022;49(5):481-491.
99. Nonomura K,; Miyoshi K, Eiguchi M, Suzuki T, Miyao A, Hirochika H, Kurata N. The MSP1 gene is necessary to restrict the number of cells entering into male and female sporogenesis and to initiate anther wall formation in rice. Plant Cell. 2003;15(8):1728-39.
100. Moon S, Kim SR, Zhao G, Yi J, Yoo Y, Jin P, Lee SW, Jung KH, Zhang D, An G. Rice glycosyltransferase1 encodes a glycosyltransferase essential for pollen wall formation. Plant Physiol. 2013;161(2): 663-75.
101. Fu R, Wang C, Shen H, Zhang J, Higgins JD, Liang W. Rice OsBRCA2 is required for DNA double-strand break repair in meiotic cells. Front Plant Sci. 2020;11:600820
102. Wang H, Hu Q, Tang D, Liu X, Du G, Shen Y,; Li Y, Cheng Z. OsDMC1 is not required for homologous pairing in rice meiosis. Plant Physiol. 2016;171(1):230-41.
103. Zhan J. Ubiquitination-dependent degradation of MEL1 is critical for microsporogenesis. Plant Cell. 2021;33(8):2515-2516.
104. Hu Q, Tang D, Wang H, Shen Y, Chen X, Ji J, Du G, Li Y, Cheng Z. The exonuclease homolog OsRAD1 promotes accurate meiotic double-strand break repair by suppressing nonhomologous end joining. Plant Physiol. 2016;172(2): 1105-1116.
105. Miao C, Tang D, Zhang H, Wang M, Li Y, Tang S, Yu H, Gu M, Cheng Z. Central region component1, a novel synaptonemal complex component, is essential for meiotic recombination initiation in rice. Plant Cell. 2013; 25(8):2998-3009.
106. Mieulet D, Jolivet S, Rivard M,; Cromer L, Vernet A, Mayonove P, Pereira L, Droc G, Courtois B, Guiderdoni E, et al. Turning rice meiosis into mitosis. Cell Res. 2016;26(11):, 1242-1254.
107. Hu Q, Zhang C, Xue Z, Ma L, Liu W, Shen Y, Ma B, Cheng Z. OsRAD17 is rRequired for meiotic double-strand break repair and plays a redundant role with OsZIP4 in synaptonemal complex assembly. Front Plant Sci. 2018;9:1236.
108. Zhou L, Han J, Chen Y, Wang Y, Liu YG. Bivalent Formation 1, a plant-conserved gene, encodes an OmpH/coiled-coil motif-containing protein required for meiotic recombination in rice. J Exp Bot. 2017; 68(9): 2163-2174.
109. Li X, Chang Y, Xin X, Zhu C, Li X, Higgins JD, Wu C. Replication protein A2c coupled with replication protein A1c regulates crossover formation during meiosis in rice. The Plant Cell, 2013;25(10): 3885-3899
110. Chang Z, Xu C, Huang X, Yan W, Qiu S, Yuan S, Ni H, Chen S, Xie G, Chen Z, et al. The plant-specific ABERRANT GAMETOGENESIS 1 gene is essential for meiosis in rice. J Exp Bot. 2020;71(1):, 204-218.
111. Morozumi Y, Ino R, Ikawa S, Mimida N, Shimizu T, Toki S, Ichikawa H, Shibata T, Kurumizaka H. Homologous pairing activities of two rice RAD51 Proteins, RAD51A1 and RAD51A2. PLoS ONE. 2013; 8 (10):e75451
112. Nonomura K, Nakano M, Eiguchi M, Suzuki T, Kurata N. PAIR2 is essential for homologous chromosome synapsis in rice meiosis I. J Cell Sci, 2006;119:217–225.
113. Ren L, Zhao T, Zhao Y, Du G, Yang S, Mu N, Tang D, Shen Y, Li Y, Cheng Z. The E3 ubiquitin ligase DESYNAPSIS1 regulates synapsis and recombination in rice meiosis. Cell Reports. 2021;37:109941.
114. Zhou S, Wang Y, Li W, Zhao Z, Ren Y, Wang Y, Gu S, Lin Q, Wang D, Jiang L, et al. Pollen semi-sterility1 encodes a kinesin-1-like protein important for male meiosis, anther dehiscence, and fertility in rice. Plant Cell. 2011; 23(1):111-29.
115. Zhang F, Tang D, Shen Y, Xue Z, Shi W, Ren L, Du G, Li Y, Cheng Z. The f-box protein ZYGO1 mediates bouquet formation to promote homologous pairing, synapsis, and recombination in rice meiosis. Plant Cell. 2017;29(10):2597-2609.
116. Wang C, Higgins JD, He Y, Lu P, Zhang D, Liang W. Resolvase OsGEN1 mediates DNA repair by homologous recombination. Plant Physiol. 2017;173(2):1316-1329.
117. Wang C, Wang Y, Cheng Z, Zhao Z, Chen J, Sheng P, Yu Y, Ma W, Duan E, Wu F, et al. The role of OsMSH4 in male and female gamete development in rice meiosis. J Exp Bot. 2016, 67(5), 1447-59.
118. Li X, Chang Y, Xin X, Zhu C, Li X, Higgins JD, Wu C. Replication protein A2c coupled with replication protein A1c regulates crossover formation during meiosis in rice. The Plant Cell, 2013;25(10):3885-3899
119. Morozumi Y, Ino R, Ikawa S, Mimida N, Shimizu T, Toki S, Ichikawa H, Shibata T, Kurumizaka H. Homologous pairing activities of two rice RAD51 proteins, RAD51A1 and RAD51A2. PLoS ONE. 2013; 8 (10): e75451
129. Bolaños-Villegas P. The Role of Structural Maintenance of Chromosomes Complexes in Meiosis and Genome Maintenance: Translating Biomedical and Model Plant Research Into Crop Breeding Opportunities. Frontiers in Plant Science. 2021, 12:659558.
130. Zou W, Li G, Jian L, Qian J, Liu Y, Zhao J. Arabidopsis SMC6A and SMC6B have redundant function in seed and gametophyte development. Journal of Experimental Botany. 2021,72(13):4871-4887.

## Sheet: Table S10
Additional file 3: Table S10.Meiosis-related and stage-specific genes detected during meiosis between ny1 and H1 (WT).
ID	RAD	Ref author	Regulation
LOC_Os09g32020	Os09g0493500	[59,82]	down
LOC_Os05g50410	Os05g0580500	[65]	down
LOC_Os07g22850	Os07g0411300	[24]	down
LOC_Os12g12170	Os12g0223300	[24]	down
LOC_Os01g03670	Os01g0127500	[24]	down
LOC_Os08g40440	Os08g0515900	[24]	down
LOC_Os01g70600	Os01g0931700	[24]	down
LOC_Os12g36750	Os12g0554100	[24]	down
LOC_Os02g01980	Os02g0110000	[24]	down
LOC_Os04g40874	Os04g0485300	[24]	down
LOC_Os08g20200	Os08g0298700	[24]	down
LOC_Os03g40830	Os03g0605300	[24]	down
LOC_Os01g55600	Os01g0761400	[24]	down
LOC_Os09g16449	Os09g0333500	[24]	down
LOC_Os09g16458	Os09g0333600	[24]	down
LOC_Os10g17790	Os10g0325400	[24]	down
LOC_Os05g04660	Os05g0137700	[24]	down
LOC_Os06g37690	Os06g0575000	[24]	down
LOC_Os11g41210	Os11g0630300	[24]	down
LOC_Os12g14440	Os12g0247700	[24]	down
LOC_Os08g04250	Os08g0136800	[32]	down
LOC_Os10g42800	Os10g0578950	[32]	down
LOC_Os11g47530	Os11g0701200	[32]	down
LOC_Os09g15800	Os09g0327200	[31]	down
LOC_Os07g08050	Os07g0177100	[31]	down
LOC_Os04g56840	Os04g0664300	[31]	down
LOC_Os10g34360	Os10g0484800	[31]	down
LOC_Os08g37104	Os08g0476000	[31]	down
LOC_Os06g06750	Os06g0162800	[31]	down
LOC_Os05g49830	Os05g0574000	[31]	down
LOC_Os01g07110	Os01g0164800	[31]	down
LOC_Os01g21590	Os01g0318400	[31]	down
LOC_Os01g40680	Os01g0589400	[31]	down
LOC_Os01g42380	Os01g0609300	[31]	down
LOC_Os01g43480	Os01g0623500	[31]	down
LOC_Os01g50980	Os01g0706200	[31]	down
LOC_Os01g62420	Os01g0841600	[31]	down
LOC_Os01g65550	Os01g0876800	[31]	down
LOC_Os01g66030	Os01g0883100	[31]	down
LOC_Os01g68330	Os01g0911300	[31]	down
LOC_Os02g04230	Os02g0135200	[31]	down
LOC_Os02g11000	Os02g0204500	[31]	down
LOC_Os02g12490	Os02g0216500	[31]	down
LOC_Os02g12840	Os02g0221300	[31]	down
LOC_Os02g20970	Os02g0313700	[31]	down
LOC_Os02g25620	Os02g0453100	[31]	down
LOC_Os02g42910	Os02g0642600	[31]	down
LOC_Os02g56270	Os02g0806600	[31]	down
LOC_Os03g06900	Os03g0165000	[31]	down
LOC_Os03g47570	Os03g0679300	[31]	down
LOC_Os04g45960	Os04g0543700	[31]	down
LOC_Os04g59460	Os04g0691200	[31]	down
LOC_Os05g01610	Os05g0106700	[31]	down
LOC_Os05g49760	Os05g0573200	[31]	down
LOC_Os07g36590	Os07g0551300	[31]	down
LOC_Os07g36690	Os07g0552800	[31]	down
LOC_Os08g04630	Os08g0141400	[31]	down
LOC_Os08g05810	Os08g0154200	[31]	down
LOC_Os10g10360	Os10g0183000	[31]	down
LOC_Os10g24050	Os10g0382100	[31]	down
LOC_Os10g25030	Os10g0389200	[31]	down
LOC_Os10g35180	Os10g0494300	[31]	down
LOC_Os10g40640	Os10g0555100	[31]	down
LOC_Os11g04720	Os11g0143300	[31]	down
LOC_Os11g06130	Os11g0160100	[31]	down
LOC_Os11g31500	Os11g0514100	[31]	down
LOC_Os11g31680	Os11g0516800	[31]	down
LOC_Os11g42930	Os11g0649300	[31]	down
LOC_Os12g04500	Os12g0139400	[31]	down
LOC_Os12g24580	Os12g0433700	[31]	down
LOC_Os12g36680	Os12g0552800	[31]	down
LOC_Os11g08660	Os11g0191300	[25]	down
LOC_Os12g44390	Os12g0641500	[25]	down
LOC_Os09g03370	Os09g0121000	[33]	down
LOC_Os02g04050	None	[33]	down
LOC_Os08g08030	Os08g0177600	[33]	down
LOC_Os12g44100	Os12g0638200	[9]	down
LOC_Os12g41110	Os12g0603800	[9]	down
LOC_Os12g37519	None	[9]	down
LOC_Os12g36850	Os12g0555200	[9]	down
LOC_Os12g36220	Os12g0548501	[9]	down
LOC_Os12g26290	Os12g0448900	[9]	down
LOC_Os12g25090	Os12g0437800	[9]	down
LOC_Os12g12080	None	[9]	down
LOC_Os12g10750	Os12g0210500	[9]	down
LOC_Os12g08760	Os12g0189300	[9]	down
LOC_Os12g06080	Os12g0157000	[9]	down
LOC_Os12g05080	Os12g0145400	[9]	down
LOC_Os12g04990	Os12g0143900	[9]	down
LOC_Os12g02370	Os12g0115700	[9]	down
LOC_Os11g47610	Os11g0702200	[9]	down
LOC_Os11g47600	Os11g0702100	[9]	down
LOC_Os11g45740	Os11g0684000	[9]	down
LOC_Os11g37050	Os11g0579200	[9]	down
LOC_Os11g36200	Os11g0570000	[9]	down
LOC_Os11g35410	Os11g0558400	[9]	down
LOC_Os11g33120	Os11g0537400	[9]	down
LOC_Os11g31950	Os11g0520500	[9]	down
LOC_Os11g29900	Os11g0491400	[9]	down
LOC_Os11g24070	Os11g0427800	[9]	down
LOC_Os11g11960	Os11g0226933	[9]	down
LOC_Os11g05700	Os11g0155600	[9]	down
LOC_Os11g03300	Os11g0126900	[9]	down
LOC_Os11g02440	Os11g0116300	[9]	down
LOC_Os11g01040	Os11g0100600	[9]	down
LOC_Os10g42620	Os10g0576900	[9]	down
LOC_Os10g39770	Os10g0544600	[9]	down
LOC_Os10g38110	Os10g0525000	[9]	down
LOC_Os10g37660	Os10g0521000	[9]	down
LOC_Os10g37240	Os10g0516500	[9]	down
LOC_Os10g33540	Os10g0475000	[9]	down
LOC_Os10g30790	Os10g0444700	[9]	down
LOC_Os10g30150	Os10g0437500	[9]	down
LOC_Os10g28350	Os10g0419400	[9]	down
LOC_Os10g23820	Os10g0380100	[9]	down
LOC_Os10g22050	Os10g0364900	[9]	down
LOC_Os10g20470	Os10g0345100	[9]	down
LOC_Os10g17489	None	[9]	down
LOC_Os10g13700	Os10g0204400	[9]	down
LOC_Os10g02880	Os10g0118200	[9]	down
LOC_Os09g38960	Os09g0563200	[9]	down
LOC_Os09g38850	Os09g0561600	[9]	down
LOC_Os09g37180	Os09g0543900	[9]	down
LOC_Os09g36200	Os09g0532000	[9]	down
LOC_Os09g31040	Os09g0483500	[9]	down
LOC_Os09g30506	Os09g0482840	[9]	down
LOC_Os09g29660	Os09g0472100	[9]	down
LOC_Os09g28180	Os09g0454900	[9]	down
LOC_Os09g28160	Os09g0454600	[9]	down
LOC_Os09g25330	Os09g0420900	[9]	down
LOC_Os09g21230	Os09g0380000	[9]	down
LOC_Os09g04050	Os09g0127300	[9]	down
LOC_Os08g41470	Os08g0526400	[9]	down
LOC_Os08g40690	Os08g0518900	[9]	down
LOC_Os08g38700	Os08g0495500	[9]	down
LOC_Os08g36310	Os08g0465700	[9]	down
LOC_Os08g35600	Os08g0457400	[9]	down
LOC_Os08g30520	Os08g0395800	[9]	down
LOC_Os08g30020	Os08g0389700	[9]	down
LOC_Os08g29570	Os08g0384500	[9]	down
LOC_Os08g28710	Os08g0374600	[9]	down
LOC_Os08g07390	Os08g0170800	[9]	down
LOC_Os08g06280	Os08g0159500	[9]	down
LOC_Os08g05320	Os08g0148600	[9]	down
LOC_Os08g04340	Os08g0137800	[9]	down
LOC_Os08g03610	Os08g0130100	[9]	down
LOC_Os08g03350	Os08g0127100	[9]	down
LOC_Os08g02700	Os08g0120600	[9]	down
LOC_Os07g49114	Os07g0691300	[9]	down
LOC_Os07g46920	None	[9]	down
LOC_Os07g46852	Os07g0663800	[9]	down
LOC_Os07g43604	Os07g0629500	[9]	down
LOC_Os07g42510	Os07g0617000	[9]	down
LOC_Os07g41650	Os07g0607400	[9]	down
LOC_Os07g39030	Os07g0578333	[9]	down
LOC_Os07g35370	Os07g0538200	[9]	down
LOC_Os07g35340	Os07g0537900	[9]	down
LOC_Os07g35300	Os07g0537400	[9]	down
LOC_Os07g34260	Os07g0526400	[9]	down
LOC_Os07g32710	Os07g0511400	[9]	down
LOC_Os07g29224	Os07g0474700	[9]	down
LOC_Os07g27390	None	[9]	down
LOC_Os07g13634	Os07g0240600	[9]	down
LOC_Os07g07470	Os07g0170100	[9]	down
LOC_Os07g05620	Os07g0150700	[9]	down
LOC_Os06g51060	Os06g0726200	[9]	down
LOC_Os06g51050	Os06g0726100	[9]	down
LOC_Os06g50950	Os06g0725200	[9]	down
LOC_Os06g47650	Os06g0691800	[9]	down
LOC_Os06g44170	Os06g0651000	[9]	down
LOC_Os06g40030	Os06g0602500	[9]	down
LOC_Os06g38660	Os06g0586000	[9]	down
LOC_Os06g35520	Os06g0547400	[9]	down
LOC_Os06g13560	Os06g0244000	[9]	down
LOC_Os06g11840	Os06g0222100	[9]	down
LOC_Os06g11210	Os06g0215600	[9]	down
LOC_Os06g10750	Os06g0210000	[9]	down
LOC_Os06g10170	Os06g0203200	[9]	down
LOC_Os06g05424	Os06g0146900	[9]	down
LOC_Os06g04940	Os06g0141600	[9]	down
LOC_Os06g04220	Os06g0133300	[9]	down
LOC_Os06g03930	Os06g0129900	[9]	down
LOC_Os06g01990	Os06g0109500	[9]	down
LOC_Os05g48680	Os05g0560500	[9]	down
LOC_Os05g47650	Os05g0549800	[9]	down
LOC_Os05g46370	Os05g0541400	[9]	down
LOC_Os05g44930	Os05g0524500	[9]	down
LOC_Os05g44810	Os05g0523300	[9]	down
LOC_Os05g39240	Os05g0468700	[9]	down
LOC_Os05g38040	Os05g0454500	[9]	down
LOC_Os05g37880	Os05g0451900	[9]	down
LOC_Os05g37190	Os05g0444200	[9]	down
LOC_Os05g36290	Os05g0438800	[9]	down
LOC_Os05g19110	Os05g0273500	[9]	down
LOC_Os04g59540	Os04g0691900	[9]	down
LOC_Os04g54230	Os04g0635000	[9]	down
LOC_Os04g51820	Os04g0607500	[9]	down
LOC_Os04g47720	Os04g0565200	[9]	down
LOC_Os04g47310	Os04g0560700	[9]	down
LOC_Os04g45900	Os04g0542800	[9]	down
LOC_Os04g44320	Os04g0524600	[9]	down
LOC_Os04g43560	Os04g0515900	[9]	down
LOC_Os04g32920	Os04g0401700	[9]	down
LOC_Os04g08060	Os04g0162500	[9]	down
LOC_Os04g01310	Os04g0103500	[9]	down
LOC_Os03g61360	Os03g0829200	[9]	down
LOC_Os03g57200	Os03g0785900	[9]	down
LOC_Os03g52860	Os03g0738600	[9]	down
LOC_Os03g51530	Os03g0725200	[9]	down
LOC_Os03g43750	Os03g0638400	[9]	down
LOC_Os03g43720	Os03g0638200	[9]	down
LOC_Os03g40194	Os03g0599000	[9]	down
LOC_Os03g38590	Os03g0582200	[9]	down
LOC_Os03g37840	Os03g0575200	[9]	down
LOC_Os03g37490	Os03g0571900	[9]	down
LOC_Os03g22670	Os03g0348800	[9]	down
LOC_Os03g20550	Os03g0321700	[9]	down
LOC_Os03g19220	Os03g0304800	[9]	down
LOC_Os03g18850	Os03g0300400	[9]	down
LOC_Os03g16350	Os03g0270000	[9]	down
LOC_Os03g12510	Os03g0226200	[9]	down
LOC_Os03g08460	Os03g0182800	[9]	down
LOC_Os03g05390	Os03g0147400	[9]	down
LOC_Os03g05270	Os03g0145900	[9]	down
LOC_Os03g04890	Os03g0142500	[9]	down
LOC_Os03g03200	Os03g0123800	[9]	down
LOC_Os03g02710	Os03g0118800	[9]	down
LOC_Os02g56460	Os02g0808800	[9]	down
LOC_Os02g55970	Os02g0803300	[9]	down
LOC_Os02g55890	Os02g0802500	[9]	down
LOC_Os02g54760	Os02g0789100	[9]	down
LOC_Os02g46850	Os02g0695800	[9]	down
LOC_Os02g41650	Os02g0626400	[9]	down
LOC_Os02g36590	Os02g0575700	[9]	down
LOC_Os02g36490	Os02g0574500	[9]	down
LOC_Os02g32520	Os02g0526400	[9]	down
LOC_Os02g31080	Os02g0515200	[9]	down
LOC_Os02g26810	Os02g0467600	[9]	down
LOC_Os02g11640	Os02g0206700	[9]	down
LOC_Os01g74140	Os01g0972800	[9]	down
LOC_Os01g71624	Os01g0944100	[9]	down
LOC_Os01g70130	Os01g0925700	[9]	down
LOC_Os01g67480	Os01g0900800	[9]	down
LOC_Os01g67010	Os01g0895200	[9]	down
LOC_Os01g64540	Os01g0865400	[9]	down
LOC_Os01g64450	Os01g0864300	[9]	down
LOC_Os01g64310	Os01g0862800	[9]	down
LOC_Os01g63540	Os01g0854800	[9]	down
LOC_Os01g63480	Os01g0854000	[9]	down
LOC_Os01g60020	Os01g0816100	[9]	down
LOC_Os01g55240	Os01g0757200	[9]	down
LOC_Os01g52130	Os01g0719300	[9]	down
LOC_Os01g51140	Os01g0707500	[9]	down
LOC_Os01g50940	Os01g0705700	[9]	down
LOC_Os01g49920	Os01g0694100	[9]	down
LOC_Os01g48040	Os01g0670600	[9]	down
LOC_Os01g45274	Os01g0639900	[9]	down
LOC_Os01g43650	Os01g0626400	[9]	down
LOC_Os01g42410	Os01g0609900	[9]	down
LOC_Os01g41510	Os01g0598200	[9]	down
LOC_Os01g41430	Os01g0597800	[9]	down
LOC_Os01g31980	Os01g0504500	[9]	down
LOC_Os01g21160	Os01g0314100	[9]	down
LOC_Os01g21120	Os01g0313300	[9]	down
LOC_Os01g14440	Os01g0246700	[9]	down
LOC_Os01g12420	Os01g0223900	[9]	down
LOC_Os01g10040	Os01g0197100	[9]	down
LOC_Os01g09990	Os01g0196300	[9]	down
LOC_Os01g06640	Os01g0159800	[9]	down
LOC_Os01g04800	Os01g0141000	[9]	down
LOC_Os01g02290	Os01g0113200	[9]	down
LOC_Os03g28330	Os03g0401300	[9]	down
LOC_Os01g71280	Os01g0939600	[10]	down
LOC_Os06g15760	Os06g0268700	[10]	down
LOC_Os10g25140	Os10g0390600	[10]	down
LOC_Os04g44500	Os04g0526800	[10]	down
LOC_Os01g06580	Os01g0159200	[10]	down
LOC_Os05g22940	Os05g0295300	[10]	down
LOC_Os05g51150	Os05g0589200	[10]	down
LOC_Os07g36940	Os07g0555200	[10]	down
LOC_Os01g16170	Os01g0266800	[10]	down
LOC_Os12g42230	Os12g0616900	[10]	down
LOC_Os09g25550	Os09g0423300	[10]	down
LOC_Os05g48790	Os05g0562000	[10]	down
LOC_Os02g17920	Os02g0280500	[10]	down
LOC_Os08g21541	Os08g0307000	[10]	down
LOC_Os01g19820	Os01g0303800	[10]	down
LOC_Os10g11354	Os10g0190900	[10]	down
LOC_Os09g04504	Os09g0131400	[10]	down
LOC_Os03g31026	Os03g0423850	[10]	down
LOC_Os01g49240	Os01g0686300	[10]	down
LOC_Os05g50420	Os05g0580900	[10]	down
LOC_Os01g05480	Os01g0147800	[10]	down
LOC_Os01g67580	Os01g0902100	[10]	down
LOC_Os01g71780	Os01g0946100	[10]	down
LOC_Os07g02590	Os07g0117000	[10]	down
LOC_Os04g54830	Os04g0640900	[10]	down
LOC_Os01g46570	Os01g0654100	[10]	down
LOC_Os03g06850	Os03g0164300	[10]	down
LOC_Os02g07960	Os02g0176100	[10]	down
LOC_Os05g01780	Os05g0108300	[10]	down
LOC_Os10g35444	Os10g0497500	[10]	down
LOC_Os10g33874	Os10g0479200	[10]	down
LOC_Os10g29650	Os10g0432200	[10]	down
LOC_Os10g11860	Os10g0195000	[10]	down
LOC_Os04g43290	Os04g0512300	[10]	down
LOC_Os05g51470	Os05g0592300	[10]	down
LOC_Os04g14130	Os04g0218100	[10]	down
LOC_Os02g31920	Os02g0518800	[10]	down
LOC_Os11g41170	Os11g0629600	[10]	down
LOC_Os04g20210	Os04g0269900	[10]	down
LOC_Os06g41660	Os06g0621500	[10]	down
LOC_Os07g47490	Os07g0671500	[10]	down
LOC_Os12g24540	Os12g0433200	[10]	down
LOC_Os06g45360	Os06g0664100	[10]	down
LOC_Os09g30230	Os09g0479600	[10]	down
LOC_Os02g38392	Os02g0597300	[10]	down
LOC_Os11g39190	Os11g0605100	[10]	down
LOC_Os02g50799	Os02g0741500	[10]	down
LOC_Os04g31090	Os04g0380000	[10]	down
LOC_Os07g16030	Os07g0264000	[10]	down
LOC_Os08g11470	Os08g0215200	[10]	down
LOC_Os01g05840	Os01g0151700	[10]	down
LOC_Os08g26880	Os08g0357300	[10]	down
LOC_Os02g45980	Os02g0684900	[10]	down
LOC_Os11g35400	Os11g0558300	[10]	down
LOC_Os03g43684	Os03g0638000	[10]	down
LOC_Os02g44230	Os02g0661100	[10]	down
LOC_Os03g29190	Os03g0405500	[10]	down
LOC_Os08g16830	Os08g0269700	[10]	down
LOC_Os01g61980	Os01g0836900	[10]	down
LOC_Os04g44510	Os04g0527000	[10]	down
LOC_Os01g43870	Os01g0629400	[10]	down
LOC_Os11g16470	Os11g0265900	[10]	down
LOC_Os05g37350	Os05g0445900	[10]	down
LOC_Os08g21561	Os08g0307300	[10]	down
LOC_Os12g05920	Os12g0155300	[10]	down
LOC_Os12g19260	Os12g0289800	[10]	down
LOC_Os12g37580	Os12g0562700	[10]	down
LOC_Os03g02430	Os03g0115300	[10]	down
LOC_Os01g37110	Os01g0551800	[10]	down
LOC_Os02g21190	Os02g0316900	[10]	down
LOC_Os02g24750	Os02g0445700	[10]	down
LOC_Os03g06910	Os03g0165100	[10]	down
LOC_Os03g07220	Os03g0168400	[10]	down
LOC_Os04g47912	Os04g0566900	[10]	down
LOC_Os05g30790	Os05g0371100	[10]	down
LOC_Os06g15410	Os06g0264900	[10]	down
LOC_Os04g50960	Os04g0597900	[10]	down
LOC_Os09g14450	Os09g0313600	[10]	down
LOC_Os12g03750	Os12g0131500	[10]	down
LOC_Os12g10670	Os12g0209300	[10]	down
LOC_Os10g04090	Os10g0130800	[10]	down
LOC_Os12g01922	Os12g0110000	[10]	down
LOC_Os06g50560	Os06g0720500	[10]	down
LOC_Os04g54240	Os04g0635100	[10]	down
LOC_Os11g10590	Os11g0211800	[10]	down
LOC_Os07g34280	Os07g0526600	[10]	down
LOC_Os04g52440	Os04g0614500	[10]	down
LOC_Os08g30510	Os08g0395700	[10]	down
LOC_Os03g61500	Os03g0830500	[10]	down
LOC_Os11g37970	Os11g0592200	[10]	down
LOC_Os01g37460	Os01g0555100	[10]	down
LOC_Os04g10060	Os04g0179700	[10]	down
LOC_Os06g42120	Os06g0626600	[10]	down
LOC_Os04g43200	Os04g0511200	[10]	down
LOC_Os05g11560	Os05g0205000	[10]	down
LOC_Os08g36910	Os08g0473900	[10]	down
LOC_Os11g47870	Os11g0705200	[10]	down
LOC_Os09g20284	Os09g0368500	[10]	down
LOC_Os05g45350	Os05g0529700	[10]	down
LOC_Os03g04650	Os03g0140100	[10]	down
LOC_Os05g50260	Os05g0578600	[10]	down
LOC_Os02g41450	Os02g0623300	[10]	down
LOC_Os06g12740	Os06g0233800	[10]	down
LOC_Os01g24980	Os01g0351800	[10]	down
LOC_Os07g39320	Os07g0581700	[10]	down
LOC_Os03g52390	Os03g0734300	[10]	down
LOC_Os03g21030	Os03g0327100	[10]	down
LOC_Os04g54210	Os04g0634800	[10]	down
LOC_Os04g43650	Os04g0516600	[10]	down
LOC_Os01g24490	Os01g0347200	[10]	down
LOC_Os08g36970	Os08g0474500	[10]	down
LOC_Os04g44354	Os04g0525100	[10]	down
LOC_Os04g45130	Os04g0533900	[10]	down
LOC_Os10g17650	Os10g0323500	[10]	down
LOC_Os07g38840	Os07g0575900	[10]	down
LOC_Os01g52340	Os01g0721400	[10]	down
LOC_Os01g69830	Os01g0922600	[10]	down
LOC_Os10g35050	Os10g0492600	[10]	down
LOC_Os02g47650	Os02g0705400	[10]	down
LOC_Os01g36790	Os01g0548600	[10]	down
LOC_Os04g09920	Os04g0178400	[10]	down
LOC_Os05g09020	Os05g0183100	[10]	down
LOC_Os10g28080	Os10g0416500	[10]	down
LOC_Os07g37454	Os07g0561800	[10]	down
LOC_Os10g38470	Os10g0528100	[10]	down
LOC_Os04g05650	Os04g0142400	[10]	down
LOC_Os05g07300	Os05g0165900	[10]	down
LOC_Os01g25990	Os01g0361500	[10]	down
LOC_Os06g51290	Os06g0729000	[10]	down
LOC_Os04g44910	Os04g0531500	[10]	down
LOC_Os11g33050	Os11g0536000	[10]	down
LOC_Os03g63580	Os03g0852800	[10]	down
LOC_Os05g40770	Os05g0486100	[10]	down
LOC_Os06g15370	Os06g0264500	[10]	down
LOC_Os06g24730	Os06g0354700	[10]	down
LOC_Os08g04560	Os08g0140500	[10]	down
LOC_Os04g35840	Os04g0439100	[10]	down
LOC_Os03g43590	Os03g0636800	[10]	down
LOC_Os06g47780	Os06g0693000	[10]	down
LOC_Os11g08020	Os11g0182900	[10]	down
LOC_Os07g40630	Os07g0597200	[10]	down
LOC_Os12g08810	Os12g0190000	[10]	down
LOC_Os01g54350	Os01g0747400	[10]	down
LOC_Os08g35860	Os08g0460600	[10]	down
LOC_Os03g61470	Os03g0830200	[10]	down
LOC_Os01g63930	Os01g0858350	[10]	down
LOC_Os10g36980	Os10g0513900	[10]	down
LOC_Os01g61990	Os01g0837000	[10]	down
LOC_Os03g43810	Os03g0639300	[10]	down
LOC_Os07g35260	Os07g0537000	[10]	down
LOC_Os05g06340	Os05g0155400	[10]	down
LOC_Os04g44300	Os04g0524500	[10]	down
LOC_Os05g40700	Os05g0485300	[10]	down
LOC_Os01g63930	Os01g0858200	[10]	down
LOC_Os01g49910	Os01g0694000	[10]	down
LOC_Os07g24000	Os07g0422100	[10]	down
LOC_Os01g54700	Os01g0750600	[10]	down
LOC_Os02g51110	Os02g0745100	[10]	down
LOC_Os10g41060	Os10g0560000	[10]	down
LOC_Os01g62200	Os01g0839200	[10]	down
LOC_Os04g33860	Os04g0415000	[10]	down
LOC_Os06g47530	Os06g0690200	[10]	down
LOC_Os06g46330	Os06g0676600	[10]	down
LOC_Os01g08110	Os01g0176200	[10]	down
LOC_Os12g44060	Os12g0637700	[10]	down
LOC_Os06g04870	Os06g0140700	[10]	down
LOC_Os08g33160	Os08g0428400	[10]	down
LOC_Os03g05470	Os03g0148700	[10]	down
LOC_Os01g04950	Os01g0142800	[10]	down
LOC_Os07g48630	Os07g0685700	[10]	down
LOC_Os02g45160	Os02g0673100	[10]	down
LOC_Os02g38840	Os02g0600400	[10]	down
LOC_Os06g04889	Os06g0140900	[10]	down
LOC_Os04g42980	Os04g0508800	[10]	down
LOC_Os08g09010	Os08g0189600	[10]	down
LOC_Os12g35610	Os12g0541300	[10]	down
LOC_Os01g26970	Os01g0367400	[10]	down
LOC_Os10g04270	Os10g0132300	[10]	down
LOC_Os05g33610	Os05g0405900	[10]	down
LOC_Os05g34290	Os05g0415200	[10]	down
LOC_Os06g40360	Os06g0605900	[10]	down
LOC_Os03g14590	Os03g0250000	[10]	down
LOC_Os11g37050	Os11g0579400	[10]	down
LOC_Os02g40840	Os02g0621800	[10]	down
LOC_Os03g15050	Os03g0255500	[10]	down
LOC_Os09g39910	Os09g0572400	[10]	down
LOC_Os02g51680	Os02g0753000	[10]	down
LOC_Os06g41670	Os06g0621600	[10]	down
LOC_Os12g03810	Os12g0132200	[10]	down
LOC_Os07g37610	Os07g0563300	[10]	down
LOC_Os09g26880	Os09g0440300	[10]	down
LOC_Os01g51420	Os01g0711500	[10]	down
LOC_Os11g38480	Os11g0597700	[10]	down
LOC_Os03g55250	Os03g0760300	[10]	down
LOC_Os02g01510	Os02g0105400	[10]	down
LOC_Os03g20790	Os03g0324300	[10]	down
LOC_Os07g39510	Os07g0584000	[10]	down
LOC_Os04g49510	Os04g0584600	[10]	down
LOC_Os07g47530	Os07g0672500	[10]	down
LOC_Os01g49820	Os01g0693300	[10]	down
LOC_Os02g46030	Os02g0685200	[10]	down
LOC_Os09g32025	Os09g0493500	[10]	down
LOC_Os09g36260	Os09g0532900	[10]	down
LOC_Os09g04508	Os09g0131400	[10]	down
LOC_Os01g71114	Os01g0937400	[10]	down
LOC_Os12g16280	Os12g0263800	[10]	down
LOC_Os12g31370	Os12g0497300	[120]	up
LOC_Os11g40150	Os11g0615800	[120]	up
LOC_Os11g04954	Os11g0146800	[121]	up
LOC_Os09g35000	Os09g0521900	[122]	up
LOC_Os09g32930	Os09g0506800	[112]	up
LOC_Os08g02380	Os08g0117000	[123]	up
LOC_Os07g30240	Os07g0486000	[117]	up
LOC_Os06g47830	Os06g0693300	[124]	up
LOC_Os06g04190	Os06g0132600	[125]	up
LOC_Os05g16250	Os05g0251400	[126]	up
LOC_Os05g02040	Os05g0111000	[124]	up
LOC_Os04g40290	Os04g0479000	[127]	up
LOC_Os03g58600	Os03g0800200	[128]	up
LOC_Os03g01590	Os03g0106300	[64]	up
LOC_Os07g08530	Os07g0183200	[24]	up
LOC_Os05g27760	Os05g0343900	[24]	up
LOC_Os05g28050	Os05g0347575	[24]	up
LOC_Os05g28140	Os05g0348632	[24]	up
LOC_Os02g39240	Os02g0604800	[24]	up
LOC_Os02g39430	Os02g0607100	[24]	up
LOC_Os01g17402	Os01g0281200	[24]	up
LOC_Os03g48220	Os03g0687700	[24]	up
LOC_Os06g06660	Os06g0161800	[24]	up
LOC_Os08g06690	Os08g0163900	[24]	up
LOC_Os08g06700	Os08g0164000	[24]	up
LOC_Os09g36490	Os09g0535400	[24]	up
LOC_Os12g41640	Os12g0610100	[24]	up
LOC_Os11g03520	Os11g0129500	[24]	up
LOC_Os05g41870	Os05g0498200	[24]	up
LOC_Os04g48400	Os04g0573100	[24]	up
LOC_Os02g32190	Os02g0521600	[24]	up
LOC_Os08g06890	Os08g0166100	[24]	up
LOC_Os10g42080	Os10g0571000	[24]	up
LOC_Os01g42810	Os01g0614300	[24]	up
LOC_Os03g24300	Os03g0357500	[24]	up
LOC_Os01g12020	Os01g0219500	[24]	up
LOC_Os09g13930	Os09g0309600	[24]	up
LOC_Os06g23360	Os06g0341500	[24]	up
LOC_Os08g43240	Os08g0545800	[24]	up
LOC_Os04g21590	Os04g0283800	[24]	up
LOC_Os07g05110	Os07g0144500	[24]	up
LOC_Os06g40880	Os06g0611400	[24]	up
LOC_Os04g35690	Os04g0437500	[24]	up
LOC_Os05g41630	Os05g0496100	[24]	up
LOC_Os07g04580	Os07g0138400	[24]	up
LOC_Os06g37680	Os06g0574900	[24]	up
LOC_Os04g38840	Os04g0462200	[24]	up
LOC_Os01g47180	Os01g0660800	[24]	up
LOC_Os07g33390	Os07g0517600	[24]	up
LOC_Os12g38900	Os12g0578200	[24]	up
LOC_Os03g45270	Os03g0655300	[24]	up
LOC_Os04g46160	Os04g0546000	[24]	up
LOC_Os08g44470	Os08g0559000	[24]	up
LOC_Os04g58360	Os04g0680100	[24]	up
LOC_Os02g03320	Os02g0125600	[24]	up
LOC_Os05g47480	Os05g0548200	[24]	up
LOC_Os01g06380	Os01g0156900	[32]	up
LOC_Os01g06390	Os01g0157100	[32]	up
LOC_Os01g06400	Os01g0157200	[32]	up
LOC_Os01g06420	Os01g0157400	[32]	up
LOC_Os01g06430	Os01g0157500	[32]	up
LOC_Os01g06440	Os01g0157600	[32]	up
LOC_Os01g13830	Os01g0240150	[32]	up
LOC_Os01g14210	None	[32]	up
LOC_Os01g14220	Os01g0244400	[32]	up
LOC_Os01g14310	Os01g0245499	[32]	up
LOC_Os01g14340	Os01g0245901	[32]	up
LOC_Os01g19280	None	[32]	up
LOC_Os01g22039	Os01g0324125	[32]	up
LOC_Os01g50280	Os01g0697700	[32]	up
LOC_Os01g50300	None	[32]	up
LOC_Os01g54950	Os01g0753150	[32]	up
LOC_Os01g56740	None	[32]	up
LOC_Os01g61210	Os01g0827800	[32]	up
LOC_Os01g67260	Os01g0898000	[32]	up
LOC_Os02g17340	Os02g0273200	[32]	up
LOC_Os02g18870	Os02g0290900	[32]	up
LOC_Os02g28970	Os02g0491300	[32]	up
LOC_Os02g32180	Os02g0521500	[32]	up
LOC_Os02g33840	Os02g0543200	[32]	up
LOC_Os02g38710	Os02g0599200	[32]	up
LOC_Os03g18470	Os03g0295866	[32]	up
LOC_Os03g30590	Os03g0419300	[32]	up
LOC_Os03g30620	Os03g0419600	[32]	up
LOC_Os03g30660	Os03g0419900	[32]	up
LOC_Os03g30680	Os03g0420100	[32]	up
LOC_Os03g30690	Os03g0420200	[32]	up
LOC_Os03g50790	Os03g0716400	[32]	up
LOC_Os03g51100	Os03g0720650	[32]	up
LOC_Os03g51180	Os03g0721700	[32]	up
LOC_Os03g59840	Os03g0813200	[32]	up
LOC_Os04g32160	None	[32]	up
LOC_Os04g35630	Os04g0436600	[32]	up
LOC_Os04g39960	Os04g0475400	[32]	up
LOC_Os04g41050	Os04g0487400	[32]	up
LOC_Os04g41070	Os04g0487700	[32]	up
LOC_Os04g42360	Os04g0502100	[32]	up
LOC_Os04g52550	Os04g0615800	[32]	up
LOC_Os04g54730	Os04g0640100	[32]	up
LOC_Os05g05510	Os05g0147800	[32]	up
LOC_Os05g14360	Os05g0233000	[32]	up
LOC_Os05g40240	Os05g0480800	[32]	up
LOC_Os05g40250	Os05g0480900	[32]	up
LOC_Os05g40500	None	[32]	up
LOC_Os05g40550	Os05g0484000	[32]	up
LOC_Os05g40590	None	[32]	up
LOC_Os05g40610	None	[32]	up
LOC_Os05g43050	None	[32]	up
LOC_Os05g43960	Os05g0515800	[32]	up
LOC_Os05g45500	Os05g0531600	[32]	up
LOC_Os05g46050	Os05g0537700	[32]	up
LOC_Os05g46060	None	[32]	up
LOC_Os05g46160	None	[32]	up
LOC_Os05g50020	None	[32]	up
LOC_Os06g06670	Os06g0161900	[32]	up
LOC_Os06g06680	Os06g0162100	[32]	up
LOC_Os06g07470	Os06g0171500	[32]	up
LOC_Os06g44240	Os06g0652100	[32]	up
LOC_Os07g03760	Os07g0129600	[32]	up
LOC_Os07g04650	Os07g0139000	[32]	up
LOC_Os07g08540	Os07g0183350	[32]	up
LOC_Os07g08600	Os07g0183700	[32]	up
LOC_Os07g08650	Os07g0184200	[32]	up
LOC_Os07g22680	Os07g0409500	[32]	up
LOC_Os07g43230	Os07g0625300	[32]	up
LOC_Os07g49220	Os07g0692800	[32]	up
LOC_Os07g49290	Os07g0693650	[32]	up
LOC_Os08g03300	Os08g0126500	[32]	up
LOC_Os08g06730	Os08g0164300	[32]	up
LOC_Os08g09720	Os08g0197100	[32]	up
LOC_Os08g16690	Os08g0267600	[32]	up
LOC_Os08g16700	Os08g0267700	[32]	up
LOC_Os08g16710	Os08g0267800	[32]	up
LOC_Os09g33730	None	[32]	up
LOC_Os10g21490	Os10g0358900	[32]	up
LOC_Os10g27390	Os10g0414000	[32]	up
LOC_Os10g29880	Os10g0435600	[32]	up
LOC_Os11g38230	Os11g0594900	[32]	up
LOC_Os12g38790	Os12g0577000	[32]	up
LOC_Os12g38960	Os12g0578800	[32]	up
LOC_Os12g40320	Os12g0594700	[32]	up
LOC_Os12g42330	Os12g0618000	[32]	up
LOC_Os12g05330	Os12g0148700	[31]	up
LOC_Os08g19680	Os08g0293200	[31]	up
LOC_Os07g43180	Os07g0624900	[31]	up
LOC_Os06g37010	Os06g0566300	[31]	up
LOC_Os05g39590	Os05g0473300	[31]	up
LOC_Os03g11700	Os03g0216400	[31]	up
LOC_Os02g05610	Os02g0149600	[31]	up
LOC_Os12g40360	Os12g0595300	[31]	up
LOC_Os10g03760	Os10g0126800	[31]	up
LOC_Os07g27330	Os07g0456900	[31]	up
LOC_Os07g05690	Os07g0151700	[31]	up
LOC_Os06g47120	Os06g0685200	[31]	up
LOC_Os05g49930	Os05g0574900	[31]	up
LOC_Os05g39190	Os05g0468200	[31]	up
LOC_Os05g39180	Os05g0468100	[31]	up
LOC_Os05g30400	Os05g0366900	[31]	up
LOC_Os04g57940	Os04g0676200	[31]	up
LOC_Os04g13150	Os04g0208400	[31]	up
LOC_Os03g25660	Os03g0373100	[31]	up
LOC_Os03g22470	Os03g0345300	[31]	up
LOC_Os01g41260	Os01g0595800	[31]	up
LOC_Os01g01940	Os01g0109500	[31]	up
LOC_Os01g06340	Os01g0156300	[31]	up
LOC_Os01g07140	Os01g0165200	[31]	up
LOC_Os01g07660	Os01g0171200	[31]	up
LOC_Os01g08550	Os01g0180700	[31]	up
LOC_Os01g08860	Os01g0184100	[31]	up
LOC_Os01g10860	Os01g0206200	[31]	up
LOC_Os01g11130	Os01g0209500	[31]	up
LOC_Os01g11990	Os01g0219200	[31]	up
LOC_Os01g12290	Os01g0222800	[31]	up
LOC_Os01g14180	Os01g0244000	[31]	up
LOC_Os01g18870	Os01g0293100	[31]	up
LOC_Os01g27160	Os01g0369200	[31]	up
LOC_Os01g34770	Os01g0532100	[31]	up
LOC_Os01g38520	Os01g0566000	[31]	up
LOC_Os01g39020	Os01g0571300	[31]	up
LOC_Os01g41290	Os01g0596100	[31]	up
LOC_Os01g41310	Os01g0596300	[31]	up
LOC_Os01g41530	Os01g0598400	[31]	up
LOC_Os01g42090	Os01g0605700	[31]	up
LOC_Os01g42990	Os01g0616600	[31]	up
LOC_Os01g45530	Os01g0642900	[31]	up
LOC_Os01g46040	Os01g0648700	[31]	up
LOC_Os01g46760	Os01g0656200	[31]	up
LOC_Os01g47040	Os01g0659800	[31]	up
LOC_Os01g49370	Os01g0688000	[31]	up
LOC_Os01g50310	Os01g0698000	[31]	up
LOC_Os01g51770	Os01g0715500	[31]	up
LOC_Os01g51850	Os01g0716300	[31]	up
LOC_Os01g52470	Os01g0723000	[31]	up
LOC_Os01g62290	Os01g0840100	[31]	up
LOC_Os01g63830	Os01g0857200	[31]	up
LOC_Os01g64900	Os01g0869300	[31]	up
LOC_Os01g65590	Os01g0877400	[31]	up
LOC_Os01g65850	Os01g0881000	[31]	up
LOC_Os01g70920	Os01g0935300	[31]	up
LOC_Os02g02250	Os02g0113400	[31]	up
LOC_Os02g02800	Os02g0120300	[31]	up
LOC_Os02g03450	Os02g0126800	[31]	up
LOC_Os02g05520	Os02g0148600	[31]	up
LOC_Os02g09410	Os02g0187000	[31]	up
LOC_Os02g14860	Os02g0246300	[31]	up
LOC_Os02g17370	Os02g0273900	[31]	up
LOC_Os02g21310	Os02g0318200	[31]	up
LOC_Os02g21750	Os02g0323000	[31]	up
LOC_Os02g26160	Os02g0459600	[31]	up
LOC_Os02g30140	Os02g0504100	[31]	up
LOC_Os02g37000	Os02g0580500	[31]	up
LOC_Os02g38130	Os02g0594800	[31]	up
LOC_Os02g39880	Os02g0612100	[31]	up
LOC_Os02g43760	Os02g0654500	[31]	up
LOC_Os02g44130	Os02g0659500	[31]	up
LOC_Os02g44890	Os02g0669700	[31]	up
LOC_Os02g47370	Os02g0702100	[31]	up
LOC_Os02g50060	Os02g0733500	[31]	up
LOC_Os02g51000	Os02g0743800	[31]	up
LOC_Os02g51810	Os02g0754500	[31]	up
LOC_Os02g52360	Os02g0761100	[31]	up
LOC_Os02g56310	Os02g0807000	[31]	up
LOC_Os02g56480	Os02g0809100	[31]	up
LOC_Os03g01840	Os03g0108700	[31]	up
LOC_Os03g04030	Os03g0132300	[31]	up
LOC_Os03g04070	Os03g0133000	[31]	up
LOC_Os03g05460	Os03g0148400	[31]	up
LOC_Os03g06490	Os03g0161000	[31]	up
LOC_Os03g08000	Os03g0177300	[31]	up
LOC_Os03g09870	Os03g0194500	[31]	up
LOC_Os03g10740	Os03g0204900	[31]	up
LOC_Os03g11020	Os03g0208600	[31]	up
LOC_Os03g11440	Os03g0213100	[31]	up
LOC_Os03g11840	Os03g0217900	[31]	up
LOC_Os03g13450	Os03g0237500	[31]	up
LOC_Os03g14140	Os03g0245300	[31]	up
LOC_Os03g15960	Os03g0266300	[31]	up
LOC_Os03g16020	Os03g0266900	[31]	up
LOC_Os03g17340	Os03g0281800	[31]	up
LOC_Os03g18190	Os03g0292900	[31]	up
LOC_Os03g18880	Os03g0300700	[31]	up
LOC_Os03g19540	Os03g0308600	[31]	up
LOC_Os03g22960	Os03g0353000	[31]	up
LOC_Os03g25380	Os03g0369700	[31]	up
LOC_Os03g30780	Os03g0421300	[31]	up
LOC_Os03g39230	Os03g0589300	[31]	up
LOC_Os03g42350	Os03g0621400	[31]	up
LOC_Os03g43790	Os03g0639100	[31]	up
LOC_Os03g44520	Os03g0647400	[31]	up
LOC_Os03g46110	Os03g0663900	[31]	up
LOC_Os03g47640	Os03g0680100	[31]	up
LOC_Os03g47990	Os03g0684300	[31]	up
LOC_Os03g48225	Os03g0687800	[31]	up
LOC_Os03g48235	Os03g0688000	[31]	up
LOC_Os03g48260	Os03g0688200	[31]	up
LOC_Os03g48830	Os03g0694700	[31]	up
LOC_Os03g50160	Os03g0709300	[31]	up
LOC_Os03g50760	Os03g0715600	[31]	up
LOC_Os03g50780	Os03g0716200	[31]	up
LOC_Os03g51200	Os03g0721900	[31]	up
LOC_Os03g51470	Os03g0724600	[31]	up
LOC_Os03g51550	Os03g0725400	[31]	up
LOC_Os03g55220	Os03g0759700	[31]	up
LOC_Os03g58400	Os03g0798300	[31]	up
LOC_Os03g59550	Os03g0809900	[31]	up
LOC_Os03g61070	Os03g0825900	[31]	up
LOC_Os03g61140	Os03g0826700	[31]	up
LOC_Os03g62490	Os03g0841700	[31]	up
LOC_Os03g62830	Os03g0845300	[31]	up
LOC_Os04g04030	Os04g0129600	[31]	up
LOC_Os04g17050	Os04g0244400	[31]	up
LOC_Os04g32700	Os04g0398900	[31]	up
LOC_Os04g33150	Os04g0404400	[31]	up
LOC_Os04g36730	Os04g0444900	[31]	up
LOC_Os04g36890	Os04g0446500	[31]	up
LOC_Os04g40140	Os04g0477300	[31]	up
LOC_Os04g40380	Os04g0479900	[31]	up
LOC_Os04g43350	Os04g0513000	[31]	up
LOC_Os04g44570	Os04g0527900	[31]	up
LOC_Os04g44600	Os04g0528200	[31]	up
LOC_Os04g51150	Os04g0600200	[31]	up
LOC_Os04g54510	Os04g0637500	[31]	up
LOC_Os04g56800	Os04g0663800	[31]	up
LOC_Os04g58120	Os04g0677600	[31]	up
LOC_Os05g07000	Os05g0162600	[31]	up
LOC_Os05g08820	Os05g0180700	[31]	up
LOC_Os05g12130	Os05g0212100	[31]	up
LOC_Os05g26020	Os05g0326400	[31]	up
LOC_Os05g35266	Os05g0427200	[31]	up
LOC_Os05g38530	Os05g0460000	[31]	up
LOC_Os05g39120	Os05g0467400	[31]	up
LOC_Os05g39150	Os05g0467700	[31]	up
LOC_Os05g40620	Os05g0484700	[31]	up
LOC_Os05g42150	Os05g0500900	[31]	up
LOC_Os05g43770	Os05g0513200	[31]	up
LOC_Os05g43970	Os05g0515900	[31]	up
LOC_Os05g44120	Os05g0517400	[31]	up
LOC_Os05g44160	Os05g0517800	[31]	up
LOC_Os05g44340	Os05g0519700	[31]	up
LOC_Os05g45060	Os05g0526600	[31]	up
LOC_Os05g45090	Os05g0526900	[31]	up
LOC_Os05g45860	Os05g0535100	[31]	up
LOC_Os05g49670	Os05g0571600	[31]	up
LOC_Os05g50080	Os05g0576300	[31]	up
LOC_Os05g50654	Os05g0583400	[31]	up
LOC_Os06g01370	Os06g0103400	[31]	up
LOC_Os06g04699	Os06g0138900	[31]	up
LOC_Os06g11070	Os06g0214100	[31]	up
LOC_Os06g11610	Os06g0219500	[31]	up
LOC_Os06g12020	Os06g0224100	[31]	up
LOC_Os06g13010	Os06g0237100	[31]	up
LOC_Os06g14550	Os06g0257200	[31]	up
LOC_Os06g39240	Os06g0592500	[31]	up
LOC_Os06g40020	Os06g0602400	[31]	up
LOC_Os06g40840	Os06g0611000	[31]	up
LOC_Os06g40950	Os06g0612200	[31]	up
LOC_Os06g42220	Os06g0627500	[31]	up
LOC_Os06g42700	Os06g0633500	[31]	up
LOC_Os06g42810	Os06g0634600	[31]	up
LOC_Os06g42850	Os06g0635200	[31]	up
LOC_Os07g02280	Os07g0113500	[31]	up
LOC_Os07g04340	Os07g0136400	[31]	up
LOC_Os07g06060	Os07g0154800	[31]	up
LOC_Os07g06940	Os07g0163500	[31]	up
LOC_Os07g07150	Os07g0165700	[31]	up
LOC_Os07g07530	Os07g0170900	[31]	up
LOC_Os07g12600	Os07g0229100	[31]	up
LOC_Os07g28850	Os07g0471300	[31]	up
LOC_Os07g32730	Os07g0511500	[31]	up
LOC_Os07g36230	Os07g0546400	[31]	up
LOC_Os07g37010	Os07g0556000	[31]	up
LOC_Os07g38540	Os07g0572900	[31]	up
LOC_Os07g40460	Os07g0595800	[31]	up
LOC_Os07g41180	Os07g0603100	[31]	up
LOC_Os07g43250	Os07g0625500	[31]	up
LOC_Os07g43260	Os07g0625600	[31]	up
LOC_Os07g49510	Os07g0695700	[31]	up
LOC_Os08g01910	Os08g0110600	[31]	up
LOC_Os08g06200	Os08g0158500	[31]	up
LOC_Os08g06370	Os08g0160300	[31]	up
LOC_Os08g08230	Os08g0180400	[31]	up
LOC_Os08g09730	Os08g0197200	[31]	up
LOC_Os08g09740	Os08g0197300	[31]	up
LOC_Os08g10470	Os08g0205300	[31]	up
LOC_Os08g14880	Os08g0246700	[31]	up
LOC_Os08g20420	Os08g0299400	[31]	up
LOC_Os08g29530	Os08g0384100	[31]	up
LOC_Os08g32330	Os08g0418600	[31]	up
LOC_Os08g32360	Os08g0419100	[31]	up
LOC_Os08g32370	Os08g0419200	[31]	up
LOC_Os08g34130	Os08g0439900	[31]	up
LOC_Os08g41380	Os08g0525500	[31]	up
LOC_Os08g41630	Os08g0528100	[31]	up
LOC_Os08g41800	Os08g0530100	[31]	up
LOC_Os09g08550	Os09g0260000	[31]	up
LOC_Os09g10730	Os09g0279200	[31]	up
LOC_Os09g11250	Os09g0284400	[31]	up
LOC_Os09g20430	Os09g0370200	[31]	up
LOC_Os09g25190	Os09g0419500	[31]	up
LOC_Os09g27680	Os09g0449800	[31]	up
LOC_Os09g29490	Os09g0471100	[31]	up
LOC_Os09g30250	Os09g0479900	[31]	up
LOC_Os09g31031	Os09g0483400	[31]	up
LOC_Os09g32095	Os09g0494500	[31]	up
LOC_Os09g32230	Os09g0497500	[31]	up
LOC_Os09g32360	Os09g0499400	[31]	up
LOC_Os09g32370	Os09g0499500	[31]	up
LOC_Os09g36830	Os09g0539500	[31]	up
LOC_Os10g03620	Os10g0124700	[31]	up
LOC_Os10g03730	Os10g0126500	[31]	up
LOC_Os10g03750	Os10g0126700	[31]	up
LOC_Os10g03910	Os10g0128600	[31]	up
LOC_Os10g06580	Os10g0154500	[31]	up
LOC_Os10g13830	Os10g0205500	[31]	up
LOC_Os10g22750	Os10g0373400	[31]	up
LOC_Os10g27360	Os10g0413700	[31]	up
LOC_Os10g27380	Os10g0413900	[31]	up
LOC_Os10g27470	Os10g0414700	[31]	up
LOC_Os10g28000	Os10g0415300	[31]	up
LOC_Os10g29660	Os10g0432300	[31]	up
LOC_Os10g35750	Os10g0501200	[31]	up
LOC_Os10g39010	Os10g0534500	[31]	up
LOC_Os11g04070	Os11g0135400	[31]	up
LOC_Os11g04240	Os11g0137500	[31]	up
LOC_Os11g12420	Os11g0230700	[31]	up
LOC_Os11g31060	Os11g0506800	[31]	up
LOC_Os11g31110	Os11g0507400	[31]	up
LOC_Os11g31740	Os11g0518600	[31]	up
LOC_Os11g32380	Os11g0527000	[31]	up
LOC_Os11g32759	Os11g0532000	[31]	up
LOC_Os11g38250	Os11g0595100	[31]	up
LOC_Os11g45400	Os11g0679700	[31]	up
LOC_Os11g47670	Os11g0703000	[31]	up
LOC_Os12g13120	Os12g0233300	[31]	up
LOC_Os12g18200	Os12g0279600	[31]	up
LOC_Os12g33210	Os12g0516900	[31]	up
LOC_Os12g40300	Os12g0594600	[31]	up
LOC_Os12g40380	Os12g0595500	[31]	up
LOC_Os12g40390	Os12g0595600	[31]	up
LOC_Os12g40770	Os12g0599900	[31]	up
LOC_Os12g40780	Os12g0600100	[31]	up
LOC_Os12g41260	Os12g0605900	[31]	up
LOC_Os12g43580	Os12g0631600	[31]	up
LOC_Os12g43840	Os12g0634900	[31]	up
LOC_Os12g43940	Os12g0636100	[31]	up
LOC_Os02g10020	Os02g0193600	[25]	up
LOC_Os04g40940	Os04g0486500	[25]	up
LOC_Os01g68930	Os01g0918100	[25]	up
LOC_Os05g51060	Os05g0588200	[25]	up
LOC_Os08g06050	Os08g0156900	[25]	up
LOC_Os08g44350	Os08g0557700	[25]	up
LOC_Os10g34580	Os10g0487300	[25]	up
LOC_Os11g26910	Os11g0456300	[25]	up
LOC_Os06g45870	Os06g0670100	[33]	up
LOC_Os02g07180	Os02g0168300	[34]	up
LOC_Os12g34510	Os12g0530000	[35]	up
LOC_Os03g13850	Os03g0242100	[36]	up
LOC_Os12g42830	Os12g0623300	[38]	up
LOC_Os11g12000	Os11g0227200	[9]	up
LOC_Os08g35190	Os08g0453200	[9]	up
LOC_Os08g34990	Os08g0451300	[9]	up
LOC_Os08g13740	Os08g0235100	[9]	up
LOC_Os07g40860	Os07g0599600	[9]	up
LOC_Os07g10380	Os07g0203600	[9]	up
LOC_Os06g46920	Os06g0683100	[9]	up
LOC_Os05g11900	Os05g0209500	[9]	up
LOC_Os04g53606	Os04g0627900	[9]	up
LOC_Os03g02070	Os03g0111400	[9]	up
LOC_Os02g12700	Os02g0219000	[9]	up
LOC_Os02g08320	Os02g0179500	[9]	up
LOC_Os01g64620	Os01g0866000	[9]	up
LOC_Os01g53650	Os01g0738400	[9]	up
LOC_Os01g24710	Os01g0348900	[9]	up
LOC_Os01g12270	Os01g0222600	[9]	up
LOC_Os10g30280	Os10g0438500	[9]	up
LOC_Os10g26280	Os10g0402200	[9]	up
LOC_Os10g25060	Os10g0389500	[9]	up
LOC_Os10g05990	Os10g0150700	[9]	up
LOC_Os10g05980	Os10g0150600	[9]	up
LOC_Os10g05970	Os10g0150400	[9]	up
LOC_Os08g40170	Os08g0512600	[9]	up
LOC_Os08g31930	Os08g0414200	[9]	up
LOC_Os08g01630	Os08g0107600	[9]	up
LOC_Os08g01100	Os08g0101100	[9]	up
LOC_Os07g22400	Os07g0406800	[9]	up
LOC_Os06g03720	Os06g0127900	[9]	up
LOC_Os05g48900	Os05g0563600	[9]	up
LOC_Os05g41490	Os05g0494600	[9]	up
LOC_Os05g39850	Os05g0476200	[9]	up
LOC_Os05g29010	Os05g0358200	[9]	up
LOC_Os05g14590	Os05g0235800	[9]	up
LOC_Os05g06840	Os05g0160800	[9]	up
LOC_Os05g02810	Os05g0119600	[9]	up
LOC_Os04g53950	Os04g0631200	[9]	up
LOC_Os04g39110	Os04g0465300	[9]	up
LOC_Os03g11540	Os03g0214100	[9]	up
LOC_Os03g08790	Os03g0186900	[9]	up
LOC_Os03g01800	Os03g0108300	[9]	up
LOC_Os02g50630	Os02g0739700	[9]	up
LOC_Os01g42190	Os01g0606900	[9]	up
LOC_Os01g11710	Os01g0215700	[10]	up
LOC_Os07g40850	Os07g0599500	[10]	up
LOC_Os10g01134	Os10g0101200	[10]	up
LOC_Os12g33080	Os12g0515400	[10]	up
LOC_Os01g65630	Os01g0878000	[10]	up
LOC_Os03g56670	Os03g0778100	[10]	up
LOC_Os01g14670	Os01g0249200	[10]	up
LOC_Os11g06900	Os11g0170000	[10]	up
LOC_Os03g20850	Os03g0324700	[10]	up
LOC_Os11g05290	Os11g0150400	[10]	up
LOC_Os05g47540	Os05g0548900	[10]	up
LOC_Os01g70400	Os01g0929100	[10]	up
LOC_Os06g44660	Os06g0656800	[10]	up
LOC_Os09g36030	Os09g0529900	[10]	up
LOC_Os07g42860	Os07g0620800	[10]	up
LOC_Os05g35570	Os05g0430700	[10]	up
LOC_Os02g32590	Os02g0527300	[10]	up
LOC_Os01g65440	Os01g0875300	[10]	up
LOC_Os02g35000	Os02g0555700	[10]	up
LOC_Os01g12440	Os01g0224100	[10]	up
LOC_Os01g60670	Os01g0821900	[10]	up
LOC_Os01g22780	Os01g0331100	[10]	up
LOC_Os05g50120	Os05g0576800	[10]	up
LOC_Os04g40870	Os04g0485200	[10]	up
LOC_Os01g72700	Os01g0957100	[10]	up
LOC_Os01g14850	Os01g0251400	[10]	up
LOC_Os01g18210	Os01g0284700	[10]	up
LOC_Os11g26880	Os11g0456000	[10]	up
LOC_Os07g25430	Os07g0435300	[10]	up
LOC_Os01g15970	Os01g0264400	[10]	up
LOC_Os05g49350	Os05g0568600	[10]	up
LOC_Os05g45170	Os05g0527700	[10]	up
LOC_Os08g38850	Os08g0497300	[10]	up
LOC_Os11g37100	Os11g0580000	[10]	up
LOC_Os06g47270	Os06g0687200	[10]	up
LOC_Os07g39920	Os07g0588200	[10]	up
LOC_Os03g07810	Os03g0174200	[10]	up
LOC_Os02g35230	Os02g0558600	[10]	up
LOC_Os12g38940	Os12g0578600	[10]	up
LOC_Os05g49900	Os05g0574600	[10]	up
LOC_Os05g25860	Os05g0324000	[10]	up
LOC_Os03g05210	Os03g0145600	[10]	up
LOC_Os05g35400	Os05g0428600	[10]	up
LOC_Os03g21700	Os03g0335100	[10]	up
LOC_Os04g55840	Os04g0652600	[10]	up
LOC_Os07g39960	Os07g0588600	[10]	up
LOC_Os02g39260	Os02g0605000	[10]	up
LOC_Os02g43550	Os02g0652000	[10]	up
LOC_Os12g43090	Os12g0626000	[10]	up
LOC_Os06g34430	Os06g0535200	[10]	up
LOC_Os01g43550	Os01g0624700	[10]	up
LOC_Os05g34150	Os05g0412800	[10]	up
LOC_Os01g01510	Os01g0104800	[10]	up
LOC_Os04g33200	Os04g0404900	[10]	up
LOC_Os01g47610	Os01g0666400	[10]	up
LOC_Os02g44102	Os02g0658400	[10]	up
LOC_Os03g28190	Os03g0400200	[10]	up
LOC_Os05g50960	Os05g0587000	[10]	up
LOC_Os06g47250	Os06g0687000	[10]	up
LOC_Os11g38150	Os11g0593900	[10]	up
LOC_Os01g17214	Os01g0279400	[10]	up
LOC_Os01g14130	Os01g0243600	[10]	up
LOC_Os01g68104	Os01g0909100	[10]	up
LOC_Os02g32280	Os02g0522700	[10]	up
LOC_Os03g29864	Os03g0411900	[10]	up
LOC_Os04g46730	Os04g0553300	[10]	up
LOC_Os04g47200	Os04g0559550	[10]	up
LOC_Os05g02870	Os05g0120000	[10]	up
LOC_Os05g45880	Os05g0535400	[10]	up
LOC_Os07g10370	Os07g0203500	[10]	up
LOC_Os08g41630	Os08g0528000	[10]	up
LOC_Os08g43290	Os08g0546300	[10]	up
LOC_Os09g15780	Os09g0327000	[10]	up
LOC_Os10g06950	Os10g0157400	[10]	up
LOC_Os10g36390	Os10g0508000	[10]	up
LOC_Os04g12480	Os04g0201200	[10]	up
LOC_Os05g28320	Os05g0350900	[10]	up
LOC_Os10g05860	Os10g0149200	[10]	up
LOC_Os12g02300	Os12g0114800	[10]	up
LOC_Os08g44270	Os08g0556900	[10]	up
LOC_Os07g35480	Os07g0539100	[10]	up
LOC_Os03g61150	Os03g0826800	[10]	up
LOC_Os05g46020	Os05g0537100	[10]	up
LOC_Os03g61160	Os03g0826900	[10]	up
LOC_Os06g01660	Os06g0105700	[10]	up
LOC_Os02g43330	Os02g0649300	[10]	up
LOC_Os03g56500	Os03g0776400	[10]	up
LOC_Os03g62480	Os03g0841600	[10]	up
LOC_Os10g37110	Os10g0515200	[10]	up
LOC_Os06g07030	Os06g0166400	[10]	up
LOC_Os02g41840	Os02g0629000	[10]	up
LOC_Os02g52150	Os02g0758000	[10]	up
LOC_Os01g52260	Os01g0720700	[10]	up
LOC_Os01g62605	Os01g0844200	[10]	up
LOC_Os11g02010	Os11g0111200	[10]	up
LOC_Os01g49710	Os01g0692000	[10]	up
LOC_Os07g37690	Os07g0564100	[10]	up
LOC_Os05g48610	Os05g0559800	[10]	up
LOC_Os11g33250	Os11g0539000	[10]	up
LOC_Os02g04160	Os02g0134300	[10]	up
LOC_Os02g50940	Os02g0743200	[10]	up
LOC_Os05g07950	Os05g0172000	[10]	up
LOC_Os03g46100	Os03g0663800	[10]	up
References:
9. Wu J, Shahid MQ, Guo H, Yin W, Chen Z, Wang L, Liu X, Lu Y. Comparative cytological and transcriptomic analysis of pollen development in autotetraploid and diploid rice. Plant Reprod. 2014;27:181–196.
10. Wu J.W, Shahid MQ, Chen L, Chen ZX, Wang L, Liu XD, Lu YG. Polyploidy enhances F1 pollen sterility loci interactions that increase meiosis abnormalities and pollen sterility in autotetraploid rice. Plant Physiol. 2015;169(4): 2700–2717.
24. Fujita M, Horiuchi Y, Ueda Y, Mizuta Y, Kubo T, Yano K, Yamaki S.; Tsuda K, Nagata T, Niihama M, et al. Rice expression atlas in reproductive development. Plant Cell Physiol. 2010;51:2060– 2081.
25. Jin Y, Yang H, Wei Z, Ma H, Ge X. Rice male development under drought stress: phenotypic changes and stage-dependent transcriptomic reprogramming. Mol. Plant. 2013; 6:1630–1645.
20. Wright KM, Arnold B, Xue KS, ŠurinováM, O’Connell J, Bomblies K. Selection on meiosis genes in diploid and tetraploid arabidopsis arenosa. Mol. Boil. Evol. 2014;32:944–955.
31. Tang X, Zhang ZY, Zhang WJ, Zhao XM, Li X, Zhang D, Liu QQ,Tang WH. Global gene profiling of laser-captured pollen mother cells indicates molecular pathways and gene subfamilies involved in rice meiosis. Plant Physiol. 2010;154:1855–18701.
32. Deveshwar P, Bovill WD, Sharma R, Able JA, Kapoor S. Analysis of anther transcriptomes to identify genes contributing to meiosis and male gametophyte development in rice. BMC Plant Biol. 2011;11:78.
33. Yant L, Hollister J.D, Wright KM, Arnold BJ, Higgins JD, Franklin FCH, Bomblies K. Meiotic adaptation to genome duplication in Arabidopsis arenosa. Curr. Biol. 2013;23:2151–6.
59. Xu D, Qu S, Tucker MR, Zhang D, Liang W, Shi J. Ostkpr1 functions in anther cuticle development and pollen wall formation in rice. BMC Plant Biol. 2019;19:104.
64. Nonomura KI, Nakano M, Fukuda T, Eiguchi M, Miyao A, Hirochika H, Kurata N. The novel gene HOMOLOGOUS PAIRING ABERRATION IN RICE MEIOSIS1 of rice encodes a putative coiled-coil protein required for homologous chromosome pairing in MEIOSIS. Plant Cell. 2004;16(4):1008–20.
65. Shao T, Tang D, Wang K, Wang M, Che L, Qin B, Yu H, Li M, Gu M.; and Cheng Z. OsREC8 is essential for chromatid cohesion and metaphase i monopolar orientation in rice meiosis. Plant Physiol. 2011;156:1386–1396.
82. Shirasawa S, Kifuji Y, Komiya R, Kitashiba H. Identification of a single nucleotide deletion causing frameshift mutation in OsDFR2A in a genic male sterile mutant of rice and its possible application to F1 hybrid breeding. Mol. Breed. 2013;31: 805–814.
112. Nonomura K, Nakano M, Eiguchi M, Suzuki T, Kurata N. PAIR2 is essential for homologous chromosome synapsis in rice meiosis I. J Cell Sci, 2006;119:217–225.
117. Wang C, Wang Y, Cheng Z, Zhao Z, Chen J, Sheng P, Yu Y, Ma W, Duan E, Wu F, et al. The role of OsMSH4 in male and female gamete development in rice meiosis. J Exp Bot. 2016; 67(5): 1447-59.
120. Morozumi Y, Ino R, Ikaw S, Mimida N, Shimizu T, Tok, S, Ichikawa H, Shibata T, Kurumizaka H. Homologous pairing activities of two rice RAD51 proteins, RAD51A1 and RAD51A2. PLoS ONE. 2013; 8(10):e75451
121. Wang H, Hu Q, Tang D, Liu X,; Du G, Shen Y, Li Y, and Cheng Z. OsDMC1 is not required for homologous pairing in rice meiosis. Plant Physiology, 2016;171:230–241
122. Wang C, Higgins JD, He Y, Lu P, Zhang D, Liang W. Resolvase OsGEN1 mediates DNA repair by homologous recombination. Plant Physiology, 2017;173(2): 1316-1329
123. Zhou S, Wang Y, Li W, Zhao Z, Ren Y, Wang Y, Gu S, Lin Q,Wang D, Jiang L, et al. Pollen Semi-Sterility1 Encodes a Kinesin-1–Like Protein Important for Male Meiosis, Anther Dehiscence, and Fertility in Rice. The Plant Cell, 2011, 23: 111–129
124. Li X, Chang Y, Xin X, Zhu C, Li X, Higgins JD, Wu C. Replication protein A2c coupled with replication protein A1c regulates crossover formation during meiosis in rice. The Plant Cell, 2013;25(10):3885-3899
125. Hu Q, Tang D, Wang H, Shen Y, Chen X, Ji J, Du G, Li Y, Cheng Z. The exonuclease homolog OsRAD1 promotes accurate meiotic double-strand break repair by suppressing nonhomologous end joining. Plant Physiol, 2016;172(2):1105-1116
126. Ji J, Tang D, Shen Y, Xue Z, Wang H, Shi W, Zhang C, Du G, Li Y, Cheng Z. P31comet, a member of the synaptonemal complex, participates in meiotic DSB formation in rice. Proc Natl Acad Sci U S A, 2016;113(38):10577-82
127. Miao C, Tang D, Zhang H, Wang M, Li Y, Tang S, Yu H, Gu M, Cheng Z. CENTRAL REGION COMPONENT1, a novel synaptonemal ccomplex component, is essential for meiotic recombination initiation in rice. The Plant Cell, 2013;25(8): 2998–3009
128. Nonomura, K.; Morohoshi, A.; Nakano, M.; Eiguchi, M.; Miyao, A.; Hirochika, H.; Kurata, N. A germ cell specific gene of the ARGONAUTE family is essential for the progression of premeiotic mitosis and meiosis during sporogenesis in rice. The Plant Cell, 2007, 19(8):2583-2594

## Sheet: Table S11
Additional file3: Table S11. The seed setting and mutant information of H1 (WT) and eat1
Materials	Seed set (%)	Target 1			Target 2			T-DNA
		Allele 1	Allele 2		Allele 1	Allele 2	Allele 3
eat1-1	0	1D	25D		8D	4D		TRUE
eat1-2	0	wt			2D	3D		TRUE
eat1-3	59.57	1I			3D	4D		TRUE
eat1-4	29.37	wt			35D			TRUE
eat1-5	0	5D	9D		4D	8D		TRUE
eat1-6	41.44	wt			3D	1I	1I	TRUE
eat1-7	0	wt	1D		3D	2D		TRUE
eat1-8	0	wt	1D		1S2D	1D		TRUE
eat1-9	0	wt			1I	3D	1I	TRUE
eat1-10	0	wt	2D		3D	2D		TRUE
eat1-11	0	26D	1I		2D	4D		TRUE
eat1-12	0	26D	1I		2D	4D		TRUE
eat1-13	0	26D	1I		2D	4D		TRUE
eat1-14	0	wt			1D	4D	1D	TRUE
eat1-15	0	wt	18D		1I	5D	3D	TRUE
eat1-16	0	1I	5D		3D			TRUE
eat1-17	31.12	wt			4D	3D		FALSE
eat1-18	0	wt	2D		4D			TRUE
eat1-19	0	wt			13D	1D		TRUE
eat1-20	0	44D	5D		2D	3D	1I	TRUE
Note: "wt" = wild type; "S" = ; "I" = insertion; "D" = deletion

## Sheet: Table S12
Additional file3: Table S12. guide RNA information of eat1
>sgRNA of target1 for EAT1
GTGGATCTTCGCTAAACTGAGTTTTAGAGCTAGAAATAGCAAGTTAAAATAAGGCTAGTCCGTTATCAACTTGAAAAAGTGGCACCGAGTCGGTGC
>sgRNA of target2 for EAT1
GTAGCAGCGGTTCCAGACAGGTTTTAGAGCTAGAAATAGCAAGTTAAAATAAGGCTAGTCCGTTATCAACTTGAAAAAGTGGCACCGAGTCGGTGC

[truncated: 2 more sheets: Table S13, Table S14]
